# Supplementary material for: FRET-Based Sorting of Live Cells Reveals Shifted Balance between PLK1 and CDK1 Activities During Checkpoint Recovery
Source: Cells. 2020 Sep 19;9(9):2126. doi: 10.3390/cells9092126 (PMC7564076; doi:10.3390/cells9092126)
Supplement: Supplementary file 1 [file cells-09-02126-s001.zip]

Archive with 3 entries (2 files):
- cell-923790-supplementary/
- cell-923790-supplementary/Supplemental data.xlsx
- cell-923790-supplementary/supplementary figures.pdf
