# Supplementary material for: FRET-Based Sorting of Live Cells Reveals Shifted Balance between PLK1 and CDK1 Activities During Checkpoint Recovery
Source: Cells. 2020 Sep 19;9(9):2126. doi: 10.3390/cells9092126 (PMC7564076; doi:10.3390/cells9092126)
Supplement: Supplementary file 1 [file cells-09-02126-s001.zip › cell-923790-supplementary/Supplemental data.xlsx]

## Sheet: Sheet1
	PROTEIN ID	DESCRIPTION	PROTEIN IDs	PEPTIDES	Early_1	Early_2	Early_3	Mid1_1	Mid1_2	Mid1_3	Mid2_1	Mid2_2	Mid2_3	Late_1	Late_2	Late_3	Correlation factor	T test (unpaired Early-Late)	log2 fold change (Early-Late)
					1	1	1	2	2	2	3	3	3	4	4	4
	AHNK_HUMAN	Neuroblast differentiation-associated protein AHNAK OS=Homo sapiens GN=AHNAK PE=1 SV=2	AHNK_HUMAN;CYLD_HUMAN;REVERSED-ZC21C_HUMAN	218	10.9185	10.8678	10.8878	10.9081	10.8699	10.8902	10.9224	10.9033	10.908	10.9154	10.8757	10.9273	0.371987	0.526411	0.049194
	PLEC_HUMAN	Plectin OS=Homo sapiens GN=PLEC PE=1 SV=3	PLEC_HUMAN;EPIPL_HUMAN;DDI1_HUMAN;REVERSED-PLEC_HUMAN	176	10.6335	10.6526	10.6238	10.5533	10.6308	10.5601	10.5865	10.6409	10.6147	10.5608	10.6439	10.5734	-0.314213	0.187072	-0.141338
	FLNA_HUMAN	Filamin-A OS=Homo sapiens GN=FLNA PE=1 SV=4	FLNA_HUMAN	150	11.2753	11.302	11.3102	11.2281	11.2943	11.2775	11.2601	11.3128	11.3069	11.2296	11.2928	11.2886	-0.200426	0.325256	-0.0824046
	MYH9_HUMAN	Myosin-9 OS=Homo sapiens GN=MYH9 PE=1 SV=4	MYH9_HUMAN	142	11.126	11.1563	11.1456	11.121	11.1301	11.1239	11.1563	11.162	11.1558	11.1112	11.1233	11.1274	-0.220704	0.0960507	-0.0734369
	DYHC1_HUMAN	Cytoplasmic dynein 1 heavy chain 1 OS=Homo sapiens GN=DYNC1H1 PE=1 SV=5	DYHC1_HUMAN	122	10.3284	10.346	10.3494	10.2932	10.311	10.2889	10.3304	10.3335	10.3056	10.2981	10.2911	10.2738	-0.643444	0.00506023	-0.178058
	FLNC_HUMAN	Filamin-C OS=Homo sapiens GN=FLNC PE=1 SV=3	FLNC_HUMAN	109	10.7934	10.7541	10.8458	10.73	10.748	10.8171	10.7928	10.7672	10.8443	10.797	10.7715	10.8274	0.120357	0.99613	-0.000535678
	TLN1_HUMAN	Talin-1 OS=Homo sapiens GN=TLN1 PE=1 SV=3	TLN1_HUMAN;TLN2_HUMAN;KCNKF_HUMAN	105	10.6123	10.6227	10.6444	10.6031	10.6422	10.6249	10.6273	10.6575	10.6332	10.6035	10.6477	10.6454	0.216976	0.74323	0.0199189
	FLNB_HUMAN	Filamin-B OS=Homo sapiens GN=FLNB PE=1 SV=2	FLNB_HUMAN	100	10.5552	10.5507	10.5558	10.5079	10.5416	10.5378	10.5515	10.5686	10.5624	10.5263	10.5602	10.5582	0.101554	0.649231	-0.0177646
	SPTN1_HUMAN	Spectrin alpha chain, non-erythrocytic 1 OS=Homo sapiens GN=SPTAN1 PE=1 SV=3	SPTN1_HUMAN	96	10.3605	10.3219	10.3112	10.3151	10.2898	10.2623	10.3343	10.3266	10.3091	10.3212	10.3339	10.31	0.0276569	0.586903	-0.032941
	VIME_HUMAN	Vimentin OS=Homo sapiens GN=VIM PE=1 SV=4	VIME_HUMAN;PERI_HUMAN;REVERSED-LBR_HUMAN	81	11.7636	11.8369	11.7117	11.7285	11.7508	11.7283	11.7218	11.7775	11.7292	11.7529	11.7823	11.6991	-0.218621	0.567682	-0.0917491
	VINC_HUMAN	Vinculin OS=Homo sapiens GN=VCL PE=1 SV=4	VINC_HUMAN	73	10.7222	10.7607	10.7697	10.7596	10.7892	10.772	10.771	10.808	10.7777	10.742	10.7841	10.7947	0.402801	0.346581	0.0758646
	FAS_HUMAN	Fatty acid synthase OS=Homo sapiens GN=FASN PE=1 SV=3	FAS_HUMAN	72	10.262	10.2257	10.2742	10.2001	10.2416	10.2541	10.2226	10.2454	10.2401	10.2051	10.2426	10.2478	-0.332985	0.321305	-0.0736724
	SPTB2_HUMAN	Spectrin beta chain, non-erythrocytic 1 OS=Homo sapiens GN=SPTBN1 PE=1 SV=2	SPTB2_HUMAN	70	10.1498	10.1639	10.1208	10.1197	10.1152	10.0711	10.1417	10.1378	10.1088	10.1226	10.1319	10.0986	-0.257234	0.165916	-0.0906082
	IQGA1_HUMAN	Ras GTPase-activating-like protein IQGAP1 OS=Homo sapiens GN=IQGAP1 PE=1 SV=1	IQGA1_HUMAN	68	10.3175	10.3095	10.3184	10.2795	10.3195	10.2963	10.3144	10.2954	10.3013	10.2799	10.2964	10.3019	-0.520023	0.0340565	-0.0741149
	MYOF_HUMAN	Myoferlin OS=Homo sapiens GN=MYOF PE=1 SV=1	MYOF_HUMAN	68	10.0882	10.2087	10.0607	10.0051	10.1343	9.96422	9.97539	10.0756	10.0291	9.9737	10.0896	9.95721	-0.520805	0.160302	-0.375834
	CLH1_HUMAN	Clathrin heavy chain 1 OS=Homo sapiens GN=CLTC PE=1 SV=5	CLH1_HUMAN;CLH2_HUMAN	68	10.5043	10.5017	10.4993	10.4308	10.4811	10.4322	10.4671	10.4712	10.4685	10.4384	10.4853	10.4238	-0.546755	0.0438073	-0.172091
	G3P_HUMAN	Glyceraldehyde-3-phosphate dehydrogenase OS=Homo sapiens GN=GAPDH PE=1 SV=3	G3P_HUMAN;G3PT_HUMAN;REVERSED-SLK_HUMAN	65	11.4105	11.5125	11.5278	11.4926	11.4831	11.5697	11.5419	11.5576	11.5567	11.556	11.5221	11.5415	0.542325	0.198151	0.177699
	PRKDC_HUMAN	DNA-dependent protein kinase catalytic subunit OS=Homo sapiens GN=PRKDC PE=1 SV=3	PRKDC_HUMAN;REVERSED-GRID2_HUMAN	63	9.97353	10.049	9.93445	9.90779	9.96584	9.84826	9.87391	9.92568	9.89974	9.89091	9.93286	9.87041	-0.575816	0.0967	-0.29715
	LMNA_HUMAN	Prelamin-A/C OS=Homo sapiens GN=LMNA PE=1 SV=1	LMNA_HUMAN;REVERSED-SRCN1_HUMAN	62	10.9917	10.994	10.9225	10.9433	10.931	10.8884	10.9411	10.9385	10.9122	10.943	10.966	10.9399	-0.191607	0.446787	-0.0692248
	ENPL_HUMAN	Endoplasmin OS=Homo sapiens GN=HSP90B1 PE=1 SV=1	ENPL_HUMAN;ENPLL_HUMAN	62	11.0097	10.9955	11.0091	10.9907	10.9925	11.0024	10.9894	10.9866	11.0185	10.9805	10.9921	11.007	-0.326999	0.26667	-0.0381536
	KPYM_HUMAN	Pyruvate kinase PKM OS=Homo sapiens GN=PKM PE=1 SV=4	KPYM_HUMAN;KPYR_HUMAN	61	11.2743	11.3088	11.3062	11.2859	11.3551	11.3179	11.2886	11.3391	11.3159	11.284	11.3008	11.2999	-0.0488731	0.891718	-0.0058913
	FINC_HUMAN	Fibronectin OS=Homo sapiens GN=FN1 PE=1 SV=4	FINC_HUMAN	60	10.2188	10.3866	10.1667	10.0481	10.3475	10.1566	9.97606	10.2894	10.1889	9.94478	10.2819	10.1616	-0.351962	0.356924	-0.388829
	EF2_HUMAN	Elongation factor 2 OS=Homo sapiens GN=EEF2 PE=1 SV=4	EF2_HUMAN	54	10.8371	10.7907	10.8882	10.832	10.8195	10.8785	10.8683	10.8231	10.8674	10.8378	10.7574	10.8998	-0.0323131	0.924737	-0.0164969
	ACTN4_HUMAN	Alpha-actinin-4 OS=Homo sapiens GN=ACTN4 PE=1 SV=2	ACTN4_HUMAN	52	10.8021	10.7857	10.7454	10.7608	10.7782	10.7345	10.8052	10.7924	10.763	10.7989	10.8064	10.7817	0.404579	0.385861	0.0578614
	CH60_HUMAN	60 kDa heat shock protein, mitochondrial OS=Homo sapiens GN=HSPD1 PE=1 SV=2	CH60_HUMAN	52	10.6843	10.6212	10.666	10.6945	10.6465	10.6669	10.6867	10.6308	10.6553	10.6732	10.6196	10.6719	-0.0852713	0.929755	-0.00788558
	LRP1_HUMAN	Prolow-density lipoprotein receptor-related protein 1 OS=Homo sapiens GN=LRP1 PE=1 SV=2	LRP1_HUMAN	50	9.75144	9.76782	9.65786	9.68009	9.76498	9.64863	9.65606	9.72821	9.67948	9.60927	9.77168	9.66425	-0.297868	0.515441	-0.137139
	HSP7C_HUMAN	Heat shock cognate 71 kDa protein OS=Homo sapiens GN=HSPA8 PE=1 SV=1	HSP7C_HUMAN;HSP72_HUMAN	49	11.0204	10.9654	11.0175	11.0194	10.9823	11.0188	11.036	10.9727	11.0235	11.0264	10.9754	11.0302	0.149505	0.717758	0.0317254
	KI67_HUMAN	Antigen KI-67 OS=Homo sapiens GN=MKI67 PE=1 SV=2	KI67_HUMAN	48	9.72015	9.61334	9.57859	9.72112	9.65041	9.60334	9.75719	9.72533	9.71367	9.79314	9.79883	9.71461	0.755341	0.0564463	0.428175
	MAP1B_HUMAN	Microtubule-associated protein 1B OS=Homo sapiens GN=MAP1B PE=1 SV=2	MAP1B_HUMAN	48	9.87708	9.82637	9.85109	9.90518	9.80048	9.82757	9.89618	9.80922	9.84329	9.86474	9.73535	9.77429	-0.41066	0.225694	-0.189725
	GRP78_HUMAN	78 kDa glucose-regulated protein OS=Homo sapiens GN=HSPA5 PE=1 SV=2	GRP78_HUMAN	45	10.8877	10.861	10.8914	10.8846	10.8642	10.8957	10.8774	10.8673	10.8977	10.8377	10.8693	10.9153	-0.104165	0.850083	-0.016406
	K2C8_HUMAN	Keratin, type II cytoskeletal 8 OS=Homo sapiens GN=KRT8 PE=1 SV=7	K2C8_HUMAN	44	10.5946	10.8622	10.5511	10.5261	10.7993	10.5775	10.4635	10.849	10.5764	10.5519	10.707	10.5335	-0.189119	0.527	-0.290962
	ANXA6_HUMAN	Annexin A6 OS=Homo sapiens GN=ANXA6 PE=1 SV=3	ANXA6_HUMAN	43	10.4094	10.383	10.4263	10.3841	10.4061	10.4284	10.4177	10.4185	10.4246	10.3723	10.4007	10.4374	0.0328952	0.923574	-0.0076836
	PDIA4_HUMAN	Protein disulfide-isomerase A4 OS=Homo sapiens GN=PDIA4 PE=1 SV=2	PDIA4_HUMAN;DOCK3_HUMAN;REVERSED-ZZZ3_HUMAN	43	10.1426	10.08	10.1126	10.1287	10.0872	10.1179	10.1281	10.0776	10.1152	10.0959	10.0922	10.1174	-0.189345	0.625081	-0.0348471
	GCN1L_HUMAN	Translational activator GCN1 OS=Homo sapiens GN=GCN1L1 PE=1 SV=6	GCN1L_HUMAN	43	9.73634	9.75301	9.78131	9.69043	9.71716	9.70888	9.7091	9.7556	9.70444	9.69855	9.67706	9.69895	-0.675149	0.0139123	-0.218066
	ENOA_HUMAN	Alpha-enolase OS=Homo sapiens GN=ENO1 PE=1 SV=2	ENOA_HUMAN	42	11.183	11.1823	11.2037	11.2449	11.1922	11.218	11.2587	11.2277	11.21	11.2165	11.2001	11.2464	0.500861	0.114367	0.105137
	K1C18_HUMAN	Keratin, type I cytoskeletal 18 OS=Homo sapiens GN=KRT18 PE=1 SV=2	K1C18_HUMAN;KRT35_HUMAN;K1C19_HUMAN;ABCCB_HUMAN	42	10.7568	10.8937	10.6826	10.6039	10.8699	10.6818	10.5877	10.8822	10.6847	10.6009	10.8503	10.657	-0.225512	0.522795	-0.233381
	MACF1_HUMAN	Microtubule-actin cross-linking factor 1, isoforms 1/2/3/5 OS=Homo sapiens GN=MACF1 PE=1 SV=4	MACF1_HUMAN;REVERSED-ANKS3_HUMAN	42	9.32933	9.32585	9.23119	9.24272	9.26363	9.19031	9.26711	9.28894	9.21647	9.2287	9.30411	9.19486	-0.326911	0.306927	-0.175347
	TERA_HUMAN	Transitional endoplasmic reticulum ATPase OS=Homo sapiens GN=VCP PE=1 SV=4	TERA_HUMAN	41	10.3878	10.3245	10.3824	10.402	10.339	10.3922	10.4087	10.3508	10.3843	10.3859	10.3472	10.4077	0.20415	0.596452	0.0503028
	HS90A_HUMAN	Heat shock protein HSP 90-alpha OS=Homo sapiens GN=HSP90AA1 PE=1 SV=5	HS90A_HUMAN;HS902_HUMAN;HS905_HUMAN;HS904_HUMAN	41	10.758	10.6796	10.736	10.741	10.6488	10.718	10.7846	10.6778	10.7204	10.7659	10.6968	10.7335	0.13912	0.823477	0.0239683
	RRBP1_HUMAN	Ribosome-binding protein 1 OS=Homo sapiens GN=RRBP1 PE=1 SV=4	RRBP1_HUMAN;NIN_HUMAN	41	10.0885	10.1227	10.0693	10.0185	10.0695	10.0532	10.0253	10.0742	10.0812	9.9905	10.1002	10.0363	-0.435836	0.226136	-0.16403
	GRP75_HUMAN	Stress-70 protein, mitochondrial OS=Homo sapiens GN=HSPA9 PE=1 SV=2	GRP75_HUMAN	39	10.2308	10.1654	10.1931	10.239	10.1904	10.1933	10.2248	10.1958	10.2192	10.2369	10.1612	10.1786	-0.0296445	0.905442	-0.012656
	TGM2_HUMAN	Protein-glutamine gamma-glutamyltransferase 2 OS=Homo sapiens GN=TGM2 PE=1 SV=2	TGM2_HUMAN;TGM4_HUMAN;TGM5_HUMAN	39	10.5758	10.6643	10.5323	10.5031	10.6888	10.5316	10.5029	10.6669	10.513	10.4272	10.6456	10.5394	-0.24666	0.544639	-0.158857
	GANAB_HUMAN	Neutral alpha-glucosidase AB OS=Homo sapiens GN=GANAB PE=1 SV=3	GANAB_HUMAN	39	10.5172	10.4943	10.5071	10.473	10.5002	10.4908	10.4839	10.5011	10.4746	10.455	10.5088	10.4915	-0.430895	0.284349	-0.0685786
	ACTN1_HUMAN	Alpha-actinin-1 OS=Homo sapiens GN=ACTN1 PE=1 SV=2	ACTN1_HUMAN	38	10.3817	10.381	10.3727	10.3455	10.3738	10.3665	10.367	10.3958	10.3866	10.3713	10.3822	10.3982	0.308208	0.54466	0.0184877
	TPR_HUMAN	Nucleoprotein TPR OS=Homo sapiens GN=TPR PE=1 SV=3	TPR_HUMAN	38	9.6631	9.53312	9.56411	9.61795	9.49643	9.5573	9.63699	9.55268	9.58335	9.60767	9.59447	9.61661	0.229187	0.711647	0.0530098
	ACLY_HUMAN	ATP-citrate synthase OS=Homo sapiens GN=ACLY PE=1 SV=3	ACLY_HUMAN	37	10.044	10.0302	10.0998	10.0361	10.0394	10.0887	10.0472	10.0485	10.0866	10.0317	10.0293	10.1135	0.0249795	0.981284	0.00296957
	PDIA3_HUMAN	Protein disulfide-isomerase A3 OS=Homo sapiens GN=PDIA3 PE=1 SV=4	PDIA3_HUMAN	37	10.6628	10.6134	10.6249	10.6205	10.607	10.6413	10.6372	10.6171	10.626	10.5878	10.6251	10.6627	-0.116462	0.778731	-0.026257
	TCPQ_HUMAN	T-complex protein 1 subunit theta OS=Homo sapiens GN=CCT8 PE=1 SV=4	TCPQ_HUMAN	36	10.2729	10.2114	10.2882	10.2824	10.2363	10.2953	10.3116	10.2383	10.2709	10.2937	10.2358	10.319	0.270282	0.488306	0.0844824
	MVP_HUMAN	Major vault protein OS=Homo sapiens GN=MVP PE=1 SV=4	MVP_HUMAN;REVERSED-SN_HUMAN	36	10.0006	9.98375	9.96033	9.98332	9.99854	9.95792	9.99234	10.0021	9.9476	9.93446	9.99331	9.9564	-0.299463	0.392612	-0.0657506
	ANXA2_HUMAN	Annexin A2 OS=Homo sapiens GN=ANXA2 PE=1 SV=2	ANXA2_HUMAN;AXA2L_HUMAN	35	11.2129	11.2511	11.2689	11.2973	11.2814	11.2929	11.2796	11.3051	11.277	11.2541	11.2841	11.2997	0.458396	0.171209	0.115574
	MOES_HUMAN	Moesin OS=Homo sapiens GN=MSN PE=1 SV=3	MOES_HUMAN;REVERSED-DYH12_HUMAN	35	10.308	10.3193	10.3555	10.3585	10.3362	10.402	10.3705	10.3607	10.3731	10.3354	10.3297	10.3784	0.271803	0.394904	0.0675173
	NUMA1_HUMAN	Nuclear mitotic apparatus protein 1 OS=Homo sapiens GN=NUMA1 PE=1 SV=2	NUMA1_HUMAN	35	9.43776	9.43756	9.30667	9.39097	9.39503	9.27209	9.36028	9.38215	9.32264	9.34824	9.42075	9.31424	-0.208003	0.545388	-0.115772
	SND1_HUMAN	Staphylococcal nuclease domain-containing protein 1 OS=Homo sapiens GN=SND1 PE=1 SV=1	SND1_HUMAN	34	10.0165	10.0426	10.0221	10.0313	10.0533	10.0673	10.0521	10.0475	10.0597	10.0225	10.0414	10.0706	0.363399	0.331338	0.0600633
	TCPB_HUMAN	T-complex protein 1 subunit beta OS=Homo sapiens GN=CCT2 PE=1 SV=4	TCPB_HUMAN	34	10.1364	10.0902	10.1639	10.1703	10.1449	10.1915	10.205	10.1326	10.1369	10.1856	10.1057	10.1748	0.217083	0.475783	0.0847431
	PDIA1_HUMAN	Protein disulfide-isomerase OS=Homo sapiens GN=P4HB PE=1 SV=3	PDIA1_HUMAN	34	10.6086	10.562	10.5841	10.5583	10.5656	10.5658	10.5648	10.5578	10.5842	10.5098	10.5686	10.6038	-0.308102	0.484006	-0.0760455
	DHX9_HUMAN	ATP-dependent RNA helicase A OS=Homo sapiens GN=DHX9 PE=1 SV=4	DHX9_HUMAN	34	9.9054	9.91499	9.89944	9.88886	9.89756	9.84392	9.86489	9.85647	9.86367	9.86641	9.88565	9.8646	-0.62142	0.0130025	-0.114044
	MAP4_HUMAN	Microtubule-associated protein 4 OS=Homo sapiens GN=MAP4 PE=1 SV=3	MAP4_HUMAN	33	10.0699	9.97474	10.0117	10.0899	10.0091	10.0001	10.0773	10.021	10.0114	10.0581	9.99302	10.0174	0.0504112	0.930072	0.0105055
	UBA1_HUMAN	Ubiquitin-like modifier-activating enzyme 1 OS=Homo sapiens GN=UBA1 PE=1 SV=3	UBA1_HUMAN	33	10.2648	10.2186	10.2861	10.2616	10.223	10.2621	10.2938	10.2327	10.264	10.2384	10.2323	10.2946	0.0450401	0.962948	-0.00462853
	VIGLN_HUMAN	Vigilin OS=Homo sapiens GN=HDLBP PE=1 SV=2	VIGLN_HUMAN	33	9.83582	9.85949	9.88542	9.83644	9.87897	9.88334	9.82587	9.87236	9.90242	9.81987	9.85511	9.88667	-0.0792946	0.815214	-0.0198523
	TOP2A_HUMAN	DNA topoisomerase 2-alpha OS=Homo sapiens GN=TOP2A PE=1 SV=3	TOP2A_HUMAN	32	9.66153	9.65686	9.63916	9.73815	9.77305	9.69276	9.79941	9.83198	9.81073	9.90588	9.91227	9.86083	0.97188	0.000349138	0.800488
	HS90B_HUMAN	Heat shock protein HSP 90-beta OS=Homo sapiens GN=HSP90AB1 PE=1 SV=4	H90B3_HUMAN;HS90B_HUMAN;H90B2_HUMAN	32	10.9061	10.8213	10.9175	10.8378	10.8216	10.8803	10.9158	10.8357	10.8937	10.8935	10.8556	10.908	0.148478	0.942231	0.00846169
	CKAP4_HUMAN	Cytoskeleton-associated protein 4 OS=Homo sapiens GN=CKAP4 PE=1 SV=2	CKAP4_HUMAN;TRPV6_HUMAN;ANCHR_HUMAN	32	10.3024	10.4318	10.2387	10.2177	10.3197	10.1286	10.1856	10.2701	10.2313	10.1434	10.3254	10.1465	-0.45531	0.244781	-0.392416
	COPA_HUMAN	Coatomer subunit alpha OS=Homo sapiens GN=COPA PE=1 SV=2	COPA_HUMAN;REVERSED-GDF8_HUMAN;REVERSED-TGFB1_HUMAN;REVERSED-TGFB2_HUMAN;REVERSED-TRI51_HUMAN	32	9.7594	9.8016	9.79576	9.70266	9.79699	9.72792	9.69863	9.75596	9.76878	9.68521	9.74044	9.73149	-0.591259	0.0340348	-0.220137
	PUR9_HUMAN	Bifunctional purine biosynthesis protein PURH OS=Homo sapiens GN=ATIC PE=1 SV=3	PUR9_HUMAN	31	9.83263	9.79687	9.879	9.84249	9.82539	9.86137	9.88207	9.84164	9.87121	9.85085	9.85001	9.8782	0.425267	0.423689	0.0744584
	XRCC5_HUMAN	X-ray repair cross-complementing protein 5 OS=Homo sapiens GN=XRCC5 PE=1 SV=3	XRCC5_HUMAN	31	10.2148	10.164	10.2204	10.1838	10.185	10.2308	10.2244	10.1656	10.2251	10.2246	10.1851	10.2385	0.237639	0.530197	0.05371
	K2C1_HUMAN	Keratin, type II cytoskeletal 1 OS=Homo sapiens GN=KRT1 PE=1 SV=6	K2C1_HUMAN	31	10.0714	9.5296	8.77822	8.90037	8.43907	8.49736	9.57041	9.00525	9.76887	8.74015	9.76965	9.53772	0.106645	0.623717	-0.674331
	XRCC6_HUMAN	X-ray repair cross-complementing protein 6 OS=Homo sapiens GN=XRCC6 PE=1 SV=2	XRCC6_HUMAN	31	10.1755	10.1283	10.1812	10.1666	10.1557	10.1628	10.1834	10.1062	10.1822	10.1608	10.1576	10.1569	-0.0729347	0.824954	-0.0129864
	LPPRC_HUMAN	Leucine-rich PPR motif-containing protein, mitochondrial OS=Homo sapiens GN=LRPPRC PE=1 SV=3	LPPRC_HUMAN	31	9.71225	9.69596	9.69985	9.65048	9.64677	9.68025	9.70724	9.66274	9.67709	9.68517	9.65105	9.67418	-0.385855	0.0410653	-0.107551
	HNRPU_HUMAN	Heterogeneous nuclear ribonucleoprotein U OS=Homo sapiens GN=HNRNPU PE=1 SV=6	HNRPU_HUMAN	30	10.3622	10.3278	10.3267	10.3596	10.326	10.3357	10.3641	10.3075	10.3464	10.367	10.3519	10.3697	0.409045	0.137691	0.0788707
	CSDE1_HUMAN	Cold shock domain-containing protein E1 OS=Homo sapiens GN=CSDE1 PE=1 SV=2	CSDE1_HUMAN	30	9.77079	9.63994	9.75236	9.75348	9.65458	9.76561	9.77479	9.68777	9.77206	9.75392	9.70562	9.79896	0.263838	0.559581	0.0987904
	EEA1_HUMAN	Early endosome antigen 1 OS=Homo sapiens GN=EEA1 PE=1 SV=2	EEA1_HUMAN	30	9.64279	9.52438	9.60118	9.59323	9.49603	9.57898	9.60746	9.56711	9.5831	9.58134	9.56618	9.62174	0.0897673	0.964695	-0.00592927
	PSMD2_HUMAN	26S proteasome non-ATPase regulatory subunit 2 OS=Homo sapiens GN=PSMD2 PE=1 SV=3	PSMD2_HUMAN;ITAM_HUMAN	30	9.87937	9.8112	9.88676	9.85698	9.81571	9.88936	9.89136	9.84102	9.87569	9.89726	9.82152	9.84864	0.0200915	0.919664	-0.0115489
	ILF3_HUMAN	Interleukin enhancer-binding factor 3 OS=Homo sapiens GN=ILF3 PE=1 SV=3	ILF3_HUMAN;STRBP_HUMAN	30	9.99088	9.98821	9.95881	9.99733	10.0047	9.94639	9.96962	9.9859	9.96923	9.98702	9.98567	9.94554	-0.166275	0.722999	-0.0211898
	SYEP_HUMAN	Bifunctional glutamate/proline--tRNA ligase OS=Homo sapiens GN=EPRS PE=1 SV=5	SYEP_HUMAN	30	9.67727	9.70106	9.70105	9.64209	9.66206	9.66602	9.66583	9.6805	9.67758	9.66725	9.66826	9.64411	-0.52173	0.0400686	-0.110455
	CAND1_HUMAN	Cullin-associated NEDD8-dissociated protein 1 OS=Homo sapiens GN=CAND1 PE=1 SV=2	CAND1_HUMAN	30	9.85345	9.86907	9.89808	9.79629	9.82998	9.82327	9.83661	9.83969	9.8247	9.78124	9.79377	9.82124	-0.738067	0.0142007	-0.248662
	ANXA1_HUMAN	Annexin A1 OS=Homo sapiens GN=ANXA1 PE=1 SV=2	ANXA1_HUMAN	29	10.5607	10.5737	10.6258	10.5908	10.5661	10.6229	10.6405	10.5899	10.6136	10.6108	10.6137	10.6256	0.499166	0.222381	0.0965645
	PGK1_HUMAN	Phosphoglycerate kinase 1 OS=Homo sapiens GN=PGK1 PE=1 SV=3	PGK1_HUMAN;PGK2_HUMAN;REVERSED-KIT_HUMAN;REVERSED-CCAR1_HUMAN	29	10.3355	10.377	10.3688	10.3484	10.41	10.3962	10.3762	10.4338	10.3967	10.3528	10.3897	10.4128	0.367561	0.311878	0.082965
	STIP1_HUMAN	Stress-induced-phosphoprotein 1 OS=Homo sapiens GN=STIP1 PE=1 SV=1	STIP1_HUMAN	29	10.0083	9.88318	9.97641	10.0118	9.91282	9.98607	10.038	9.95883	9.983	10.0047	9.93557	10.0017	0.25198	0.616472	0.0754093
	1433E_HUMAN	14-3-3 protein epsilon OS=Homo sapiens GN=YWHAE PE=1 SV=1	1433E_HUMAN	29	10.3199	10.23	10.2763	10.3049	10.2272	10.2824	10.3226	10.2615	10.2783	10.3028	10.2776	10.2922	0.237434	0.625362	0.0465651
	ALDOA_HUMAN	Fructose-bisphosphate aldolase A OS=Homo sapiens GN=ALDOA PE=1 SV=2	ALDOA_HUMAN	29	10.7265	10.7295	10.7681	10.7809	10.7758	10.7715	10.7546	10.7827	10.7816	10.7505	10.7191	10.7882	0.146976	0.654275	0.0390191
	EIF3A_HUMAN	Eukaryotic translation initiation factor 3 subunit A OS=Homo sapiens GN=EIF3A PE=1 SV=1	EIF3A_HUMAN	29	9.85409	9.79004	9.87294	9.81077	9.80067	9.86739	9.85962	9.83517	9.8628	9.8381	9.79053	9.87904	0.0601276	0.935217	-0.0101455
	LMNB1_HUMAN	Lamin-B1 OS=Homo sapiens GN=LMNB1 PE=1 SV=2	LMNB1_HUMAN	29	10.089	10.1365	10.0058	10.0475	10.09	9.96146	10.0008	10.0673	10.0195	10.0683	10.1096	10.0168	-0.0918019	0.77874	-0.0460282
	HYOU1_HUMAN	Hypoxia up-regulated protein 1 OS=Homo sapiens GN=HYOU1 PE=1 SV=1	HYOU1_HUMAN;TEX15_HUMAN	29	9.87719	9.84869	9.91399	9.87511	9.85867	9.90469	9.8686	9.86601	9.90545	9.83472	9.87734	9.90183	-0.120709	0.766823	-0.0286057
	AKA12_HUMAN	A-kinase anchor protein 12 OS=Homo sapiens GN=AKAP12 PE=1 SV=4	AKA12_HUMAN	29	9.58912	9.48285	9.56924	9.53605	9.45772	9.58012	9.53654	9.53371	9.58448	9.49066	9.48248	9.57545	-0.165404	0.517705	-0.103611
	TKT_HUMAN	Transketolase OS=Homo sapiens GN=TKT PE=1 SV=3	TKT_HUMAN	29	10.4793	10.4898	10.4863	10.4624	10.5032	10.469	10.4704	10.4697	10.4587	10.461	10.475	10.4598	-0.607993	0.0258274	-0.0658846
	PRP8_HUMAN	Pre-mRNA-processing-splicing factor 8 OS=Homo sapiens GN=PRPF8 PE=1 SV=2	PRP8_HUMAN	29	9.3889	9.36429	9.37114	9.38506	9.33745	9.34494	9.35278	9.32618	9.34807	9.34605	9.32558	9.35462	-0.635701	0.0439802	-0.108457
	EZRI_HUMAN	Ezrin OS=Homo sapiens GN=EZR PE=1 SV=4	EZRI_HUMAN;REVERSED-DGKK_HUMAN	28	10.1006	10.1013	10.1301	10.1492	10.1056	10.2019	10.1856	10.1726	10.1363	10.1616	10.1382	10.1898	0.564437	0.045231	0.175473
	C1TC_HUMAN	C-1-tetrahydrofolate synthase, cytoplasmic OS=Homo sapiens GN=MTHFD1 PE=1 SV=3	C1TC_HUMAN	28	9.9031	9.84778	9.93732	9.92372	9.89202	9.93168	9.94963	9.91327	9.93527	9.91668	9.90799	9.94741	0.418537	0.392084	0.0888166
	HNRPK_HUMAN	Heterogeneous nuclear ribonucleoprotein K OS=Homo sapiens GN=HNRNPK PE=1 SV=1	HNRPK_HUMAN	28	10.5935	10.5431	10.5456	10.6249	10.5291	10.5797	10.6315	10.5468	10.5836	10.6109	10.5707	10.6097	0.401966	0.160313	0.119886
	PDC6I_HUMAN	Programmed cell death 6-interacting protein OS=Homo sapiens GN=PDCD6IP PE=1 SV=1	PDC6I_HUMAN	28	9.77059	9.73334	9.80209	9.74134	9.74545	9.78247	9.79377	9.76435	9.78718	9.77629	9.76997	9.79847	0.33022	0.600381	0.0404167
	TCPH_HUMAN	T-complex protein 1 subunit eta OS=Homo sapiens GN=CCT7 PE=1 SV=2	TCPH_HUMAN	28	10.0484	10.0014	10.1012	10.0479	10.0332	10.0768	10.0693	10.0395	10.0812	10.0622	10.0315	10.0999	0.209145	0.724896	0.0437246
	NUCL_HUMAN	Nucleolin OS=Homo sapiens GN=NCL PE=1 SV=3	NUCL_HUMAN	28	10.5003	10.4224	10.4614	10.5112	10.4228	10.4591	10.5106	10.43	10.4658	10.484	10.4584	10.4918	0.198452	0.5514	0.0523937
	HSP74_HUMAN	Heat shock 70 kDa protein 4 OS=Homo sapiens GN=HSPA4 PE=1 SV=4	HSP74_HUMAN	28	9.73731	9.69493	9.74683	9.74942	9.69264	9.74428	9.78011	9.72657	9.72594	9.76402	9.69547	9.74861	0.185649	0.715711	0.0334751
	EF1A1_HUMAN	Elongation factor 1-alpha 1 OS=Homo sapiens GN=EEF1A1 PE=1 SV=1	EF1A1_HUMAN;EF1A2_HUMAN;EF1A3_HUMAN	28	11.2558	11.222	11.3096	11.2557	11.2665	11.3141	11.2597	11.2147	11.3024	11.2721	11.2466	11.3287	0.129559	0.606825	0.0659823
	HNRPM_HUMAN	Heterogeneous nuclear ribonucleoprotein M OS=Homo sapiens GN=HNRNPM PE=1 SV=3	HNRPM_HUMAN	28	9.99628	10.0039	9.96557	9.9576	10.0005	9.94564	9.95674	9.98514	9.97878	9.99811	10.0044	9.95386	-0.0195296	0.89072	-0.00944324
	WDR1_HUMAN	WD repeat-containing protein 1 OS=Homo sapiens GN=WDR1 PE=1 SV=4	WDR1_HUMAN	28	10.1661	10.1191	10.1659	10.1514	10.1664	10.1816	10.1151	10.0931	10.1672	10.1452	10.1725	10.1659	-0.0375211	0.578365	0.0346513
	TCPA_HUMAN	T-complex protein 1 subunit alpha OS=Homo sapiens GN=TCP1 PE=1 SV=1	TCPA_HUMAN	27	10.103	10.0214	10.1237	10.0507	10.0543	10.0912	10.1023	10.059	10.1131	10.0986	10.0833	10.1205	0.293684	0.6362	0.0537495
	TCPD_HUMAN	T-complex protein 1 subunit delta OS=Homo sapiens GN=CCT4 PE=1 SV=4	TCPD_HUMAN;MOCOS_HUMAN;REVERSED-SMEK3_HUMAN	27	10.1289	10.0761	10.1892	10.124	10.1038	10.1546	10.16	10.1118	10.1521	10.1422	10.1104	10.1726	0.161895	0.828451	0.0285359
	HS105_HUMAN	Heat shock protein 105 kDa OS=Homo sapiens GN=HSPH1 PE=1 SV=1	HS105_HUMAN	27	9.88417	9.77007	9.89345	9.87149	9.77758	9.87175	9.91095	9.78942	9.86296	9.88853	9.81372	9.88428	0.124649	0.819777	0.0357644
	TSP1_HUMAN	Thrombospondin-1 OS=Homo sapiens GN=THBS1 PE=1 SV=2	TSP1_HUMAN;TSP2_HUMAN;TSP3_HUMAN	27	9.657	9.72059	9.79328	9.65378	9.72108	9.80898	9.60783	9.70008	9.81707	9.63483	9.73914	9.86989	0.0762005	0.71583	0.10444
	ROA2_HUMAN	Heterogeneous nuclear ribonucleoproteins A2/B1 OS=Homo sapiens GN=HNRNPA2B1 PE=1 SV=2	ROA2_HUMAN	27	10.5757	10.519	10.4864	10.5877	10.5079	10.5443	10.5601	10.5266	10.5127	10.5511	10.4941	10.5091	-0.145582	0.77175	-0.0326879
	DCTN1_HUMAN	Dynactin subunit 1 OS=Homo sapiens GN=DCTN1 PE=1 SV=3	DCTN1_HUMAN	27	9.49224	9.47291	9.47244	9.45877	9.45956	9.47835	9.48864	9.47118	9.44683	9.46424	9.47814	9.45443	-0.321056	0.226797	-0.0451083
	XPO2_HUMAN	Exportin-2 OS=Homo sapiens GN=CSE1L PE=1 SV=3	XPO2_HUMAN	27	9.78322	9.72674	9.78988	9.7368	9.71486	9.7437	9.75325	9.72616	9.72829	9.75207	9.64347	9.71882	-0.56832	0.168174	-0.200639
	FSCN1_HUMAN	Fascin OS=Homo sapiens GN=FSCN1 PE=1 SV=3	FSCN1_HUMAN	26	10.0661	10.0485	10.1173	10.0548	10.0884	10.1265	10.0387	10.0543	10.1302	10.0702	10.1081	10.147	0.246058	0.364821	0.103911
	SYAC_HUMAN	Alanine--tRNA ligase, cytoplasmic OS=Homo sapiens GN=AARS PE=1 SV=2	SYAC_HUMAN	26	9.72904	9.69853	9.69975	9.68714	9.70684	9.6859	9.73305	9.73334	9.68457	9.73025	9.72182	9.69048	0.228951	0.757336	0.0172102
	SF3B3_HUMAN	Splicing factor 3B subunit 3 OS=Homo sapiens GN=SF3B3 PE=1 SV=4	SF3B3_HUMAN	26	9.78407	9.65046	9.73216	9.77747	9.7015	9.76917	9.77533	9.66852	9.75372	9.73882	9.74174	9.78892	0.22089	0.48141	0.104446
	CATD_HUMAN	Cathepsin D OS=Homo sapiens GN=CTSD PE=1 SV=1	CATD_HUMAN;OTUL_HUMAN;TMEM2_HUMAN;REVERSED-BIRC5_HUMAN	26	10.522	10.6552	10.526	10.4345	10.6807	10.5478	10.4011	10.6356	10.5272	10.3786	10.6209	10.5455	-0.227449	0.596584	-0.152553
	UGGG1_HUMAN	UDP-glucose:glycoprotein glucosyltransferase 1 OS=Homo sapiens GN=UGGT1 PE=1 SV=3	UGGG1_HUMAN;UGGG2_HUMAN	26	9.43313	9.44129	9.43177	9.42453	9.40634	9.44725	9.40192	9.41048	9.41927	9.38451	9.44447	9.44375	-0.287237	0.624189	-0.0341541
	IPO5_HUMAN	Importin-5 OS=Homo sapiens GN=IPO5 PE=1 SV=4	IPO5_HUMAN;RNBP6_HUMAN	26	9.79196	9.78627	9.83212	9.77311	9.79582	9.79622	9.81562	9.78969	9.78412	9.81557	9.72206	9.794	-0.303794	0.462247	-0.0827544
	KTN1_HUMAN	Kinectin OS=Homo sapiens GN=KTN1 PE=1 SV=1	KTN1_HUMAN	26	9.46304	9.4855	9.35382	9.41596	9.41176	9.31607	9.37615	9.37367	9.37853	9.35489	9.41831	9.32747	-0.471137	0.23064	-0.230004
	PYGB_HUMAN	Glycogen phosphorylase, brain form OS=Homo sapiens GN=PYGB PE=1 SV=5	PYGB_HUMAN;PYGM_HUMAN	26	9.63729	9.6079	9.63127	9.58649	9.63453	9.57469	9.62098	9.61879	9.56986	9.56204	9.59746	9.5964	-0.51874	0.0494139	-0.133077
	TCPG_HUMAN	T-complex protein 1 subunit gamma OS=Homo sapiens GN=CCT3 PE=1 SV=4	TCPG_HUMAN	25	10.0904	10.1288	10.1873	10.1425	10.1583	10.1825	10.1682	10.1559	10.1852	10.1743	10.1727	10.1857	0.547519	0.216398	0.133821
	HNRPL_HUMAN	Heterogeneous nuclear ribonucleoprotein L OS=Homo sapiens GN=HNRNPL PE=1 SV=2	HNRPL_HUMAN	25	9.92423	9.90955	9.88778	10.002	9.92409	9.93746	9.93346	9.89927	9.92075	9.97562	9.92766	9.94513	0.33591	0.0764452	0.14112
	PUR2_HUMAN	Trifunctional purine biosynthetic protein adenosine-3 OS=Homo sapiens GN=GART PE=1 SV=1	PUR2_HUMAN	25	9.69182	9.64786	9.72378	9.67743	9.67664	9.72433	9.69298	9.67489	9.69872	9.72155	9.68626	9.71709	0.281598	0.460792	0.0652777
	DDX21_HUMAN	Nucleolar RNA helicase 2 OS=Homo sapiens GN=DDX21 PE=1 SV=5	DDX21_HUMAN	25	9.74623	9.64968	9.76918	9.70272	9.69208	9.7356	9.73113	9.65091	9.78179	9.77097	9.7372	9.74411	0.261955	0.502991	0.0873698
	SYYC_HUMAN	Tyrosine--tRNA ligase, cytoplasmic OS=Homo sapiens GN=YARS PE=1 SV=4	SYYC_HUMAN	25	9.7035	9.64234	9.71665	9.67147	9.67552	9.69467	9.72807	9.66643	9.69998	9.68614	9.69049	9.71344	0.218709	0.748147	0.0271432
	MYH10_HUMAN	Myosin-10 OS=Homo sapiens GN=MYH10 PE=1 SV=3	MYH10_HUMAN	25	9.31366	9.31458	9.25929	9.30365	9.24233	9.2671	9.3354	9.30842	9.27318	9.30557	9.34471	9.25976	0.204333	0.802108	0.0270043
	KINH_HUMAN	Kinesin-1 heavy chain OS=Homo sapiens GN=KIF5B PE=1 SV=1	KINH_HUMAN	25	9.51807	9.49023	9.55831	9.52783	9.49812	9.53782	9.55092	9.50642	9.54221	9.52836	9.51724	9.53566	0.149347	0.853244	0.0134385
	PFKAP_HUMAN	ATP-dependent 6-phosphofructokinase, platelet type OS=Homo sapiens GN=PFKP PE=1 SV=2	PFKAP_HUMAN	25	9.93098	9.88742	9.92673	9.91636	9.89499	9.9359	9.92574	9.90447	9.92088	9.93597	9.87742	9.92522	-0.0312912	0.937034	-0.00622942
	COPB2_HUMAN	Coatomer subunit beta' OS=Homo sapiens GN=COPB2 PE=1 SV=2	COPB2_HUMAN	25	9.72579	9.65912	9.71028	9.64125	9.71675	9.69953	9.65765	9.64198	9.71653	9.65644	9.7181	9.69491	-0.141694	0.758603	-0.0291165
	ATPB_HUMAN	ATP synthase subunit beta, mitochondrial OS=Homo sapiens GN=ATP5B PE=1 SV=3	ATPB_HUMAN	25	10.4675	10.4363	10.4254	10.478	10.4503	10.4387	10.4622	10.4367	10.4322	10.4292	10.4262	10.443	-0.290476	0.489679	-0.035079
	PSA_HUMAN	Puromycin-sensitive aminopeptidase OS=Homo sapiens GN=NPEPPS PE=1 SV=2	PSA_HUMAN;PSAL_HUMAN	25	9.95275	9.9114	9.94461	9.89934	9.91835	9.90356	9.93167	9.92671	9.90911	9.88144	9.91559	9.91576	-0.481296	0.130595	-0.106489
	RENT1_HUMAN	Regulator of nonsense transcripts 1 OS=Homo sapiens GN=UPF1 PE=1 SV=2	RENT1_HUMAN	24	9.43747	9.41682	9.45548	9.4046	9.41177	9.44484	9.45708	9.43418	9.47283	9.44629	9.48076	9.46467	0.563308	0.141275	0.0905452
	CALR_HUMAN	Calreticulin OS=Homo sapiens GN=CALR PE=1 SV=1	CALR_HUMAN	24	10.7413	10.6911	10.6945	10.749	10.668	10.733	10.7382	10.7039	10.7327	10.7114	10.7195	10.7525	0.288833	0.420322	0.0616997
	PLST_HUMAN	Plastin-3 OS=Homo sapiens GN=PLS3 PE=1 SV=4	PLST_HUMAN;PLSL_HUMAN;REVERSED-IQCA1_HUMAN	24	9.90104	9.89139	9.95741	9.90244	9.92862	9.94956	9.9171	9.90555	9.96431	9.90389	9.91183	9.968	0.152703	0.721547	0.0373825
	TRXR1_HUMAN	Thioredoxin reductase 1, cytoplasmic OS=Homo sapiens GN=TXNRD1 PE=1 SV=3	TRXR1_HUMAN;TRXR2_HUMAN	24	9.89391	9.82833	9.83595	9.94278	9.83778	9.85726	9.94567	9.85147	9.83208	9.88804	9.842	9.88057	0.140402	0.538402	0.0562698
	ROA1_HUMAN	Heterogeneous nuclear ribonucleoprotein A1 OS=Homo sapiens GN=HNRNPA1 PE=1 SV=5	RA1L2_HUMAN;ROA1_HUMAN	24	10.6201	10.5648	10.5941	10.6229	10.5897	10.6166	10.5924	10.549	10.612	10.5992	10.5572	10.6184	-0.133895	0.96201	-0.00402705
	RL3_HUMAN	60S ribosomal protein L3 OS=Homo sapiens GN=RPL3 PE=1 SV=2	RL3_HUMAN	24	10.21	10.2379	10.2377	10.2135	10.3486	10.2443	10.1907	10.2603	10.2337	10.2642	10.2361	10.1621	-0.163398	0.859565	-0.0193397
	RPN1_HUMAN	Dolichyl-diphosphooligosaccharide--protein glycosyltransferase subunit 1 OS=Homo sapiens GN=RPN1 PE=1 SV=1	RPN1_HUMAN	24	9.84697	9.95134	9.78392	9.68467	9.87637	9.64035	9.69528	9.76302	9.76805	9.65954	9.87289	9.65448	-0.440043	0.226846	-0.414704
	TIF1B_HUMAN	Transcription intermediary factor 1-beta OS=Homo sapiens GN=TRIM28 PE=1 SV=5	TIF1B_HUMAN	24	9.8015	9.83111	9.77262	9.80459	9.77271	9.74252	9.76549	9.75178	9.79821	9.78913	9.77839	9.72527	-0.451303	0.218591	-0.123752
	SYQ_HUMAN	Glutamine--tRNA ligase OS=Homo sapiens GN=QARS PE=1 SV=1	SYQ_HUMAN	24	9.51473	9.5194	9.56767	9.49978	9.5075	9.52226	9.49931	9.51976	9.5205	9.49671	9.50709	9.51762	-0.482505	0.217302	-0.0909532
	CAN2_HUMAN	Calpain-2 catalytic subunit OS=Homo sapiens GN=CAPN2 PE=1 SV=6	CAN2_HUMAN	24	9.89642	9.9394	9.93353	9.86911	9.92859	9.9175	9.87189	9.92532	9.8928	9.86766	9.88705	9.89665	-0.568322	0.069365	-0.13148
	COPB_HUMAN	Coatomer subunit beta OS=Homo sapiens GN=COPB1 PE=1 SV=3	COPB_HUMAN	24	9.46676	9.50037	9.49367	9.39276	9.50398	9.428	9.36855	9.43146	9.44452	9.36935	9.40184	9.43463	-0.687009	0.0144061	-0.280423
	COR1C_HUMAN	Coronin-1C OS=Homo sapiens GN=CORO1C PE=1 SV=1	COR1C_HUMAN;CORO6_HUMAN	23	10.0687	10.0441	10.0883	10.0269	10.0494	10.0584	10.0682	10.0564	10.109	10.1269	10.071	10.0914	0.500271	0.231103	0.0984448
	TCPE_HUMAN	T-complex protein 1 subunit epsilon OS=Homo sapiens GN=CCT5 PE=1 SV=1	TCPE_HUMAN	23	10.1021	10.0235	10.1121	10.0876	10.0669	10.0927	10.1283	10.0836	10.1085	10.1172	10.0771	10.0996	0.340361	0.583991	0.0573957
	UGDH_HUMAN	UDP-glucose 6-dehydrogenase OS=Homo sapiens GN=UGDH PE=1 SV=1	UGDH_HUMAN	23	9.90559	9.9161	10.0264	9.93254	9.93074	10.0292	9.9487	9.94924	10.0245	9.9418	9.95042	10.0459	0.234238	0.610291	0.0966577
	TAGL2_HUMAN	Transgelin-2 OS=Homo sapiens GN=TAGLN2 PE=1 SV=3	TAGL2_HUMAN;TAGL3_HUMAN	23	10.3906	10.4197	10.4042	10.4735	10.4248	10.4489	10.4594	10.4288	10.3713	10.4449	10.3952	10.4547	0.190266	0.249353	0.0909008
	AHNK2_HUMAN	Protein AHNAK2 OS=Homo sapiens GN=AHNAK2 PE=1 SV=2	AHNK2_HUMAN	23	9.08751	8.99558	9.02516	9.00474	8.95178	9.02771	9.00542	9.01383	9.04592	9.02538	9.02507	9.04556	0.052697	0.851847	-0.0188762
	ANXA5_HUMAN	Annexin A5 OS=Homo sapiens GN=ANXA5 PE=1 SV=2	ANXA5_HUMAN	23	10.5821	10.594	10.6114	10.5802	10.5732	10.6292	10.6126	10.6371	10.6173	10.5455	10.5827	10.6377	0.0267654	0.849409	-0.0189484
	LDHB_HUMAN	L-lactate dehydrogenase B chain OS=Homo sapiens GN=LDHB PE=1 SV=2	LDHB_HUMAN	23	10.7563	10.6824	10.7497	10.7677	10.7143	10.7648	10.7692	10.7006	10.7283	10.7523	10.6975	10.756	0.0044831	0.864424	0.0177868
	DDB1_HUMAN	DNA damage-binding protein 1 OS=Homo sapiens GN=DDB1 PE=1 SV=1	DDB1_HUMAN;ZFP62_HUMAN	23	9.67549	9.51664	9.64659	9.66226	9.62739	9.65481	9.57301	9.50142	9.6178	9.62205	9.64029	9.66049	7.00671e-05	0.645946	0.0764775
	LMO7_HUMAN	LIM domain only protein 7 OS=Homo sapiens GN=LMO7 PE=1 SV=3	LMO7_HUMAN;NB5R1_HUMAN	23	9.34598	9.33001	9.2863	9.27591	9.29761	9.28887	9.28706	9.31559	9.31688	9.30594	9.34255	9.28718	-0.037612	0.7277	-0.0298526
	G6PD_HUMAN	Glucose-6-phosphate 1-dehydrogenase OS=Homo sapiens GN=G6PD PE=1 SV=4	G6PD_HUMAN;REVERSED-GBF1_HUMAN	23	9.86897	9.84107	9.87434	9.80995	9.87055	9.85798	9.84451	9.84544	9.85393	9.80132	9.87834	9.88615	-0.0745894	0.872734	-0.0158825
	IMB1_HUMAN	Importin subunit beta-1 OS=Homo sapiens GN=KPNB1 PE=1 SV=2	IMB1_HUMAN	23	9.92528	9.97339	9.97611	9.9208	9.96256	9.95952	9.98616	9.95765	9.93649	9.9943	9.9039	9.94441	-0.0828997	0.766196	-0.0324432
	IF4G1_HUMAN	Eukaryotic translation initiation factor 4 gamma 1 OS=Homo sapiens GN=EIF4G1 PE=1 SV=4	IF4G1_HUMAN	23	9.77079	9.71543	9.79637	9.75351	9.70144	9.79479	9.77513	9.73709	9.77914	9.736	9.69645	9.78455	-0.169737	0.565861	-0.0719545
	PLOD2_HUMAN	Procollagen-lysine,2-oxoglutarate 5-dioxygenase 2 OS=Homo sapiens GN=PLOD2 PE=1 SV=2	PLOD2_HUMAN	23	10.9278	10.9881	10.9088	10.8692	10.9728	10.9076	10.8697	10.9745	10.8891	10.8407	10.974	10.9217	-0.225124	0.573098	-0.0908491
	RLA0_HUMAN	60S acidic ribosomal protein P0 OS=Homo sapiens GN=RPLP0 PE=1 SV=1	RLA0_HUMAN;RLA0L_HUMAN;REVERSED-PKHG2_HUMAN	23	10.2979	10.3401	10.3816	10.3231	10.3403	10.3401	10.324	10.3428	10.3649	10.3088	10.3045	10.2841	-0.469148	0.186025	-0.139302
	SYIC_HUMAN	Isoleucine--tRNA ligase, cytoplasmic OS=Homo sapiens GN=IARS PE=1 SV=2	SYIC_HUMAN	23	9.64294	9.63296	9.67525	9.5859	9.60191	9.62337	9.60412	9.63667	9.60224	9.57994	9.58531	9.61726	-0.6568	0.0332084	-0.186949
	SF3B1_HUMAN	Splicing factor 3B subunit 1 OS=Homo sapiens GN=SF3B1 PE=1 SV=3	SF3B1_HUMAN	23	9.34153	9.35474	9.32566	9.32819	9.30942	9.30625	9.319	9.30931	9.30416	9.3198	9.24957	9.28	-0.750367	0.0548182	-0.188441
	TPIS_HUMAN	Triosephosphate isomerase OS=Homo sapiens GN=TPI1 PE=1 SV=3	TPIS_HUMAN	22	10.9406	10.9072	10.9191	10.9377	10.8794	10.905	10.9659	10.9354	10.9139	10.9177	10.9346	10.9681	0.389179	0.370743	0.0603034
	DPYL2_HUMAN	Dihydropyrimidinase-related protein 2 OS=Homo sapiens GN=DPYSL2 PE=1 SV=1	DPYL2_HUMAN	22	10.5418	10.5026	10.507	10.5383	10.5047	10.5077	10.5458	10.5217	10.5026	10.5371	10.5238	10.5314	0.332813	0.364661	0.0441051
	TCPZ_HUMAN	T-complex protein 1 subunit zeta OS=Homo sapiens GN=CCT6A PE=1 SV=3	TCPZ_HUMAN;TCPW_HUMAN;RAD50_HUMAN;SRBP1_HUMAN;SRBP2_HUMAN;REVERSED-LRC8C_HUMAN	22	10.0408	9.99136	10.0833	10.0071	10.0112	10.0542	10.0522	10.0299	10.0741	10.0479	10.0412	10.0684	0.292026	0.670241	0.0416766
	PA2G4_HUMAN	Proliferation-associated protein 2G4 OS=Homo sapiens GN=PA2G4 PE=1 SV=3	PA2G4_HUMAN	22	10.1309	10.1207	10.1072	10.1719	10.1213	10.1176	10.158	10.1046	10.1512	10.1798	10.1035	10.1283	0.239758	0.484046	0.0619398
	PDIA6_HUMAN	Protein disulfide-isomerase A6 OS=Homo sapiens GN=PDIA6 PE=1 SV=1	PDIA6_HUMAN	22	10.2059	10.1707	10.2058	10.1899	10.187	10.2228	10.1967	10.1876	10.2079	10.1492	10.2292	10.2432	0.166996	0.660138	0.0487572
	PPIA_HUMAN	Peptidyl-prolyl cis-trans isomerase A OS=Homo sapiens GN=PPIA PE=1 SV=2	PPIA_HUMAN;PAL4A_HUMAN;PAL4D_HUMAN;PAL4G_HUMAN	22	10.7563	10.7538	10.7438	10.8342	10.7519	10.754	10.8297	10.7739	10.771	10.8133	10.731	10.7465	0.161954	0.632238	0.0455554
	ABCE1_HUMAN	ATP-binding cassette sub-family E member 1 OS=Homo sapiens GN=ABCE1 PE=1 SV=1	ABCE1_HUMAN	22	9.5684	9.56925	9.63636	9.56806	9.5743	9.58378	9.58142	9.57007	9.62714	9.59896	9.57897	9.60301	0.122146	0.961222	0.00415632
	FKBP4_HUMAN	Peptidyl-prolyl cis-trans isomerase FKBP4 OS=Homo sapiens GN=FKBP4 PE=1 SV=3	FKBP4_HUMAN	22	9.70111	9.57224	9.66445	9.73098	9.60268	9.67185	9.71528	9.59138	9.65995	9.70321	9.59959	9.68442	0.0792805	0.763943	0.0513192
	FUBP2_HUMAN	Far upstream element-binding protein 2 OS=Homo sapiens GN=KHSRP PE=1 SV=4	FUBP2_HUMAN	22	9.87227	9.77503	9.8088	9.89647	9.7734	9.83442	9.89974	9.79937	9.8225	9.85659	9.76348	9.85792	0.0682375	0.864266	0.0252624
	NONO_HUMAN	Non-POU domain-containing octamer-binding protein OS=Homo sapiens GN=NONO PE=1 SV=4	NONO_HUMAN	22	9.87018	9.90149	9.85697	9.95005	9.95164	9.91947	9.85412	9.92856	9.90939	9.95598	9.85406	9.88276	0.0632386	0.537749	0.0768453
	HNRPQ_HUMAN	Heterogeneous nuclear ribonucleoprotein Q OS=Homo sapiens GN=SYNCRIP PE=1 SV=2	HNRPQ_HUMAN	22	9.84123	9.80709	9.83005	9.85641	9.83978	9.82965	9.8185	9.82301	9.86842	9.84358	9.82552	9.81989	0.0360465	0.794323	0.0113744
	EF1G_HUMAN	Elongation factor 1-gamma OS=Homo sapiens GN=EEF1G PE=1 SV=3	EF1G_HUMAN	22	10.5101	10.4416	10.5495	10.4875	10.4494	10.5223	10.5239	10.4659	10.5177	10.4742	10.4567	10.555	0.00226629	0.911101	-0.0173257
	U520_HUMAN	U5 small nuclear ribonucleoprotein 200 kDa helicase OS=Homo sapiens GN=SNRNP200 PE=1 SV=2	U520_HUMAN	22	9.44379	9.36914	9.40449	9.42412	9.39618	9.41068	9.41991	9.34572	9.41362	9.38072	9.4055	9.42915	-0.0823889	0.961934	-0.00434023
	PYR1_HUMAN	CAD protein OS=Homo sapiens GN=CAD PE=1 SV=3	PYR1_HUMAN;CPSM_HUMAN	22	9.30546	9.21243	9.31168	9.26231	9.25294	9.24912	9.31003	9.2493	9.27312	9.25943	9.2638	9.25307	-0.121765	0.561658	-0.066585
	ATPA_HUMAN	ATP synthase subunit alpha, mitochondrial OS=Homo sapiens GN=ATP5A1 PE=1 SV=1	ATPA_HUMAN	22	10.3758	10.4105	10.3789	10.3616	10.4027	10.3519	10.3599	10.4013	10.3832	10.3513	10.4224	10.3505	-0.146735	0.660534	-0.0419213
	LAMB1_HUMAN	Laminin subunit beta-1 OS=Homo sapiens GN=LAMB1 PE=1 SV=2	LAMB1_HUMAN	22	9.48877	9.45285	9.45097	9.43918	9.41827	9.43425	9.42418	9.43653	9.42941	9.36113	9.45388	9.45506	-0.474673	0.282347	-0.129604
	CENPF_HUMAN	Centromere protein F OS=Homo sapiens GN=CENPF PE=1 SV=2	CENPF_HUMAN	21	8.7211	8.72008	8.60497	8.79749	8.77371	8.67384	8.88009	8.89535	8.79575	8.97408	9.01968	8.9085	0.904	0.0049158	0.94485
	GBLP_HUMAN	Guanine nucleotide-binding protein subunit beta-2-like 1 OS=Homo sapiens GN=GNB2L1 PE=1 SV=3	GBLP_HUMAN	21	10.3636	10.3232	10.3879	10.3662	10.3737	10.416	10.35	10.3301	10.4135	10.4346	10.3973	10.3925	0.437388	0.0947906	0.164316
	IMDH2_HUMAN	Inosine-5'-monophosphate dehydrogenase 2 OS=Homo sapiens GN=IMPDH2 PE=1 SV=2	IMDH2_HUMAN	21	9.94648	9.86774	9.98653	9.97516	9.90497	9.9785	10.0072	9.93004	9.97605	9.97939	9.93815	10.0169	0.411302	0.345307	0.142805
	PUR4_HUMAN	Phosphoribosylformylglycinamidine synthase OS=Homo sapiens GN=PFAS PE=1 SV=4	PUR4_HUMAN	21	9.42124	9.3343	9.41466	9.43508	9.33517	9.43011	9.4827	9.36658	9.37851	9.44917	9.38035	9.44489	0.282683	0.37744	0.113273
	CAP1_HUMAN	Adenylyl cyclase-associated protein 1 OS=Homo sapiens GN=CAP1 PE=1 SV=5	CAP1_HUMAN	21	10.0605	10	10.111	10.0497	10.0911	10.1125	10.0037	10.0465	10.1084	10.0847	10.0915	10.1271	0.278115	0.276544	0.139585
	EIF3B_HUMAN	Eukaryotic translation initiation factor 3 subunit B OS=Homo sapiens GN=EIF3B PE=1 SV=3	EIF3B_HUMAN;REVERSED-CCD37_HUMAN	21	9.68391	9.61194	9.66312	9.64527	9.63272	9.66688	9.67771	9.62091	9.67765	9.67056	9.65059	9.6867	0.277047	0.540791	0.051492
	GDIB_HUMAN	Rab GDP dissociation inhibitor beta OS=Homo sapiens GN=GDI2 PE=1 SV=2	GDIB_HUMAN	21	10.0721	10.0089	10.099	10.0696	10.0504	10.0996	10.1013	10.0369	10.0851	10.0767	10.0481	10.1126	0.222081	0.597333	0.0608191
	SF3A1_HUMAN	Splicing factor 3A subunit 1 OS=Homo sapiens GN=SF3A1 PE=1 SV=1	SF3A1_HUMAN	21	9.56171	9.46925	9.55472	9.59439	9.48488	9.55269	9.57721	9.49801	9.56552	9.55746	9.51334	9.56599	0.159015	0.655585	0.052004
	GSTP1_HUMAN	Glutathione S-transferase P OS=Homo sapiens GN=GSTP1 PE=1 SV=2	GSTP1_HUMAN	21	10.1487	10.2059	10.2396	10.2616	10.296	10.212	10.2317	10.2545	10.2574	10.2486	10.1591	10.1826	-0.0331877	0.975571	-0.00409359
	SERPH_HUMAN	Serpin H1 OS=Homo sapiens GN=SERPINH1 PE=1 SV=2	SERPH_HUMAN	21	10.2419	10.2904	10.3047	10.263	10.297	10.31	10.2356	10.3173	10.307	10.2288	10.2981	10.2985	-0.0555093	0.911108	-0.0115326
	AL1A3_HUMAN	Aldehyde dehydrogenase family 1 member A3 OS=Homo sapiens GN=ALDH1A3 PE=1 SV=2	AL1A3_HUMAN;AL1A2_HUMAN	21	9.82969	9.76654	9.92245	9.85279	9.79398	9.88254	9.87374	9.80379	9.87198	9.80589	9.7898	9.88353	-0.0794808	0.786424	-0.0529869
	SP16H_HUMAN	FACT complex subunit SPT16 OS=Homo sapiens GN=SUPT16H PE=1 SV=1	SP16H_HUMAN	21	9.6338	9.5701	9.59206	9.63923	9.58125	9.60931	9.5908	9.53071	9.61149	9.62381	9.59082	9.58917	-0.0957758	0.928584	0.00698317
	DHX15_HUMAN	Putative pre-mRNA-splicing factor ATP-dependent RNA helicase DHX15 OS=Homo sapiens GN=DHX15 PE=1 SV=2	DHX15_HUMAN	21	9.65787	9.60792	9.65326	9.65362	9.60285	9.66811	9.65983	9.58065	9.65304	9.65148	9.60539	9.64223	-0.122754	0.762393	-0.0225069
	SYTC_HUMAN	Threonine--tRNA ligase, cytoplasmic OS=Homo sapiens GN=TARS PE=1 SV=3	SYTC_HUMAN;SYTC2_HUMAN	21	9.69269	9.64621	9.69682	9.65953	9.66168	9.69163	9.69332	9.6466	9.6711	9.68087	9.65388	9.67891	-0.140493	0.690773	-0.0258438
	RS3_HUMAN	40S ribosomal protein S3 OS=Homo sapiens GN=RPS3 PE=1 SV=2	RS3_HUMAN	21	10.4041	10.3689	10.4405	10.4016	10.3943	10.407	10.3827	10.3511	10.4282	10.3841	10.3997	10.39	-0.258632	0.546336	-0.0469902
	SRC8_HUMAN	Src substrate cortactin OS=Homo sapiens GN=CTTN PE=1 SV=2	SRC8_HUMAN	21	9.80188	9.73125	9.73616	9.7676	9.71009	9.71369	9.76416	9.7163	9.73472	9.73092	9.71781	9.73997	-0.314654	0.323518	-0.0929434
	CALD1_HUMAN	Caldesmon OS=Homo sapiens GN=CALD1 PE=1 SV=3	CALD1_HUMAN	21	9.9493	9.93253	9.92503	9.93088	9.93386	9.91867	9.90692	9.91385	9.95362	9.86839	9.91504	9.95719	-0.335044	0.470908	-0.0687274
	LDHA_HUMAN	L-lactate dehydrogenase A chain OS=Homo sapiens GN=LDHA PE=1 SV=2	LDHA_HUMAN	21	10.7182	10.7049	10.7408	10.7031	10.7628	10.7483	10.7021	10.7217	10.7359	10.6953	10.6805	10.7309	-0.363164	0.362546	-0.0623907
	UBP5_HUMAN	Ubiquitin carboxyl-terminal hydrolase 5 OS=Homo sapiens GN=USP5 PE=1 SV=2	UBP5_HUMAN;UBP13_HUMAN	21	9.65816	9.63604	9.64847	9.65406	9.62689	9.645	9.66165	9.63941	9.63678	9.63509	9.63283	9.63305	-0.397345	0.0989207	-0.0464773
	GLU2B_HUMAN	Glucosidase 2 subunit beta OS=Homo sapiens GN=PRKCSH PE=1 SV=2	GLU2B_HUMAN	21	9.90794	9.84576	9.84396	9.91573	9.87244	9.84824	9.85686	9.8563	9.83661	9.83982	9.83254	9.8284	-0.519818	0.214194	-0.110649
	SYVC_HUMAN	Valine--tRNA ligase OS=Homo sapiens GN=VARS PE=1 SV=4	SYVC_HUMAN	21	9.44886	9.40269	9.45791	9.42159	9.37968	9.424	9.43895	9.38887	9.41262	9.39633	9.35799	9.41821	-0.52973	0.132686	-0.151479
	HXK1_HUMAN	Hexokinase-1 OS=Homo sapiens GN=HK1 PE=1 SV=3	HXK1_HUMAN;HKDC1_HUMAN	21	9.70217	9.67662	9.72348	9.68001	9.65701	9.70533	9.68182	9.64932	9.69037	9.6665	9.62994	9.69411	-0.530641	0.178543	-0.122476
	ITB1_HUMAN	Integrin beta-1 OS=Homo sapiens GN=ITGB1 PE=1 SV=2	ITB1_HUMAN	21	10.1347	10.2147	10.1119	10.0633	10.1346	10.0272	10.0598	10.0809	10.1011	10.0291	10.1284	10.0322	-0.55738	0.124751	-0.300065
	LKHA4_HUMAN	Leukotriene A-4 hydrolase OS=Homo sapiens GN=LTA4H PE=1 SV=2	LKHA4_HUMAN	21	9.70225	9.66883	9.68497	9.64636	9.66236	9.65287	9.6607	9.6613	9.64295	9.63663	9.67162	9.63922	-0.647904	0.0719196	-0.119972
	MARCS_HUMAN	Myristoylated alanine-rich C-kinase substrate OS=Homo sapiens GN=MARCKS PE=1 SV=4	MARCS_HUMAN	21	10.1604	10.0408	10.0187	10.0964	10.0367	10.0122	10.02	10.0085	10.0097	9.91894	9.95278	9.89993	-0.796651	0.0516254	-0.509795
	ANLN_HUMAN	Actin-binding protein anillin OS=Homo sapiens GN=ANLN PE=1 SV=2	ANLN_HUMAN	20	9.15493	9.06613	9.13412	9.25174	9.22045	9.22811	9.3001	9.2916	9.31441	9.37511	9.36239	9.42042	0.965555	0.000944183	0.885874
	CKAP5_HUMAN	Cytoskeleton-associated protein 5 OS=Homo sapiens GN=CKAP5 PE=1 SV=3	CKAP5_HUMAN	20	9.01145	8.99741	9.06419	8.98494	9.04235	9.01487	9.0457	9.09312	9.0759	9.08871	9.07667	9.11862	0.74592	0.0410159	0.231578
	DDX3X_HUMAN	ATP-dependent RNA helicase DDX3X OS=Homo sapiens GN=DDX3X PE=1 SV=3	DDX3X_HUMAN;DDX3Y_HUMAN;DDX4_HUMAN	20	9.82274	9.81687	9.85941	9.78492	9.80634	9.86079	9.83625	9.8024	9.86732	9.82694	9.86159	9.88027	0.339928	0.319684	0.0777645
	UCHL1_HUMAN	Ubiquitin carboxyl-terminal hydrolase isozyme L1 OS=Homo sapiens GN=UCHL1 PE=1 SV=2	UCHL1_HUMAN;MKL2_HUMAN;REVERSED-KCNK1_HUMAN	20	10.3837	10.3659	10.3505	10.3672	10.3523	10.3491	10.4197	10.3715	10.336	10.3853	10.364	10.3631	0.170549	0.758183	0.0132223
	MCM2_HUMAN	DNA replication licensing factor MCM2 OS=Homo sapiens GN=MCM2 PE=1 SV=4	MCM2_HUMAN	20	9.61541	9.53526	9.6167	9.60518	9.52614	9.63343	9.64367	9.54039	9.59641	9.63713	9.57631	9.59838	0.142478	0.681024	0.0462255
	U5S1_HUMAN	116 kDa U5 small nuclear ribonucleoprotein component OS=Homo sapiens GN=EFTUD2 PE=1 SV=1	U5S1_HUMAN	20	9.38133	9.33479	9.36829	9.36798	9.35047	9.35172	9.36385	9.34783	9.36623	9.3633	9.34834	9.38568	0.12287	0.824708	0.0137374
	MCM3_HUMAN	DNA replication licensing factor MCM3 OS=Homo sapiens GN=MCM3 PE=1 SV=3	MCM3_HUMAN	20	9.58101	9.48298	9.557	9.57874	9.47297	9.54611	9.57277	9.48824	9.54817	9.5732	9.5163	9.54504	0.0518964	0.928066	0.0105306
	ECHA_HUMAN	Trifunctional enzyme subunit alpha, mitochondrial OS=Homo sapiens GN=HADHA PE=1 SV=2	ECHA_HUMAN	20	9.38406	9.4996	9.41037	9.39094	9.50534	9.40604	9.38373	9.46006	9.44575	9.42573	9.48574	9.40582	0.0496583	0.892787	0.0206946
	K1C10_HUMAN	Keratin, type I cytoskeletal 10 OS=Homo sapiens GN=KRT10 PE=1 SV=6	K1C10_HUMAN;K1C14_HUMAN;K1C16_HUMAN;K1C25_HUMAN;K1C26_HUMAN;K1C27_HUMAN;K1C28_HUMAN;K1C13_HUMAN	20	10.1479	9.16973	8.70807	9.18408	8.54843	8.64225	9.75524	8.86846	9.91983	8.6821	9.19639	9.10463	-0.0706398	0.387357	-2.27084
	DNM1L_HUMAN	Dynamin-1-like protein OS=Homo sapiens GN=DNM1L PE=1 SV=2	DNM1L_HUMAN	20	9.42555	9.39394	9.4645	9.39731	9.37534	9.42497	9.43956	9.39903	9.42013	9.39094	9.4064	9.43455	-0.147872	0.502715	-0.0596216
	RL7A_HUMAN	60S ribosomal protein L7a OS=Homo sapiens GN=RPL7A PE=1 SV=2	RL7A_HUMAN	20	10.3262	10.2874	10.3726	10.292	10.3806	10.2888	10.3177	10.338	10.3588	10.3206	10.3293	10.2708	-0.158497	0.506858	-0.0743721
	MYL6_HUMAN	Myosin light polypeptide 6 OS=Homo sapiens GN=MYL6 PE=1 SV=2	MYL6_HUMAN;MYL6B_HUMAN	20	10.5158	10.4911	10.4494	10.5286	10.4282	10.4846	10.5307	10.4987	10.4584	10.4777	10.4735	10.4328	-0.192672	0.365256	-0.0813834
	PSMD1_HUMAN	26S proteasome non-ATPase regulatory subunit 1 OS=Homo sapiens GN=PSMD1 PE=1 SV=2	PSMD1_HUMAN	20	9.47325	9.40777	9.44338	9.43703	9.42268	9.43825	9.43339	9.38166	9.40502	9.46192	9.40049	9.44311	-0.197502	0.818839	-0.021139
	RL4_HUMAN	60S ribosomal protein L4 OS=Homo sapiens GN=RPL4 PE=1 SV=5	RL4_HUMAN	20	10.3198	10.2787	10.3209	10.2257	10.3146	10.2406	10.3002	10.2926	10.2954	10.2566	10.3142	10.2371	-0.254995	0.245232	-0.120731
	MYO1C_HUMAN	Unconventional myosin-Ic OS=Homo sapiens GN=MYO1C PE=1 SV=4	MYO1C_HUMAN	20	9.81047	9.83192	9.80339	9.71308	9.82359	9.75285	9.70769	9.81307	9.77188	9.70633	9.82698	9.77902	-0.322572	0.286819	-0.139031
	AT2A2_HUMAN	Sarcoplasmic/endoplasmic reticulum calcium ATPase 2 OS=Homo sapiens GN=ATP2A2 PE=1 SV=1	AT2A1_HUMAN;AT2A2_HUMAN;AT2A3_HUMAN	20	9.47289	9.63488	9.42274	9.39001	9.54398	9.29916	9.36893	9.43151	9.40716	9.37632	9.46527	9.28117	-0.49578	0.197308	-0.462378
	CTNA1_HUMAN	Catenin alpha-1 OS=Homo sapiens GN=CTNNA1 PE=1 SV=1	CTNA1_HUMAN;CTNA2_HUMAN;CTNA3_HUMAN	20	9.37324	9.42761	9.37241	9.3247	9.3989	9.33859	9.30973	9.37157	9.35002	9.31017	9.35809	9.32441	-0.617652	0.0654506	-0.201002
	SYRC_HUMAN	Arginine--tRNA ligase, cytoplasmic OS=Homo sapiens GN=RARS PE=1 SV=2	SYRC_HUMAN	20	9.49858	9.51315	9.54953	9.48009	9.45941	9.49847	9.47509	9.47508	9.49437	9.48729	9.42282	9.4835	-0.636582	0.0919372	-0.184134
	OAT_HUMAN	Ornithine aminotransferase, mitochondrial OS=Homo sapiens GN=OAT PE=1 SV=1	OAT_HUMAN	19	9.76114	9.72582	9.79	9.75276	9.74382	9.7707	9.78828	9.74613	9.79425	9.77604	9.80687	9.77812	0.507481	0.255119	0.0912247
	MYLK_HUMAN	Myosin light chain kinase, smooth muscle OS=Homo sapiens GN=MYLK PE=1 SV=4	MYLK_HUMAN	19	9.14654	9.10332	9.10872	9.15203	9.14216	9.11503	9.13741	9.14024	9.14557	9.1158	9.16216	9.13799	0.389085	0.376509	0.0634721
	6PGD_HUMAN	6-phosphogluconate dehydrogenase, decarboxylating OS=Homo sapiens GN=PGD PE=1 SV=3	6PGD_HUMAN	19	9.9298	9.88966	9.93625	9.92603	9.92254	9.92333	9.95029	9.92487	9.91727	9.94305	9.91143	9.94261	0.346532	0.483997	0.0450341
	HSPB1_HUMAN	Heat shock protein beta-1 OS=Homo sapiens GN=HSPB1 PE=1 SV=2	HSPB1_HUMAN	19	10.3428	10.2369	10.3009	10.303	10.2668	10.3108	10.3377	10.2877	10.3049	10.2956	10.3192	10.3382	0.339106	0.525941	0.0741037
	RAGP1_HUMAN	Ran GTPase-activating protein 1 OS=Homo sapiens GN=RANGAP1 PE=1 SV=1	RAGP1_HUMAN	19	9.63613	9.57004	9.66291	9.65616	9.60262	9.63503	9.65903	9.5877	9.6639	9.67046	9.61716	9.6686	0.316983	0.424415	0.0930648
	ARP3_HUMAN	Actin-related protein 3 OS=Homo sapiens GN=ACTR3 PE=1 SV=3	ARP3_HUMAN;ARP3B_HUMAN;ARP3C_HUMAN	19	9.98547	9.99132	10.0264	10.027	9.99191	10.0169	10.0136	10.0157	10.0207	10.0121	9.99464	10.0305	0.289023	0.53497	0.0372733
	RIR1_HUMAN	Ribonucleoside-diphosphate reductase large subunit OS=Homo sapiens GN=RRM1 PE=1 SV=1	RIR1_HUMAN	19	9.50525	9.40602	9.54521	9.50188	9.47613	9.53451	9.55223	9.44136	9.52031	9.51105	9.47625	9.54441	0.198177	0.640308	0.0734769
	COF1_HUMAN	Cofilin-1 OS=Homo sapiens GN=CFL1 PE=1 SV=3	COF1_HUMAN	19	10.7159	10.617	10.6798	10.6954	10.6146	10.6769	10.705	10.6555	10.6929	10.6668	10.6622	10.7067	0.159742	0.854073	0.0206465
	LMNB2_HUMAN	Lamin-B2 OS=Homo sapiens GN=LMNB2 PE=1 SV=3	LMNB2_HUMAN	19	9.52073	9.56955	9.45277	9.48475	9.53229	9.42566	9.44762	9.53359	9.47508	9.5008	9.5381	9.47691	-0.061266	0.78824	-0.0364351
	LA_HUMAN	Lupus La protein OS=Homo sapiens GN=SSB PE=1 SV=2	LA_HUMAN	19	9.66634	9.55061	9.64274	9.63305	9.5968	9.61579	9.61152	9.60968	9.62638	9.594	9.58435	9.62868	-0.202357	0.620955	-0.0662235
	ITA5_HUMAN	Integrin alpha-5 OS=Homo sapiens GN=ITGA5 PE=1 SV=2	ITA5_HUMAN	19	9.5317	9.54557	9.55537	9.4617	9.48122	9.51903	9.43802	9.43477	9.55017	9.44926	9.51527	9.54987	-0.327063	0.259874	-0.124719
	AATC_HUMAN	Aspartate aminotransferase, cytoplasmic OS=Homo sapiens GN=GOT1 PE=1 SV=3	AATC_HUMAN	18	9.68825	9.64539	9.69121	9.66743	9.67017	9.68139	9.70573	9.68577	9.69669	9.69704	9.7138	9.70656	0.699829	0.111126	0.101009
	RUVB2_HUMAN	RuvB-like 2 OS=Homo sapiens GN=RUVBL2 PE=1 SV=3	RUVB2_HUMAN;M3K4_HUMAN;REVERSED-CNNM2_HUMAN	18	9.60388	9.51997	9.56905	9.56723	9.54034	9.58825	9.60555	9.57162	9.59318	9.61255	9.57949	9.61108	0.550749	0.23709	0.118412
	DHE3_HUMAN	Glutamate dehydrogenase 1, mitochondrial OS=Homo sapiens GN=GLUD1 PE=1 SV=2	DHE3_HUMAN;DHE4_HUMAN	18	9.65882	9.69498	9.63359	9.62897	9.70174	9.66765	9.66168	9.70131	9.67198	9.68317	9.72475	9.67651	0.454032	0.242664	0.106782
	RS3A_HUMAN	40S ribosomal protein S3a OS=Homo sapiens GN=RPS3A PE=1 SV=2	RS3A_HUMAN;REVERSED-PTHD3_HUMAN	18	10.2606	10.224	10.2803	10.231	10.2322	10.2455	10.2731	10.239	10.2816	10.2725	10.2816	10.2589	0.414597	0.422264	0.0516077
	SMC4_HUMAN	Structural maintenance of chromosomes protein 4 OS=Homo sapiens GN=SMC4 PE=1 SV=2	SMC4_HUMAN	18	9.23727	9.16288	9.23272	9.24598	9.17772	9.2061	9.26872	9.18171	9.24093	9.26647	9.23044	9.23385	0.402994	0.283701	0.10506
	MCM4_HUMAN	DNA replication licensing factor MCM4 OS=Homo sapiens GN=MCM4 PE=1 SV=5	MCM4_HUMAN;MCM8_HUMAN	18	9.46266	9.3452	9.45732	9.47369	9.35077	9.45391	9.47016	9.37825	9.46454	9.50711	9.43646	9.46568	0.350408	0.325754	0.151879
	COPD_HUMAN	Coatomer subunit delta OS=Homo sapiens GN=ARCN1 PE=1 SV=1	COPD_HUMAN	18	9.57607	9.53659	9.61679	9.57547	9.56331	9.60735	9.56341	9.58743	9.62301	9.56716	9.61095	9.62317	0.335034	0.455796	0.0776261
	PRS7_HUMAN	26S protease regulatory subunit 7 OS=Homo sapiens GN=PSMC2 PE=1 SV=3	PRS7_HUMAN	18	9.63625	9.57243	9.67831	9.60601	9.59754	9.64607	9.66231	9.63263	9.67862	9.64725	9.63522	9.65208	0.325209	0.673386	0.0456835
	PNPH_HUMAN	Purine nucleoside phosphorylase OS=Homo sapiens GN=PNP PE=1 SV=2	PNPH_HUMAN;F151A_HUMAN	18	9.55394	9.41083	9.59775	9.58351	9.52883	9.59048	9.58147	9.48553	9.58117	9.57567	9.51951	9.60308	0.241991	0.524256	0.131435
	PUR6_HUMAN	Multifunctional protein ADE2 OS=Homo sapiens GN=PAICS PE=1 SV=3	PUR6_HUMAN	18	9.83937	9.74344	9.84215	9.84726	9.7963	9.83286	9.8518	9.77883	9.83169	9.8438	9.80324	9.84697	0.222093	0.563515	0.0701073
	ANM1_HUMAN	Protein arginine N-methyltransferase 1 OS=Homo sapiens GN=PRMT1 PE=1 SV=2	ANM1_HUMAN;ANM8_HUMAN	18	9.8538	9.68085	9.80028	9.7658	9.77594	9.80243	9.77687	9.69598	9.80104	9.82481	9.7995	9.82047	0.200646	0.554708	0.102649
	CND1_HUMAN	Condensin complex subunit 1 OS=Homo sapiens GN=NCAPD2 PE=1 SV=3	CND1_HUMAN	18	8.99633	8.99642	9.04205	9.0152	8.95347	9.02378	9.06397	9.01867	9.00428	9.00594	8.9786	9.04891	0.115132	0.9995	-5.70643e-05
	TRAP1_HUMAN	Heat shock protein 75 kDa, mitochondrial OS=Homo sapiens GN=TRAP1 PE=1 SV=3	TRAP1_HUMAN	18	10.2693	10.2036	10.2552	10.2213	10.1527	10.2434	10.2585	10.2003	10.2362	10.2373	10.2394	10.2333	0.0286721	0.743934	-0.0230399
	IF5A1_HUMAN	Eukaryotic translation initiation factor 5A-1 OS=Homo sapiens GN=EIF5A PE=1 SV=2	IF5A1_HUMAN;IF5A2_HUMAN;IF5AL_HUMAN	18	10.2694	10.2038	10.255	10.3179	10.2374	10.2469	10.2989	10.2335	10.2691	10.2738	10.1973	10.2592	0.00618976	0.974245	0.00343159
	EIF3C_HUMAN	Eukaryotic translation initiation factor 3 subunit C OS=Homo sapiens GN=EIF3C PE=1 SV=1	EIF3C_HUMAN;EIFCL_HUMAN	18	9.64914	9.6172	9.66761	9.60667	9.59637	9.64058	9.6675	9.61188	9.65159	9.63858	9.61996	9.64463	-0.00820577	0.554211	-0.0353019
	LAMC1_HUMAN	Laminin subunit gamma-1 OS=Homo sapiens GN=LAMC1 PE=1 SV=3	LAMC1_HUMAN	18	9.20685	9.18088	9.19659	9.12112	9.15804	9.20669	9.13195	9.21639	9.18868	9.09815	9.23485	9.21699	-0.046797	0.86447	-0.0248401
	PSD11_HUMAN	26S proteasome non-ATPase regulatory subunit 11 OS=Homo sapiens GN=PSMD11 PE=1 SV=3	PSD11_HUMAN	18	9.90084	9.83957	9.91067	9.87942	9.83836	9.89884	9.91601	9.8566	9.90364	9.86465	9.84233	9.90837	-0.0615315	0.699252	-0.0403949
	MYPT1_HUMAN	Protein phosphatase 1 regulatory subunit 12A OS=Homo sapiens GN=PPP1R12A PE=1 SV=1	MYPT1_HUMAN	18	9.36641	9.28307	9.28848	9.30779	9.26453	9.28647	9.32665	9.29234	9.29104	9.28991	9.29768	9.31429	-0.0850372	0.663446	-0.0452069
	G6PI_HUMAN	Glucose-6-phosphate isomerase OS=Homo sapiens GN=GPI PE=1 SV=4	G6PI_HUMAN;SIX5_HUMAN	18	9.92052	9.90911	9.92594	9.91539	9.91718	9.92696	9.93312	9.90998	9.92095	9.91486	9.87138	9.95133	-0.103167	0.846564	-0.016042
	RL7_HUMAN	60S ribosomal protein L7 OS=Homo sapiens GN=RPL7 PE=1 SV=1	RL7_HUMAN	18	10.2304	10.1839	10.2772	10.1592	10.2301	10.1868	10.2065	10.229	10.2527	10.1811	10.226	10.2023	-0.156013	0.400916	-0.0950973
	EIF3L_HUMAN	Eukaryotic translation initiation factor 3 subunit L OS=Homo sapiens GN=EIF3L PE=1 SV=1	EIF3L_HUMAN	18	9.53808	9.48767	9.56158	9.48636	9.47673	9.5244	9.51571	9.47619	9.53463	9.47788	9.46588	9.56246	-0.228504	0.52786	-0.0862021
	PSMD3_HUMAN	26S proteasome non-ATPase regulatory subunit 3 OS=Homo sapiens GN=PSMD3 PE=1 SV=2	PSMD3_HUMAN	18	9.63758	9.54684	9.6466	9.56863	9.56988	9.62732	9.56785	9.55139	9.6104	9.58376	9.55985	9.61389	-0.285228	0.49612	-0.087087
	RL6_HUMAN	60S ribosomal protein L6 OS=Homo sapiens GN=RPL6 PE=1 SV=3	RL6_HUMAN	18	10.2699	10.2091	10.294	10.1915	10.2491	10.1909	10.2444	10.2402	10.261	10.1961	10.2511	10.1944	-0.310452	0.233399	-0.14752
	ITA3_HUMAN	Integrin alpha-3 OS=Homo sapiens GN=ITGA3 PE=1 SV=5	ITA3_HUMAN	18	9.60206	9.74006	9.57274	9.53224	9.68563	9.48951	9.51665	9.60046	9.54793	9.51616	9.60435	9.5131	-0.458436	0.212982	-0.325407
	COPG1_HUMAN	Coatomer subunit gamma-1 OS=Homo sapiens GN=COPG1 PE=1 SV=1	COPG1_HUMAN;COPG2_HUMAN	18	9.55755	9.59402	9.60053	9.4748	9.56468	9.5303	9.52453	9.55421	9.55987	9.47471	9.55884	9.5277	-0.494335	0.0780812	-0.208106
	SYMC_HUMAN	Methionine--tRNA ligase, cytoplasmic OS=Homo sapiens GN=MARS PE=1 SV=2	SYMC_HUMAN	18	9.37562	9.37955	9.3756	9.33591	9.34846	9.3321	9.34844	9.34902	9.32221	9.34379	9.34028	9.31221	-0.735934	0.00929024	-0.14817
	PSA1_HUMAN	Proteasome subunit alpha type-1 OS=Homo sapiens GN=PSMA1 PE=1 SV=1	PSA1_HUMAN	17	9.72285	9.71994	9.78366	9.78856	9.75658	9.80839	9.82197	9.76918	9.79781	9.80689	9.80481	9.82456	0.734283	0.0292074	0.229279
	MDHM_HUMAN	Malate dehydrogenase, mitochondrial OS=Homo sapiens GN=MDH2 PE=1 SV=3	MDHM_HUMAN	17	10.1105	10.1038	10.1431	10.1636	10.146	10.1612	10.1506	10.1467	10.1335	10.1423	10.1668	10.1879	0.632813	0.0619324	0.154733
	EIF3D_HUMAN	Eukaryotic translation initiation factor 3 subunit D OS=Homo sapiens GN=EIF3D PE=1 SV=1	EIF3D_HUMAN	17	9.48582	9.46699	9.48353	9.47721	9.49328	9.52164	9.5004	9.50668	9.53144	9.56363	9.48594	9.51473	0.620693	0.151357	0.145384
	DDX5_HUMAN	Probable ATP-dependent RNA helicase DDX5 OS=Homo sapiens GN=DDX5 PE=1 SV=1	DDX5_HUMAN	17	9.73913	9.76034	9.76202	9.70249	9.70009	9.73236	9.75313	9.70757	9.77915	9.77374	9.80445	9.7772	0.449101	0.0641675	0.104293
	LEG1_HUMAN	Galectin-1 OS=Homo sapiens GN=LGALS1 PE=1 SV=2	LEG1_HUMAN	17	10.8642	10.855	10.8031	10.8456	10.7962	10.86	10.85	10.8434	10.8505	10.8321	10.9003	10.8889	0.441149	0.300406	0.110141
	RL5_HUMAN	60S ribosomal protein L5 OS=Homo sapiens GN=RPL5 PE=1 SV=3	RL5_HUMAN	17	10.2382	10.1573	10.2431	10.1997	10.2021	10.2215	10.2452	10.2081	10.2467	10.2557	10.2052	10.2531	0.401155	0.481359	0.0797156
	GLYM_HUMAN	Serine hydroxymethyltransferase, mitochondrial OS=Homo sapiens GN=SHMT2 PE=1 SV=3	GLYM_HUMAN	17	9.77605	9.84756	9.85263	9.91336	9.86487	9.8796	9.86951	9.87811	9.89902	9.84172	9.88557	9.87122	0.398507	0.208451	0.132088
	TPM4_HUMAN	Tropomyosin alpha-4 chain OS=Homo sapiens GN=TPM4 PE=1 SV=3	TPM4_HUMAN;CCD57_HUMAN	17	10.2735	10.2121	10.2566	10.2543	10.1188	10.2609	10.3495	10.243	10.2679	10.2654	10.2628	10.323	0.383131	0.250216	0.121053
	PGAM1_HUMAN	Phosphoglycerate mutase 1 OS=Homo sapiens GN=PGAM1 PE=1 SV=2	PGAM1_HUMAN;PGAM2_HUMAN;PGAM4_HUMAN	17	10.393	10.468	10.437	10.4339	10.4521	10.4343	10.4533	10.4682	10.4528	10.4659	10.4706	10.4092	0.313045	0.61504	0.0522029
	CLIC1_HUMAN	Chloride intracellular channel protein 1 OS=Homo sapiens GN=CLIC1 PE=1 SV=4	CLIC1_HUMAN	17	10.279	10.2052	10.3066	10.2819	10.2157	10.3045	10.3133	10.2202	10.2935	10.2808	10.2809	10.3104	0.2706	0.453081	0.0838807
	PLIN3_HUMAN	Perilipin-3 OS=Homo sapiens GN=PLIN3 PE=1 SV=3	PLIN3_HUMAN	17	9.71044	9.71936	9.68507	9.64985	9.70132	9.74186	9.68105	9.78378	9.67327	9.69936	9.73297	9.75253	0.26454	0.274095	0.078523
	SYK_HUMAN	Lysine--tRNA ligase OS=Homo sapiens GN=KARS PE=1 SV=3	SYK_HUMAN	17	9.47173	9.38616	9.4748	9.44739	9.4031	9.46487	9.47972	9.43069	9.44943	9.4539	9.43646	9.47855	0.199576	0.746175	0.0349552
	HNRL2_HUMAN	Heterogeneous nuclear ribonucleoprotein U-like protein 2 OS=Homo sapiens GN=HNRNPUL2 PE=1 SV=1	HNRL2_HUMAN	17	9.50956	9.50616	9.44222	9.46117	9.49135	9.44723	9.47579	9.48739	9.49033	9.47881	9.5205	9.47883	0.186076	0.822889	0.0202424
	SYG_HUMAN	Glycine--tRNA ligase OS=Homo sapiens GN=GARS PE=1 SV=3	SYG_HUMAN	17	9.69993	9.64426	9.70281	9.67993	9.6814	9.70132	9.70661	9.66731	9.69595	9.66661	9.67831	9.71305	0.0768438	0.894845	0.0109156
	GTF2I_HUMAN	General transcription factor II-I OS=Homo sapiens GN=GTF2I PE=1 SV=2	GTF2I_HUMAN;GTD2A_HUMAN;GTD2B_HUMAN	17	9.33108	9.25409	9.31122	9.32375	9.27579	9.30921	9.34043	9.25805	9.31759	9.30361	9.29458	9.30407	0.0355975	0.974848	0.00253976
	EFTU_HUMAN	Elongation factor Tu, mitochondrial OS=Homo sapiens GN=TUFM PE=1 SV=2	EFTU_HUMAN;REVERSED-CWC22_HUMAN	17	9.73328	9.70151	9.71552	9.69651	9.74125	9.69633	9.70194	9.73775	9.70501	9.69918	9.73486	9.70982	-0.019546	0.889231	-0.00693933
	PSD13_HUMAN	26S proteasome non-ATPase regulatory subunit 13 OS=Homo sapiens GN=PSMD13 PE=1 SV=2	PSD13_HUMAN	17	9.56933	9.4724	9.56255	9.48005	9.49346	9.52839	9.53029	9.46411	9.54749	9.51328	9.51108	9.55166	-0.0489469	0.752529	-0.0372392
	CE170_HUMAN	Centrosomal protein of 170 kDa OS=Homo sapiens GN=CEP170 PE=1 SV=1	CE170_HUMAN;C170L_HUMAN	17	9.06637	8.97346	9.05249	9.06851	8.96573	9.07932	9.04582	8.98951	9.0716	9.02958	8.97547	9.06709	-0.0598533	0.864409	-0.023244
	SEPT7_HUMAN	Septin-7 OS=Homo sapiens GN=SEPT7 PE=1 SV=2	SEPT7_HUMAN;CBPC1_HUMAN;SEPT5_HUMAN;REVERSED-ATRX_HUMAN	17	9.45683	9.4302	9.44558	9.42173	9.43375	9.42309	9.43373	9.41961	9.46549	9.43041	9.44586	9.43484	-0.0667362	0.465756	-0.0241057
	ACTG_HUMAN	Actin, cytoplasmic 2 OS=Homo sapiens GN=ACTG1 PE=1 SV=1	ACTB_HUMAN;ACTG_HUMAN	17	11.1294	11.4756	11.1365	11.4762	11.5227	11.4713	11.3349	11.4995	11.1339	11.5765	11.0524	11.1168	-0.0965787	0.876613	0.121636
	RS2_HUMAN	40S ribosomal protein S2 OS=Homo sapiens GN=RPS2 PE=1 SV=2	RS2_HUMAN	17	10.2958	10.2592	10.3753	10.2826	10.341	10.2881	10.2406	10.2687	10.3297	10.3023	10.2885	10.3097	-0.170701	0.744104	-0.0418193
	P5CS_HUMAN	Delta-1-pyrroline-5-carboxylate synthase OS=Homo sapiens GN=ALDH18A1 PE=1 SV=2	P5CS_HUMAN	17	9.45762	9.50774	9.49593	9.45901	9.50011	9.49416	9.44899	9.4667	9.5018	9.44521	9.50733	9.46206	-0.282717	0.557511	-0.0507765
	DPYL3_HUMAN	Dihydropyrimidinase-related protein 3 OS=Homo sapiens GN=DPYSL3 PE=1 SV=1	DPYL3_HUMAN	17	9.6977	9.7338	9.72467	9.74314	9.74471	9.74139	9.709	9.77051	9.70228	9.70762	9.66985	9.70057	-0.398315	0.172665	-0.0863825
	DDX1_HUMAN	ATP-dependent RNA helicase DDX1 OS=Homo sapiens GN=DDX1 PE=1 SV=2	DDX1_HUMAN	17	9.48911	9.46993	9.50905	9.47278	9.48907	9.47445	9.47581	9.47126	9.50012	9.45562	9.47018	9.48226	-0.447094	0.217251	-0.0669991
	PGM1_HUMAN	Phosphoglucomutase-1 OS=Homo sapiens GN=PGM1 PE=1 SV=3	PGM1_HUMAN;CP1B1_HUMAN;REVERSED-UQCC1_HUMAN	17	9.25845	9.25882	9.26996	9.24713	9.25006	9.25106	9.27652	9.26339	9.23632	9.20723	9.2249	9.26582	-0.470693	0.170198	-0.0966618
	CALU_HUMAN	Calumenin OS=Homo sapiens GN=CALU PE=1 SV=2	CALU_HUMAN	17	10.2012	10.1102	10.1166	10.12	10.0647	10.0936	10.1248	10.1187	10.0965	10.0698	10.0992	10.071	-0.539855	0.128876	-0.214079
	AT1A1_HUMAN	Sodium/potassium-transporting ATPase subunit alpha-1 OS=Homo sapiens GN=ATP1A1 PE=1 SV=1	AT1A1_HUMAN;AT1A3_HUMAN	17	9.48868	9.58317	9.46747	9.39227	9.4818	9.32083	9.40203	9.40729	9.39056	9.37102	9.42672	9.35289	-0.632576	0.0482657	-0.436464
	CCAR2_HUMAN	Cell cycle and apoptosis regulator protein 2 OS=Homo sapiens GN=CCAR2 PE=1 SV=2	CCAR2_HUMAN	16	9.3096	9.27853	9.28893	9.29204	9.26501	9.29584	9.32263	9.27701	9.28786	9.31199	9.30103	9.34449	0.492124	0.171844	0.0897622
	IF2A_HUMAN	Eukaryotic translation initiation factor 2 subunit 1 OS=Homo sapiens GN=EIF2S1 PE=1 SV=3	IF2A_HUMAN	16	9.54043	9.5124	9.52973	9.54952	9.51353	9.54064	9.57905	9.50701	9.56669	9.5526	9.54288	9.55487	0.444828	0.0625713	0.0746463
	RFA1_HUMAN	Replication protein A 70 kDa DNA-binding subunit OS=Homo sapiens GN=RPA1 PE=1 SV=2	RFA1_HUMAN	16	9.30635	9.15507	9.3158	9.31559	9.24549	9.3188	9.32906	9.20977	9.31421	9.33596	9.28133	9.36	0.378532	0.295437	0.205762
	MATR3_HUMAN	Matrin-3 OS=Homo sapiens GN=MATR3 PE=1 SV=2	MATR3_HUMAN	16	9.85373	9.85909	9.83058	9.85484	9.85615	9.81922	9.83671	9.83495	9.85264	9.84905	9.87575	9.8674	0.339682	0.236721	0.0539284
	RAN_HUMAN	GTP-binding nuclear protein Ran OS=Homo sapiens GN=RAN PE=1 SV=3	RAN_HUMAN	16	10.3936	10.3572	10.4536	10.44	10.3924	10.4685	10.4256	10.3617	10.4498	10.4219	10.4325	10.4833	0.326438	0.267987	0.144225
	MCM7_HUMAN	DNA replication licensing factor MCM7 OS=Homo sapiens GN=MCM7 PE=1 SV=4	MCM7_HUMAN	16	9.46367	9.38656	9.48163	9.45332	9.38879	9.47182	9.48668	9.41556	9.46748	9.50294	9.43718	9.47471	0.313108	0.473905	0.0882657
	SYFB_HUMAN	Phenylalanine--tRNA ligase beta subunit OS=Homo sapiens GN=FARSB PE=1 SV=3	SYFB_HUMAN	16	9.46489	9.43181	9.52591	9.46757	9.42788	9.49354	9.509	9.45771	9.49296	9.4764	9.47651	9.50711	0.237169	0.729564	0.0363517
	PLOD1_HUMAN	Procollagen-lysine,2-oxoglutarate 5-dioxygenase 1 OS=Homo sapiens GN=PLOD1 PE=1 SV=2	PLOD1_HUMAN	16	9.20685	9.23428	9.19565	9.21665	9.21709	9.24075	9.19795	9.23406	9.23348	9.15904	9.2475	9.25577	0.0973145	0.764271	0.0344056
	SEPT9_HUMAN	Septin-9 OS=Homo sapiens GN=SEPT9 PE=1 SV=2	SEPT9_HUMAN	16	9.70921	9.72378	9.74792	9.69745	9.74643	9.73769	9.69685	9.71738	9.75069	9.71698	9.72484	9.7565	0.0671875	0.743739	0.0194166
	DREB_HUMAN	Drebrin OS=Homo sapiens GN=DBN1 PE=1 SV=4	DREB_HUMAN	16	9.84643	9.74062	9.72857	9.81161	9.73019	9.77697	9.81617	9.76807	9.77521	9.78317	9.74145	9.79257	0.0477643	0.960127	-0.00740082
	PRDX6_HUMAN	Peroxiredoxin-6 OS=Homo sapiens GN=PRDX6 PE=1 SV=3	PRDX6_HUMAN	16	10.0876	10.0295	10.0796	10.0954	10.0472	10.0741	10.1074	10.0589	10.0593	10.0383	10.0658	10.0863	-0.0165685	0.920365	-0.00798447
	1433T_HUMAN	14-3-3 protein theta OS=Homo sapiens GN=YWHAQ PE=1 SV=1	1433T_HUMAN;REVERSED-TEX15_HUMAN	16	10.0995	9.96904	10.0279	10.0444	9.97552	10.0121	10.0679	9.98098	10.018	10.0386	9.99277	10.0407	-0.0381315	0.805357	-0.0360784
	RS4X_HUMAN	40S ribosomal protein S4, X isoform OS=Homo sapiens GN=RPS4X PE=1 SV=2	RS4X_HUMAN;RS4Y2_HUMAN	16	9.95694	10.0188	10.0807	10.0282	10.0678	10.012	10.0167	10.0318	10.076	9.99806	10.0379	10.0024	-0.0411996	0.833479	-0.0284281
	RINI_HUMAN	Ribonuclease inhibitor OS=Homo sapiens GN=RNH1 PE=1 SV=2	RINI_HUMAN	16	9.62759	9.54672	9.57779	9.59638	9.55088	9.56879	9.60506	9.53808	9.56715	9.56845	9.58536	9.57627	-0.109824	0.744016	-0.0284707
	DESP_HUMAN	Desmoplakin OS=Homo sapiens GN=DSP PE=1 SV=3	DESP_HUMAN	16	8.94539	9.02032	8.9211	8.74636	8.97623	8.88738	8.76252	9.05706	8.96889	8.74312	9.0758	8.88974	-0.119722	0.702197	-0.133159
	NASP_HUMAN	Nuclear autoantigenic sperm protein OS=Homo sapiens GN=NASP PE=1 SV=2	NASP_HUMAN	16	9.5798	9.41212	9.50022	9.55168	9.40579	9.49616	9.54822	9.43982	9.49941	9.48781	9.42581	9.50778	-0.122147	0.641027	-0.0915698
	RL13A_HUMAN	60S ribosomal protein L13a OS=Homo sapiens GN=RPL13A PE=1 SV=2	RL13A_HUMAN;R13P3_HUMAN	16	10.1542	10.0878	10.1762	10.0812	10.1586	10.1208	10.0807	10.1109	10.16	10.0911	10.1382	10.1295	-0.214905	0.523856	-0.0694407
	VDAC1_HUMAN	Voltage-dependent anion-selective channel protein 1 OS=Homo sapiens GN=VDAC1 PE=1 SV=2	VDAC1_HUMAN	16	9.96706	10.0986	9.92937	9.93147	10.0153	9.82809	9.83833	9.91626	9.96027	9.89485	10.0407	9.82764	-0.344225	0.422719	-0.246516
	UBP2L_HUMAN	Ubiquitin-associated protein 2-like OS=Homo sapiens GN=UBAP2L PE=1 SV=2	UBP2L_HUMAN	16	9.37923	9.3527	9.34408	9.39444	9.30817	9.33016	9.34683	9.31923	9.31562	9.3643	9.32479	9.31876	-0.36645	0.276273	-0.0747742
	SYLC_HUMAN	Leucine--tRNA ligase, cytoplasmic OS=Homo sapiens GN=LARS PE=1 SV=2	SYLC_HUMAN;HEAT2_HUMAN	16	9.21276	9.23966	9.23072	9.18685	9.19177	9.16942	9.20597	9.21626	9.1788	9.20318	9.20987	9.17803	-0.401484	0.0681676	-0.101698
	EPHA2_HUMAN	Ephrin type-A receptor 2 OS=Homo sapiens GN=EPHA2 PE=1 SV=2	EPHA2_HUMAN;EPHA5_HUMAN	16	9.20932	9.25149	9.16616	9.05219	9.19812	9.05856	9.01709	9.11723	9.13173	9.0347	9.18768	9.08975	-0.500258	0.106479	-0.337764
	ZYX_HUMAN	Zyxin OS=Homo sapiens GN=ZYX PE=1 SV=1	ZYX_HUMAN	16	9.88312	9.83813	9.89971	9.86363	9.8517	9.89287	9.8647	9.8726	9.87493	9.82177	9.75437	9.84542	-0.593284	0.105415	-0.217764
	MPRI_HUMAN	Cation-independent mannose-6-phosphate receptor OS=Homo sapiens GN=IGF2R PE=1 SV=3	MPRI_HUMAN	16	8.89046	8.92842	8.85197	8.8545	8.86083	8.73895	8.77829	8.78549	8.82212	8.78066	8.84698	8.78573	-0.597909	0.0516195	-0.28531
	NIBL1_HUMAN	Niban-like protein 1 OS=Homo sapiens GN=FAM129B PE=1 SV=3	NIBL1_HUMAN	16	9.49273	9.53406	9.54379	9.49192	9.52999	9.51017	9.50548	9.51765	9.48573	9.4441	9.50051	9.47958	-0.660048	0.0954718	-0.161886
	IMA1_HUMAN	Importin subunit alpha-1 OS=Homo sapiens GN=KPNA2 PE=1 SV=1	IMA1_HUMAN	15	9.69746	9.6478	9.71838	9.75107	9.72057	9.76837	9.8489	9.84201	9.83189	9.90463	9.89702	9.93534	0.970788	0.000512192	0.743358
	IF4A3_HUMAN	Eukaryotic initiation factor 4A-III OS=Homo sapiens GN=EIF4A3 PE=1 SV=4	IF4A3_HUMAN	15	9.38088	9.33371	9.39143	9.35404	9.37912	9.41078	9.39247	9.35886	9.41803	9.39148	9.40139	9.44541	0.544562	0.143529	0.146206
	DDX17_HUMAN	Probable ATP-dependent RNA helicase DDX17 OS=Homo sapiens GN=DDX17 PE=1 SV=2	DDX17_HUMAN	15	9.53583	9.55159	9.48406	9.53182	9.53358	9.53424	9.53762	9.51233	9.5272	9.55303	9.56374	9.55559	0.509424	0.169689	0.108644
	PROF1_HUMAN	Profilin-1 OS=Homo sapiens GN=PFN1 PE=1 SV=2	PROF1_HUMAN	15	10.7124	10.8242	10.8757	10.9218	10.9466	10.9152	10.8553	10.9131	10.9036	10.9697	10.8355	10.9219	0.46879	0.157872	0.342847
	RCC2_HUMAN	Protein RCC2 OS=Homo sapiens GN=RCC2 PE=1 SV=2	RCC2_HUMAN	15	9.25269	9.16397	9.25029	9.2635	9.26866	9.32031	9.24467	9.19043	9.29542	9.29017	9.28561	9.32133	0.46711	0.0584027	0.249465
	SFPQ_HUMAN	Splicing factor, proline- and glutamine-rich OS=Homo sapiens GN=SFPQ PE=1 SV=2	SFPQ_HUMAN	15	9.97485	9.92949	9.95503	9.99507	9.92956	9.96417	9.97799	9.9025	9.98444	9.9895	9.97603	10.0224	0.425455	0.0890721	0.142485
	RUVB1_HUMAN	RuvB-like 1 OS=Homo sapiens GN=RUVBL1 PE=1 SV=1	RUVB1_HUMAN	15	9.60361	9.52012	9.60301	9.56065	9.53084	9.57576	9.61003	9.57576	9.6008	9.59392	9.5785	9.60386	0.353088	0.61507	0.0495176
	RS18_HUMAN	40S ribosomal protein S18 OS=Homo sapiens GN=RPS18 PE=1 SV=3	RS18_HUMAN	15	9.96093	9.97144	10.0855	9.98866	10.0458	10.0023	10.017	10.0614	10.1048	9.98642	10.0971	10.0339	0.348557	0.575095	0.105631
	PTBP1_HUMAN	Polypyrimidine tract-binding protein 1 OS=Homo sapiens GN=PTBP1 PE=1 SV=1	PTBP1_HUMAN;REVERSED-ZN317_HUMAN	15	9.80413	9.7477	9.8617	9.82054	9.81215	9.83203	9.76104	9.70971	9.87973	9.80246	9.85659	9.88422	0.198407	0.351477	0.139754
	HNRPR_HUMAN	Heterogeneous nuclear ribonucleoprotein R OS=Homo sapiens GN=HNRNPR PE=1 SV=1	HNRPR_HUMAN	15	9.74214	9.66607	9.72219	9.73311	9.73712	9.71949	9.68755	9.7122	9.74766	9.69058	9.76456	9.73301	0.180701	0.568546	0.0635241
	RSSA_HUMAN	40S ribosomal protein SA OS=Homo sapiens GN=RPSA PE=1 SV=4	RSSA_HUMAN	15	10.4423	10.3338	10.419	10.4184	10.3364	10.4261	10.4495	10.3618	10.4149	10.4134	10.38	10.435	0.141646	0.807569	0.0305761
	ZO1_HUMAN	Tight junction protein ZO-1 OS=Homo sapiens GN=TJP1 PE=1 SV=3	ZO1_HUMAN	15	9.14139	9.0606	9.10765	9.07721	9.06208	9.10437	9.09364	9.09424	9.0961	9.0712	9.132	9.11627	0.105099	0.929151	0.00921731
	NPM_HUMAN	Nucleophosmin OS=Homo sapiens GN=NPM1 PE=1 SV=2	NPM_HUMAN	15	10.6168	10.4982	10.5313	10.5975	10.5079	10.5529	10.5859	10.5096	10.569	10.586	10.5194	10.5739	0.102809	0.837413	0.0299425
	K1C9_HUMAN	Keratin, type I cytoskeletal 9 OS=Homo sapiens GN=KRT9 PE=1 SV=3	K1C9_HUMAN	15	9.43292	9.04203	8.28475	8.0935	8.17241	8.16476	8.18525	8.40589	8.32906	8.25978	9.57505	9.1719	0.0875431	0.729506	0.438549
	EF1D_HUMAN	Elongation factor 1-delta OS=Homo sapiens GN=EEF1D PE=1 SV=5	EF1D_HUMAN	15	10.018	9.90327	9.96906	9.98975	9.92113	9.97506	10.0084	9.93968	9.98396	9.98138	9.91482	10.0057	0.0810705	0.946888	0.00993327
	MCM6_HUMAN	DNA replication licensing factor MCM6 OS=Homo sapiens GN=MCM6 PE=1 SV=1	MCM6_HUMAN	15	9.55618	9.43658	9.52912	9.5396	9.43093	9.5333	9.5624	9.45122	9.51125	9.54835	9.48482	9.50542	0.0595403	0.935092	0.0114093
	IPYR_HUMAN	Inorganic pyrophosphatase OS=Homo sapiens GN=PPA1 PE=1 SV=2	IPYR_HUMAN	15	9.8878	9.76037	9.84283	9.89358	9.79449	9.85207	9.92335	9.7745	9.83625	9.85699	9.80616	9.84501	0.036067	0.941052	0.0102875
	IF4B_HUMAN	Eukaryotic translation initiation factor 4B OS=Homo sapiens GN=EIF4B PE=1 SV=2	IF4B_HUMAN;REVERSED-IF4B_HUMAN	15	9.7356	9.59299	9.70096	9.70106	9.65576	9.72029	9.7298	9.61647	9.69429	9.66328	9.65133	9.73718	0.0247865	0.924671	0.0165278
	TALDO_HUMAN	Transaldolase OS=Homo sapiens GN=TALDO1 PE=1 SV=2	TALDO_HUMAN	15	9.96353	9.8774	9.9589	9.97021	9.89085	9.94627	9.97396	9.88974	9.94581	9.94037	9.89754	9.9675	0.0205152	0.976679	0.00348278
	SC31A_HUMAN	Protein transport protein Sec31A OS=Homo sapiens GN=SEC31A PE=1 SV=3	SC31A_HUMAN	15	9.36512	9.35124	9.37792	9.28267	9.37056	9.36305	9.32962	9.36667	9.38668	9.3138	9.3682	9.39298	0.0107036	0.836126	-0.0176837
	PAIRB_HUMAN	Plasminogen activator inhibitor 1 RNA-binding protein OS=Homo sapiens GN=SERBP1 PE=1 SV=2	PAIRB_HUMAN	15	9.74808	9.64125	9.69596	9.72249	9.66847	9.65715	9.73467	9.6498	9.70716	9.7389	9.64871	9.67108	-0.0362157	0.832747	-0.0310151
	ACON_HUMAN	Aconitate hydratase, mitochondrial OS=Homo sapiens GN=ACO2 PE=1 SV=2	ACON_HUMAN	15	9.28343	9.27975	9.27967	9.25189	9.301	9.27259	9.26728	9.25106	9.25937	9.2413	9.30314	9.30202	-0.0683935	0.919835	0.00712404
	ARP2_HUMAN	Actin-related protein 2 OS=Homo sapiens GN=ACTR2 PE=1 SV=1	ARP2_HUMAN	15	9.61711	9.63821	9.63537	9.64255	9.65523	9.65586	9.62921	9.62663	9.63356	9.65788	9.59969	9.6443	-0.0702939	0.826932	0.0143896
	TXNL1_HUMAN	Thioredoxin-like protein 1 OS=Homo sapiens GN=TXNL1 PE=1 SV=3	TXNL1_HUMAN	15	9.67315	9.7051	9.71041	9.77678	9.66266	9.73058	9.76932	9.68007	9.71341	9.7734	9.60265	9.68369	-0.0712051	0.935385	-0.0144501
	STMN1_HUMAN	Stathmin OS=Homo sapiens GN=STMN1 PE=1 SV=3	STMN1_HUMAN;STMN2_HUMAN;STMN4_HUMAN	15	10.1566	9.99978	10.0529	10.1422	9.91743	10.055	10.1637	9.99306	10.0343	10.0619	10.0099	10.0596	-0.084246	0.587116	-0.100574
	ICAL_HUMAN	Calpastatin OS=Homo sapiens GN=CAST PE=1 SV=4	ICAL_HUMAN	15	9.34532	9.25255	9.27553	9.3696	9.2517	9.25874	9.37312	9.27624	9.25166	9.30668	9.26504	9.25723	-0.0936551	0.64972	-0.0534448
	TAGL_HUMAN	Transgelin OS=Homo sapiens GN=TAGLN PE=1 SV=4	TAGL_HUMAN	15	9.5462	9.94739	9.65057	9.71873	9.99722	9.90138	9.61235	10.0259	9.69578	9.77098	9.53643	9.62549	-0.204579	0.575237	-0.313045
	YBOX1_HUMAN	Nuclease-sensitive element-binding protein 1 OS=Homo sapiens GN=YBX1 PE=1 SV=3	YBOX1_HUMAN	15	9.90793	9.86622	9.8438	9.89515	9.79286	9.84705	9.89603	9.86884	9.85457	9.88653	9.85423	9.76672	-0.230053	0.419922	-0.115462
	IF4A1_HUMAN	Eukaryotic initiation factor 4A-I OS=Homo sapiens GN=EIF4A1 PE=1 SV=1	IF4A1_HUMAN	15	10.0189	9.99228	10.0027	10.0771	10.0513	10.1472	10.1063	10.0486	9.96936	10.079	9.93387	9.88863	-0.257501	0.636506	-0.098992
	RS9_HUMAN	40S ribosomal protein S9 OS=Homo sapiens GN=RPS9 PE=1 SV=3	RS9_HUMAN	15	10.1723	10.1608	10.2447	10.1815	10.2021	10.1991	10.1547	10.162	10.2224	10.1238	10.2123	10.1699	-0.300989	0.552585	-0.0799182
	MIC60_HUMAN	MICOS complex subunit MIC60 OS=Homo sapiens GN=IMMT PE=1 SV=1	MIC60_HUMAN	15	9.29219	9.37715	9.21296	9.17997	9.32229	9.12311	9.17657	9.23355	9.20899	9.19214	9.35146	9.11669	-0.305858	0.462132	-0.225529
	IPO7_HUMAN	Importin-7 OS=Homo sapiens GN=IPO7 PE=1 SV=1	IPO7_HUMAN	15	9.77007	9.682	9.79511	9.6824	9.66094	9.74064	9.73086	9.67712	9.7381	9.7041	9.67889	9.72672	-0.328468	0.267715	-0.159562
	XPO1_HUMAN	Exportin-1 OS=Homo sapiens GN=XPO1 PE=1 SV=1	XPO1_HUMAN	15	9.26757	9.37098	9.25077	9.30904	9.3546	9.35297	9.30447	9.3533	9.19422	9.35689	9.17112	9.18871	-0.36161	0.505707	-0.174338
	ECM29_HUMAN	Proteasome-associated protein ECM29 homolog OS=Homo sapiens GN=ECM29 PE=1 SV=2	ECM29_HUMAN	15	8.91992	8.883	8.94075	8.88945	8.86186	8.89148	8.92296	8.91435	8.88497	8.88881	8.82418	8.90793	-0.364321	0.243895	-0.133253
	CTND1_HUMAN	Catenin delta-1 OS=Homo sapiens GN=CTNND1 PE=1 SV=1	CTND1_HUMAN	15	9.16515	9.19065	9.16113	9.10444	9.1839	9.13663	9.1069	9.18156	9.14596	9.07879	9.18295	9.11982	-0.415385	0.232435	-0.143493
	PRDX3_HUMAN	Thioredoxin-dependent peroxide reductase, mitochondrial OS=Homo sapiens GN=PRDX3 PE=1 SV=3	PRDX3_HUMAN	15	9.8512	9.83662	9.83545	9.87862	9.85541	9.80803	9.84024	9.84811	9.81541	9.84863	9.80788	9.78003	-0.435697	0.235532	-0.0931772
	PDLI5_HUMAN	PDZ and LIM domain protein 5 OS=Homo sapiens GN=PDLIM5 PE=1 SV=5	PDLI5_HUMAN	15	9.68227	9.73484	9.68003	9.6572	9.73624	9.66849	9.64673	9.75261	9.68752	9.62816	9.64932	9.63049	-0.503673	0.0365231	-0.211609
	RECQ1_HUMAN	ATP-dependent DNA helicase Q1 OS=Homo sapiens GN=RECQL PE=1 SV=3	RECQ1_HUMAN	15	9.3819	9.34058	9.3857	9.3424	9.42998	9.34859	9.28951	9.30588	9.34571	9.34157	9.31414	9.33898	-0.533804	0.0882395	-0.126669
	ESYT1_HUMAN	Extended synaptotagmin-1 OS=Homo sapiens GN=ESYT1 PE=1 SV=1	ESYT1_HUMAN	15	9.52016	9.58954	9.45946	9.40827	9.48984	9.3417	9.40416	9.41506	9.44577	9.34462	9.50241	9.36173	-0.541549	0.134203	-0.390156
	CALX_HUMAN	Calnexin OS=Homo sapiens GN=CANX PE=1 SV=2	CALX_HUMAN	15	9.87304	9.96456	9.81917	9.78798	9.82994	9.71742	9.75805	9.78159	9.785	9.7221	9.81995	9.71846	-0.654142	0.0829159	-0.444063
	RS19_HUMAN	40S ribosomal protein S19 OS=Homo sapiens GN=RPS19 PE=1 SV=2	RS19_HUMAN	14	9.99789	10.0956	10.0821	10.0882	10.1236	10.0853	10.1149	10.1288	10.1451	10.1116	10.1253	10.102	0.602179	0.14157	0.174145
	STRAP_HUMAN	Serine-threonine kinase receptor-associated protein OS=Homo sapiens GN=STRAP PE=1 SV=1	STRAP_HUMAN	14	9.73143	9.64713	9.70489	9.71307	9.664	9.71535	9.74649	9.67671	9.74691	9.75331	9.69252	9.75625	0.462458	0.28253	0.129924
	VASP_HUMAN	Vasodilator-stimulated phosphoprotein OS=Homo sapiens GN=VASP PE=1 SV=3	VASP_HUMAN	14	9.35857	9.32233	9.34698	9.3322	9.34103	9.3672	9.34242	9.37616	9.34259	9.33536	9.3631	9.39494	0.40918	0.338361	0.0739458
	LAP2A_HUMAN	Lamina-associated polypeptide 2, isoform alpha OS=Homo sapiens GN=TMPO PE=1 SV=2	LAP2A_HUMAN;PTPRC_HUMAN	14	9.34182	9.29135	9.3423	9.34691	9.30235	9.32945	9.35555	9.29618	9.35758	9.38213	9.33434	9.33657	0.382311	0.323454	0.0856161
	PRS8_HUMAN	26S protease regulatory subunit 8 OS=Homo sapiens GN=PSMC5 PE=1 SV=1	PRS8_HUMAN	14	9.27237	9.217	9.31216	9.22745	9.2597	9.31066	9.30229	9.26194	9.32028	9.31171	9.25778	9.31982	0.372806	0.437597	0.0942715
	G3BP1_HUMAN	Ras GTPase-activating protein-binding protein 1 OS=Homo sapiens GN=G3BP1 PE=1 SV=1	G3BP1_HUMAN	14	9.64714	9.64462	9.67467	9.70183	9.66502	9.66886	9.69164	9.65429	9.71974	9.72722	9.62814	9.69578	0.356435	0.389293	0.0995364
	SERC_HUMAN	Phosphoserine aminotransferase OS=Homo sapiens GN=PSAT1 PE=1 SV=2	SERC_HUMAN	14	9.49676	9.43994	9.49971	9.4828	9.49355	9.49928	9.5192	9.48903	9.4728	9.47834	9.49611	9.52126	0.331706	0.441007	0.0640059
	FLII_HUMAN	Protein flightless-1 homolog OS=Homo sapiens GN=FLII PE=1 SV=2	FLII_HUMAN	14	8.92905	8.8494	8.97924	8.91485	8.88268	8.94253	8.94301	8.86983	8.95671	8.92027	8.94973	8.9869	0.301155	0.49592	0.101915
	PRS6A_HUMAN	26S protease regulatory subunit 6A OS=Homo sapiens GN=PSMC3 PE=1 SV=3	PRS6A_HUMAN	14	9.37182	9.374	9.39196	9.41068	9.36169	9.39313	9.41821	9.4034	9.37229	9.46905	9.35967	9.37552	0.28752	0.537312	0.0823847
	PCNA_HUMAN	Proliferating cell nuclear antigen OS=Homo sapiens GN=PCNA PE=1 SV=1	PCNA_HUMAN	14	9.84886	9.7721	9.83879	9.89457	9.77081	9.86211	9.87499	9.8005	9.84016	9.87641	9.81335	9.86741	0.266315	0.34772	0.106448
	ALDR_HUMAN	Aldose reductase OS=Homo sapiens GN=AKR1B1 PE=1 SV=3	ALDR_HUMAN;AK1BF_HUMAN	14	9.75312	9.70202	9.73696	9.77099	9.76139	9.74784	9.75991	9.7041	9.7315	9.75581	9.75062	9.76259	0.255097	0.16724	0.0835403
	KLC1_HUMAN	Kinesin light chain 1 OS=Homo sapiens GN=KLC1 PE=1 SV=2	KLC1_HUMAN;KLC4_HUMAN;KLC3_HUMAN	14	9.3647	9.30159	9.36201	9.33535	9.29859	9.34586	9.37235	9.31952	9.36187	9.35635	9.3415	9.35897	0.249894	0.697768	0.0286121
	RS27A_HUMAN	Ubiquitin-40S ribosomal protein S27a OS=Homo sapiens GN=RPS27A PE=1 SV=2	RS27A_HUMAN;RL40_HUMAN;UBB_HUMAN;UBC_HUMAN	14	11.1837	10.8751	11.0633	11.1017	11.0437	11.1495	10.9885	10.8455	11.0551	11.1116	11.1522	11.1869	0.201736	0.311105	0.307985
	PPIB_HUMAN	Peptidyl-prolyl cis-trans isomerase B OS=Homo sapiens GN=PPIB PE=1 SV=2	PPIB_HUMAN	14	10.1475	10.2715	10.2791	10.2591	10.2927	10.31	10.1907	10.3161	10.3068	10.2172	10.2959	10.2856	0.187784	0.540756	0.102614
	DCTN2_HUMAN	Dynactin subunit 2 OS=Homo sapiens GN=DCTN2 PE=1 SV=4	DCTN2_HUMAN	14	9.70362	9.58552	9.65311	9.6505	9.55713	9.64119	9.69464	9.60492	9.64482	9.63138	9.66209	9.67577	0.160378	0.861047	0.022321
	1433Z_HUMAN	14-3-3 protein zeta/delta OS=Homo sapiens GN=YWHAZ PE=1 SV=1	1433Z_HUMAN	14	10.4532	10.37	10.4071	10.4272	10.3422	10.4233	10.4533	10.3727	10.4111	10.4093	10.4026	10.45	0.154987	0.748389	0.0323118
	DNMT1_HUMAN	DNA (cytosine-5)-methyltransferase 1 OS=Homo sapiens GN=DNMT1 PE=1 SV=2	DNMT1_HUMAN;REVERSED-RGS22_HUMAN	14	9.21119	9.15971	9.24569	9.2456	9.15376	9.21445	9.2407	9.12758	9.24839	9.2551	9.18169	9.23342	0.146406	0.619408	0.058227
	PABP1_HUMAN	Polyadenylate-binding protein 1 OS=Homo sapiens GN=PABPC1 PE=1 SV=2	PABP1_HUMAN;PABP3_HUMAN	14	10.006	9.95876	10.0209	9.9785	9.9608	9.99252	10.0108	10.0009	10.0145	9.99454	9.97506	10.0031	0.104811	0.817598	-0.0165608
	GUAA_HUMAN	GMP synthase [glutamine-hydrolyzing] OS=Homo sapiens GN=GMPS PE=1 SV=1	GUAA_HUMAN	14	9.28029	9.18014	9.28875	9.26908	9.25037	9.27296	9.29829	9.20022	9.29125	9.29386	9.20843	9.28163	0.0970591	0.816151	0.0347477
	RS6_HUMAN	40S ribosomal protein S6 OS=Homo sapiens GN=RPS6 PE=1 SV=1	CCD94_HUMAN;RNF34_HUMAN;RS6_HUMAN	14	10.0451	9.98928	10.0374	9.97108	9.99633	10.0042	10.0172	10.009	10.0425	10.0142	10.0201	10.0215	0.0876087	0.747875	-0.0198772
	LRRF1_HUMAN	Leucine-rich repeat flightless-interacting protein 1 OS=Homo sapiens GN=LRRFIP1 PE=1 SV=2	LRRF1_HUMAN	14	9.23946	9.11932	9.18852	9.23638	9.09259	9.2225	9.25139	9.17327	9.2038	9.20503	9.13488	9.21673	0.0805013	0.967779	0.00604927
	DPP3_HUMAN	Dipeptidyl peptidase 3 OS=Homo sapiens GN=DPP3 PE=1 SV=2	DPP3_HUMAN;REVERSED-DOCK1_HUMAN	14	9.17109	9.10394	9.18085	9.13879	9.13291	9.16618	9.19361	9.13639	9.14679	9.14758	9.11236	9.19752	0.0565754	0.986524	0.00204341
	PTN11_HUMAN	Tyrosine-protein phosphatase non-receptor type 11 OS=Homo sapiens GN=PTPN11 PE=1 SV=2	PTN11_HUMAN	14	9.38755	9.31019	9.35488	9.37218	9.33427	9.36525	9.40015	9.30865	9.34045	9.35183	9.33145	9.38008	0.0130547	0.917811	0.00960988
	ILF2_HUMAN	Interleukin enhancer-binding factor 2 OS=Homo sapiens GN=ILF2 PE=1 SV=2	ILF2_HUMAN	14	9.88921	9.82555	9.8762	9.87548	9.8424	9.85787	9.86955	9.84733	9.84558	9.86187	9.85628	9.8791	0.0118601	0.950054	0.00447973
	NUDC_HUMAN	Nuclear migration protein nudC OS=Homo sapiens GN=NUDC PE=1 SV=1	NUDC_HUMAN	14	9.71676	9.57466	9.69368	9.73197	9.603	9.66466	9.72318	9.59252	9.68481	9.68494	9.61291	9.67419	-0.0275476	0.881614	-0.0250096
	ENOG_HUMAN	Gamma-enolase OS=Homo sapiens GN=ENO2 PE=1 SV=3	ENOG_HUMAN	14	9.73107	9.68402	9.69106	9.75001	9.68805	9.68545	9.76743	9.70376	9.68917	9.69917	9.68047	9.70474	-0.039219	0.670401	-0.0253551
	QCR1_HUMAN	Cytochrome b-c1 complex subunit 1, mitochondrial OS=Homo sapiens GN=UQCRC1 PE=1 SV=3	QCR1_HUMAN	14	9.27441	9.25271	9.2052	9.29106	9.25728	9.23751	9.24108	9.28573	9.23725	9.30167	9.24587	9.17971	-0.0409059	0.996253	0.000669433
	PSME1_HUMAN	Proteasome activator complex subunit 1 OS=Homo sapiens GN=PSME1 PE=1 SV=1	PSME1_HUMAN	14	9.72799	9.6812	9.72005	9.73436	9.68079	9.68124	9.75081	9.70123	9.67767	9.67425	9.70591	9.7277	-0.0454383	0.753702	-0.0234199
	PALLD_HUMAN	Palladin OS=Homo sapiens GN=PALLD PE=1 SV=3	PALLD_HUMAN	14	9.2087	9.18706	9.22602	9.2007	9.19791	9.23283	9.19705	9.19781	9.24767	9.1615	9.17296	9.26921	-0.0545328	0.927536	-0.0118822
	PSMD6_HUMAN	26S proteasome non-ATPase regulatory subunit 6 OS=Homo sapiens GN=PSMD6 PE=1 SV=1	PSMD6_HUMAN	14	9.41552	9.36995	9.40919	9.37594	9.3851	9.4181	9.3942	9.38234	9.39829	9.41123	9.36068	9.41358	-0.063386	0.903192	-0.00944569
	SRP68_HUMAN	Signal recognition particle subunit SRP68 OS=Homo sapiens GN=SRP68 PE=1 SV=2	SRP68_HUMAN	14	9.05456	9.01359	9.03594	8.96533	9.04362	9.0154	9.04717	9.03052	9.04532	8.98122	9.00634	9.06271	-0.0821302	0.562962	-0.0561803
	SF3B2_HUMAN	Splicing factor 3B subunit 2 OS=Homo sapiens GN=SF3B2 PE=1 SV=2	SF3B2_HUMAN	14	9.41729	9.32858	9.36438	9.436	9.34963	9.35241	9.41377	9.35277	9.38374	9.37137	9.33605	9.37285	-0.0897005	0.717183	-0.0372058
	K22E_HUMAN	Keratin, type II cytoskeletal 2 epidermal OS=Homo sapiens GN=KRT2 PE=1 SV=2	K22E_HUMAN	14	9.38881	8.21994	7.92418	8.58085	7.96743	7.85667	8.8274	7.93405	8.8669	7.83154	8.42435	8.28929	-0.137569	0.404566	-2.35273
	LIMA1_HUMAN	LIM domain and actin-binding protein 1 OS=Homo sapiens GN=LIMA1 PE=1 SV=1	LIMA1_HUMAN	14	9.28454	9.23677	9.23115	9.18124	9.23583	9.25079	9.12821	9.23976	9.24753	9.21156	9.24271	9.26024	-0.159717	0.596237	-0.0426812
	SYDC_HUMAN	Aspartate--tRNA ligase, cytoplasmic OS=Homo sapiens GN=DARS PE=1 SV=2	SYDC_HUMAN	14	9.29291	9.24208	9.26468	9.2085	9.27111	9.22878	9.21056	9.23877	9.24936	9.25282	9.29352	9.21131	-0.177877	0.658566	-0.0438882
	GLGB_HUMAN	1,4-alpha-glucan-branching enzyme OS=Homo sapiens GN=GBE1 PE=1 SV=3	GLGB_HUMAN	14	9.42522	9.35912	9.4402	9.3487	9.3726	9.40681	9.39799	9.37834	9.38809	9.35006	9.3962	9.41846	-0.188124	0.552255	-0.067832
	CLIC4_HUMAN	Chloride intracellular channel protein 4 OS=Homo sapiens GN=CLIC4 PE=1 SV=4	CLIC4_HUMAN;CLIC2_HUMAN;CLIC5_HUMAN;CLIC6_HUMAN	14	9.74596	9.83092	9.79417	9.7736	9.86365	9.79995	9.70726	9.83756	9.80237	9.79704	9.78195	9.75295	-0.188483	0.640507	-0.0466369
	CALM_HUMAN	Calmodulin OS=Homo sapiens GN=CALM1 PE=1 SV=2	CALM_HUMAN;CALL3_HUMAN;TNNC2_HUMAN	14	10.3334	10.3385	10.3056	10.4606	10.3539	10.3366	10.3588	10.448	10.3303	10.397	10.1576	10.2867	-0.210178	0.62593	-0.115528
	AMPB_HUMAN	Aminopeptidase B OS=Homo sapiens GN=RNPEP PE=1 SV=2	AMPB_HUMAN	14	9.06319	9.06003	9.08475	9.03088	9.05228	9.06558	9.04982	9.09795	9.03901	9.01428	9.07948	9.03685	-0.313715	0.286651	-0.0833071
	SYNC_HUMAN	Asparagine--tRNA ligase, cytoplasmic OS=Homo sapiens GN=NARS PE=1 SV=1	SYNC_HUMAN	14	9.4748	9.42197	9.45649	9.48169	9.45081	9.45876	9.48877	9.43806	9.44635	9.43018	9.41941	9.44679	-0.328355	0.331164	-0.0643208
	IF4G2_HUMAN	Eukaryotic translation initiation factor 4 gamma 2 OS=Homo sapiens GN=EIF4G2 PE=1 SV=1	IF4G2_HUMAN	14	9.10283	9.11165	9.16578	9.05985	9.08952	9.13632	9.10786	9.10152	9.13997	9.08516	9.03974	9.13253	-0.336938	0.291253	-0.133524
	STAT1_HUMAN	Signal transducer and activator of transcription 1-alpha/beta OS=Homo sapiens GN=STAT1 PE=1 SV=2	STAT1_HUMAN	14	9.11304	9.08394	9.10744	9.05569	9.04319	9.08364	9.08275	9.07557	9.05713	9.08692	9.05177	9.08348	-0.385797	0.123882	-0.0907422
	RL10_HUMAN	60S ribosomal protein L10 OS=Homo sapiens GN=RPL10 PE=1 SV=4	RL10L_HUMAN;RL10_HUMAN	14	9.9585	10.0756	9.9684	10.037	10.0417	10.0023	9.99458	10.0489	9.97647	10.0241	9.93252	9.88146	-0.391496	0.40008	-0.179698
	CD166_HUMAN	CD166 antigen OS=Homo sapiens GN=ALCAM PE=1 SV=2	CD166_HUMAN	14	9.41151	9.52795	9.39602	9.34417	9.49276	9.37239	9.31767	9.43013	9.3852	9.3395	9.45252	9.34896	-0.397586	0.321182	-0.218725
	HUWE1_HUMAN	E3 ubiquitin-protein ligase HUWE1 OS=Homo sapiens GN=HUWE1 PE=1 SV=3	HUWE1_HUMAN	14	8.8942	8.90445	8.90846	8.87882	8.84927	8.92247	8.88496	8.89523	8.86405	8.84784	8.87185	8.89574	-0.471101	0.0983577	-0.100188
	RPN2_HUMAN	Dolichyl-diphosphooligosaccharide--protein glycosyltransferase subunit 2 OS=Homo sapiens GN=RPN2 PE=1 SV=3	RPN2_HUMAN	14	9.60364	9.66813	9.5057	9.43126	9.58679	9.36768	9.39741	9.42838	9.46704	9.38023	9.55562	9.34173	-0.588347	0.112462	-0.535944
	VPS35_HUMAN	Vacuolar protein sorting-associated protein 35 OS=Homo sapiens GN=VPS35 PE=1 SV=2	VPS35_HUMAN	14	9.49311	9.40627	9.46344	9.39034	9.40084	9.39464	9.41232	9.38928	9.40969	9.37207	9.40155	9.39241	-0.646213	0.0766725	-0.22224
	TFR1_HUMAN	Transferrin receptor protein 1 OS=Homo sapiens GN=TFRC PE=1 SV=2	TFR1_HUMAN	14	9.28985	9.28213	9.2363	9.1743	9.21182	9.10138	9.15379	9.15966	9.18837	9.16093	9.17839	9.12085	-0.690055	0.00814667	-0.385369
	ITA2_HUMAN	Integrin alpha-2 OS=Homo sapiens GN=ITGA2 PE=1 SV=1	ITA2_HUMAN	14	8.94549	9.00296	8.98772	8.86739	8.94141	8.87893	8.818	8.85043	8.92212	8.74626	8.88442	8.88332	-0.73748	0.0306236	-0.454224
	KIFC1_HUMAN	Kinesin-like protein KIFC1 OS=Homo sapiens GN=KIFC1 PE=1 SV=2	KIFC1_HUMAN	13	9.7527	9.73635	9.77518	9.86963	9.83315	9.85681	9.94244	9.92144	9.93509	10.0119	10.028	10.0152	0.991182	1.50268e-05	0.874918
	TPX2_HUMAN	Targeting protein for Xklp2 OS=Homo sapiens GN=TPX2 PE=1 SV=2	TPX2_HUMAN	13	8.87751	8.83927	8.82871	9.05154	8.95206	8.93323	9.11548	9.0942	9.07287	9.18434	9.20147	9.18659	0.972217	1.09471e-05	1.13563
	KIF11_HUMAN	Kinesin-like protein KIF11 OS=Homo sapiens GN=KIF11 PE=1 SV=2	KIF11_HUMAN	13	9.25781	9.18012	9.27119	9.32524	9.27911	9.30552	9.42105	9.45916	9.39597	9.49587	9.50212	9.45044	0.95107	0.00110847	0.814609
	SYWC_HUMAN	Tryptophan--tRNA ligase, cytoplasmic OS=Homo sapiens GN=WARS PE=1 SV=2	SYWC_HUMAN	13	9.30509	9.29327	9.32097	9.2841	9.31536	9.32903	9.32023	9.32965	9.31068	9.30242	9.36655	9.31813	0.437585	0.341266	0.0774369
	PARK7_HUMAN	Protein DJ-1 OS=Homo sapiens GN=PARK7 PE=1 SV=2	PARK7_HUMAN;REVERSED-NCAM2_HUMAN	13	10.0326	9.96227	10.037	10.0147	9.99015	10.0124	10.0732	10.0139	10.0045	10.0033	10.0324	10.0716	0.370604	0.465626	0.082066
	PRS6B_HUMAN	26S protease regulatory subunit 6B OS=Homo sapiens GN=PSMC4 PE=1 SV=2	PRS6B_HUMAN	13	9.50979	9.43407	9.49933	9.48149	9.42343	9.49538	9.52441	9.49678	9.48738	9.5058	9.4721	9.50011	0.276808	0.694424	0.0351587
	PRDX1_HUMAN	Peroxiredoxin-1 OS=Homo sapiens GN=PRDX1 PE=1 SV=1	PRDX1_HUMAN	13	10.3068	10.224	10.2858	10.3123	10.2979	10.284	10.3217	10.2742	10.2883	10.3114	10.2691	10.2987	0.265343	0.502857	0.0658414
	RS7_HUMAN	40S ribosomal protein S7 OS=Homo sapiens GN=RPS7 PE=1 SV=1	RS7_HUMAN	13	9.8605	9.85432	10.0018	9.87238	9.9059	9.90138	9.88388	9.92065	9.99626	9.90289	9.94212	9.92954	0.241011	0.795928	0.0468402
	ZO2_HUMAN	Tight junction protein ZO-2 OS=Homo sapiens GN=TJP2 PE=1 SV=2	ZO2_HUMAN	13	9.20713	9.07885	9.23006	9.18824	9.09297	9.21585	9.22624	9.15501	9.23277	9.20092	9.14835	9.23498	0.231384	0.721756	0.0640114
	XRN2_HUMAN	5'-3' exoribonuclease 2 OS=Homo sapiens GN=XRN2 PE=1 SV=1	XRN2_HUMAN	13	8.89808	8.84996	8.89034	8.93737	8.85423	8.91444	8.94813	8.83265	8.91366	8.91985	8.86055	8.93494	0.221512	0.38378	0.0874289
	PSMD4_HUMAN	26S proteasome non-ATPase regulatory subunit 4 OS=Homo sapiens GN=PSMD4 PE=1 SV=1	PIPSL_HUMAN;PSMD4_HUMAN	13	9.43222	9.34988	9.44692	9.44905	9.38151	9.40555	9.45889	9.40194	9.43701	9.43072	9.40086	9.43251	0.204806	0.763045	0.0328219
	MDHC_HUMAN	Malate dehydrogenase, cytoplasmic OS=Homo sapiens GN=MDH1 PE=1 SV=4	MDHC_HUMAN	13	9.7849	9.76965	9.81132	9.80341	9.78731	9.80963	9.82307	9.78592	9.79904	9.78399	9.79389	9.80868	0.179592	0.661721	0.0221695
	CHD4_HUMAN	Chromodomain-helicase-DNA-binding protein 4 OS=Homo sapiens GN=CHD4 PE=1 SV=2	CHD4_HUMAN;CHD5_HUMAN;CHD3_HUMAN;CAPON_HUMAN	13	8.95222	8.88095	8.91277	8.88379	8.89599	8.87951	8.91536	8.85232	8.9307	8.92465	8.93025	8.90991	0.132945	0.813777	0.0179136
	BAG3_HUMAN	BAG family molecular chaperone regulator 3 OS=Homo sapiens GN=BAG3 PE=1 SV=3	BAG3_HUMAN	13	9.44441	9.29607	9.39276	9.40235	9.34012	9.43371	9.42353	9.37105	9.37934	9.38589	9.36518	9.42409	0.113621	0.829736	0.034532
	FUMH_HUMAN	Fumarate hydratase, mitochondrial OS=Homo sapiens GN=FH PE=1 SV=3	FUMH_HUMAN	13	9.56411	9.49949	9.55306	9.55442	9.5429	9.5498	9.53845	9.50808	9.55812	9.53916	9.54645	9.55942	0.0831429	0.691784	0.0286775
	UBP14_HUMAN	Ubiquitin carboxyl-terminal hydrolase 14 OS=Homo sapiens GN=USP14 PE=1 SV=3	UBP14_HUMAN	13	9.44229	9.38753	9.47963	9.46896	9.44236	9.48747	9.48336	9.42356	9.46258	9.44404	9.40999	9.47782	0.0466067	0.84786	0.0223097
	HNRPD_HUMAN	Heterogeneous nuclear ribonucleoprotein D0 OS=Homo sapiens GN=HNRNPD PE=1 SV=1	HNRPD_HUMAN	13	9.71454	9.82866	9.77928	9.87086	9.87095	9.83442	9.80632	9.82162	9.77294	9.81964	9.77827	9.79512	0.0322088	0.566138	0.0709475
	PRP19_HUMAN	Pre-mRNA-processing factor 19 OS=Homo sapiens GN=PRPF19 PE=1 SV=1	PRP19_HUMAN	13	9.43709	9.42027	9.38561	9.37455	9.41519	9.34606	9.37318	9.36702	9.41433	9.4135	9.44436	9.38416	0.0203657	0.995313	-0.000476727
	EIF2A_HUMAN	Eukaryotic translation initiation factor 2A OS=Homo sapiens GN=EIF2A PE=1 SV=3	EIF2A_HUMAN	13	9.11915	9.10214	9.16854	9.12289	9.09385	9.11663	9.10766	9.07918	9.16956	9.1169	9.09914	9.14132	-0.103804	0.657018	-0.0378705
	SAE2_HUMAN	SUMO-activating enzyme subunit 2 OS=Homo sapiens GN=UBA2 PE=1 SV=2	SAE2_HUMAN	13	9.12479	9.03283	9.13868	9.11046	9.04578	9.1112	9.11146	9.03832	9.1094	9.09777	9.05234	9.11039	-0.121585	0.727552	-0.04551
	CAN1_HUMAN	Calpain-1 catalytic subunit OS=Homo sapiens GN=CAPN1 PE=1 SV=1	CAN1_HUMAN	13	9.34908	9.32651	9.38489	9.26581	9.34015	9.36497	9.30887	9.34762	9.36103	9.27818	9.31953	9.39926	-0.140362	0.657213	-0.0627717
	CAPZB_HUMAN	F-actin-capping protein subunit beta OS=Homo sapiens GN=CAPZB PE=1 SV=4	CAPZB_HUMAN	13	9.5845	9.54453	9.53973	9.5772	9.57108	9.56594	9.54418	9.53748	9.54943	9.57172	9.54918	9.55118	-0.178125	0.964589	0.00252991
	PPCE_HUMAN	Prolyl endopeptidase OS=Homo sapiens GN=PREP PE=1 SV=2	PPCE_HUMAN	13	8.99765	8.94111	8.98905	8.96064	8.9315	8.97201	8.9904	8.92455	8.95361	8.93126	8.97157	8.98154	-0.192032	0.558895	-0.0486603
	SC24C_HUMAN	Protein transport protein Sec24C OS=Homo sapiens GN=SEC24C PE=1 SV=3	SC24C_HUMAN	13	9.12637	9.12028	9.13532	9.07166	9.09529	9.06635	9.11183	9.08959	9.1315	9.0879	9.11212	9.10957	-0.201738	0.0501289	-0.0798556
	EIF3E_HUMAN	Eukaryotic translation initiation factor 3 subunit E OS=Homo sapiens GN=EIF3E PE=1 SV=1	EIF3E_HUMAN	13	9.53059	9.46815	9.53149	9.45592	9.44775	9.48436	9.50289	9.45086	9.5018	9.48788	9.45332	9.50579	-0.235539	0.335124	-0.0936653
	VDAC2_HUMAN	Voltage-dependent anion-selective channel protein 2 OS=Homo sapiens GN=VDAC2 PE=1 SV=2	VDAC2_HUMAN	13	9.97308	10.0772	9.91694	9.85737	9.99551	9.77958	9.83434	9.89491	9.93002	9.87861	10.0345	9.80194	-0.308425	0.399581	-0.259833
	P4HA1_HUMAN	Prolyl 4-hydroxylase subunit alpha-1 OS=Homo sapiens GN=P4HA1 PE=1 SV=2	P4HA1_HUMAN;REVERSED-GPSM2_HUMAN	13	9.13018	9.20389	9.09219	9.0144	9.16732	9.06283	9.01427	9.16108	9.08581	8.9767	9.17109	9.07656	-0.318737	0.375886	-0.207952
	HERC4_HUMAN	Probable E3 ubiquitin-protein ligase HERC4 OS=Homo sapiens GN=HERC4 PE=1 SV=1	HERC4_HUMAN	13	8.83866	8.81417	8.87825	8.80263	8.80132	8.83556	8.82288	8.83056	8.82296	8.83638	8.72428	8.84355	-0.365131	0.379247	-0.132121
	4F2_HUMAN	4F2 cell-surface antigen heavy chain OS=Homo sapiens GN=SLC3A2 PE=1 SV=3	4F2_HUMAN	13	9.3086	9.37227	9.29809	9.14824	9.2597	9.17616	9.19429	9.24068	9.26581	9.22226	9.2885	9.19764	-0.42312	0.0682515	-0.298054
	NUP93_HUMAN	Nuclear pore complex protein Nup93 OS=Homo sapiens GN=NUP93 PE=1 SV=2	NUP93_HUMAN	13	9.11983	9.13298	9.10106	9.05675	9.074	9.04146	9.11515	9.06451	9.07863	9.07818	9.06971	9.04423	-0.522094	0.0169024	-0.178967
	ITAV_HUMAN	Integrin alpha-V OS=Homo sapiens GN=ITGAV PE=1 SV=2	ITAV_HUMAN	13	8.91832	9.00437	8.87631	8.82957	8.97701	8.78405	8.76525	8.88897	8.86826	8.71084	8.9097	8.78964	-0.548478	0.136464	-0.415714
	VATB2_HUMAN	V-type proton ATPase subunit B, brain isoform OS=Homo sapiens GN=ATP6V1B2 PE=1 SV=3	VATB2_HUMAN;VATB1_HUMAN	12	9.25294	9.22122	9.25314	9.25455	9.23597	9.24207	9.26507	9.24341	9.26687	9.26719	9.26478	9.27194	0.696859	0.0718998	0.0840054
	CPNE3_HUMAN	Copine-3 OS=Homo sapiens GN=CPNE3 PE=1 SV=1	CPNE3_HUMAN;CPNE2_HUMAN;CPNE4_HUMAN;CPNE5_HUMAN;CPNE6_HUMAN;CPNE7_HUMAN;CPNE8_HUMAN;CPNE9_HUMAN	12	9.51909	9.45532	9.56636	9.55144	9.50036	9.53612	9.60651	9.50989	9.53796	9.57367	9.52858	9.59935	0.499354	0.230636	0.173476
	PRS10_HUMAN	26S protease regulatory subunit 10B OS=Homo sapiens GN=PSMC6 PE=1 SV=1	PRS10_HUMAN	12	9.38543	9.34827	9.3927	9.36148	9.35409	9.37807	9.39859	9.37089	9.40793	9.43566	9.36716	9.39565	0.468866	0.372204	0.0814193
	PRS4_HUMAN	26S protease regulatory subunit 4 OS=Homo sapiens GN=PSMC1 PE=1 SV=1	PRS4_HUMAN	12	9.50478	9.46307	9.54869	9.48247	9.48152	9.51263	9.5429	9.49554	9.55307	9.54006	9.52013	9.53675	0.463115	0.362534	0.0846462
	DC1I2_HUMAN	Cytoplasmic dynein 1 intermediate chain 2 OS=Homo sapiens GN=DYNC1I2 PE=1 SV=3	DC1I2_HUMAN	12	9.4034	9.32716	9.37272	9.36662	9.35078	9.36491	9.42178	9.37251	9.38336	9.38204	9.38225	9.4051	0.451749	0.40861	0.0699253
	DDX6_HUMAN	Probable ATP-dependent RNA helicase DDX6 OS=Homo sapiens GN=DDX6 PE=1 SV=2	DDX6_HUMAN	12	9.32047	9.2852	9.31408	9.30337	9.27863	9.33498	9.30609	9.28179	9.32823	9.33638	9.31679	9.36156	0.446452	0.134715	0.105575
	DDX42_HUMAN	ATP-dependent RNA helicase DDX42 OS=Homo sapiens GN=DDX42 PE=1 SV=1	DDX42_HUMAN	12	9.02048	8.97986	9.01546	9.0392	8.95397	9.04226	9.05375	8.98207	9.0562	9.02914	9.01985	9.08233	0.430547	0.1792	0.129622
	PSB5_HUMAN	Proteasome subunit beta type-5 OS=Homo sapiens GN=PSMB5 PE=1 SV=3	PSB5_HUMAN	12	9.32502	9.31038	9.4398	9.41334	9.43261	9.48063	9.36556	9.34605	9.46517	9.44786	9.41786	9.46943	0.419028	0.118217	0.276379
	SERA_HUMAN	D-3-phosphoglycerate dehydrogenase OS=Homo sapiens GN=PHGDH PE=1 SV=4	SERA_HUMAN	12	9.70224	9.72027	9.74394	9.75414	9.71927	9.72056	9.75485	9.75271	9.70414	9.7128	9.79809	9.74427	0.399695	0.343545	0.101893
	CDC5L_HUMAN	Cell division cycle 5-like protein OS=Homo sapiens GN=CDC5L PE=1 SV=2	CDC5L_HUMAN	12	8.93652	8.92794	8.88473	8.91494	8.88236	8.88246	8.94225	8.90515	8.93265	8.91115	8.92944	8.94322	0.345211	0.572371	0.0370454
	CNDP2_HUMAN	Cytosolic non-specific dipeptidase OS=Homo sapiens GN=CNDP2 PE=1 SV=2	CNDP2_HUMAN	12	9.39916	9.3233	9.40852	9.40591	9.36442	9.39802	9.43154	9.37173	9.39932	9.38283	9.37732	9.44149	0.30566	0.530088	0.0760477
	ERP29_HUMAN	Endoplasmic reticulum resident protein 29 OS=Homo sapiens GN=ERP29 PE=1 SV=4	ERP29_HUMAN	12	9.75714	9.73396	9.71047	9.80427	9.72634	9.74903	9.79155	9.75289	9.74491	9.75288	9.73815	9.77667	0.302744	0.278502	0.0728097
	UAP1_HUMAN	UDP-N-acetylhexosamine pyrophosphorylase OS=Homo sapiens GN=UAP1 PE=1 SV=3	UAP1_HUMAN;UAP1L_HUMAN	12	9.47455	9.33619	9.49905	9.47472	9.42988	9.53172	9.51408	9.37252	9.51047	9.4879	9.44037	9.54498	0.277438	0.409285	0.16911
	ERF3A_HUMAN	Eukaryotic peptide chain release factor GTP-binding subunit ERF3A OS=Homo sapiens GN=GSPT1 PE=1 SV=1	ERF3A_HUMAN;ERF3B_HUMAN	12	9.42387	9.3218	9.44427	9.44741	9.41269	9.46222	9.4416	9.37245	9.44743	9.45696	9.389	9.46374	0.269773	0.420213	0.126216
	FUBP1_HUMAN	Far upstream element-binding protein 1 OS=Homo sapiens GN=FUBP1 PE=1 SV=3	FUBP1_HUMAN	12	9.66311	9.55836	9.61964	9.65689	9.57265	9.64495	9.67724	9.59008	9.61662	9.65589	9.59932	9.67226	0.259271	0.490556	0.0923125
	NSF1C_HUMAN	NSFL1 cofactor p47 OS=Homo sapiens GN=NSFL1C PE=1 SV=2	NSF1C_HUMAN	12	9.41108	9.28966	9.36962	9.39998	9.30383	9.39472	9.45125	9.33931	9.36789	9.37833	9.34983	9.42624	0.254415	0.555856	0.087326
	MAP2_HUMAN	Methionine aminopeptidase 2 OS=Homo sapiens GN=METAP2 PE=1 SV=1	MAP2_HUMAN	12	9.20859	9.10047	9.19275	9.13608	9.1329	9.15542	9.22124	9.14114	9.19158	9.1963	9.1743	9.16484	0.249762	0.804199	0.0294437
	RLA2_HUMAN	60S acidic ribosomal protein P2 OS=Homo sapiens GN=RPLP2 PE=1 SV=1	RLA2_HUMAN	12	10.4129	10.3274	10.418	10.4304	10.3156	10.4032	10.4237	10.3613	10.4078	10.3918	10.3873	10.452	0.249017	0.543367	0.077587
	PP1R7_HUMAN	Protein phosphatase 1 regulatory subunit 7 OS=Homo sapiens GN=PPP1R7 PE=1 SV=1	PP1R7_HUMAN	12	8.96505	8.90814	8.97587	8.99613	8.93251	8.99174	9.00284	8.95618	8.9822	8.96771	8.93122	9.00742	0.24016	0.558848	0.0638128
	PSA7_HUMAN	Proteasome subunit alpha type-7 OS=Homo sapiens GN=PSMA7 PE=1 SV=1	PSA7_HUMAN;PSA7L_HUMAN	12	9.82686	9.75622	9.87043	9.86616	9.79244	9.85859	9.85225	9.8013	9.86122	9.81517	9.82797	9.88459	0.225559	0.581715	0.0773269
	EIF3I_HUMAN	Eukaryotic translation initiation factor 3 subunit I OS=Homo sapiens GN=EIF3I PE=1 SV=1	EIF3I_HUMAN	12	9.50985	9.42151	9.46376	9.47599	9.44732	9.49771	9.49401	9.43491	9.47311	9.51188	9.45541	9.48685	0.211848	0.565246	0.0624038
	PPM1G_HUMAN	Protein phosphatase 1G OS=Homo sapiens GN=PPM1G PE=1 SV=1	PPM1G_HUMAN	12	9.04797	9.02835	9.12819	9.12892	9.04118	9.08401	9.13675	9.07615	9.11598	9.11747	9.0304	9.10212	0.201465	0.737774	0.0484925
	PEBP1_HUMAN	Phosphatidylethanolamine-binding protein 1 OS=Homo sapiens GN=PEBP1 PE=1 SV=3	PEBP1_HUMAN	12	10.2329	10.1735	10.1981	10.2904	10.1921	10.2115	10.276	10.2005	10.2065	10.2185	10.1874	10.2671	0.201336	0.469778	0.077754
	FXR1_HUMAN	Fragile X mental retardation syndrome-related protein 1 OS=Homo sapiens GN=FXR1 PE=1 SV=3	FXR1_HUMAN	12	9.09675	9.07866	9.08299	9.10974	9.06016	9.10381	9.11784	9.08416	9.11978	9.10827	9.0696	9.0959	0.192557	0.69337	0.0177726
	ETFB_HUMAN	Electron transfer flavoprotein subunit beta OS=Homo sapiens GN=ETFB PE=1 SV=3	ETFB_HUMAN;REVERSED-SHIP2_HUMAN	12	9.2974	9.32233	9.36186	9.35895	9.36339	9.33579	9.31831	9.34033	9.35049	9.3011	9.3709	9.36533	0.17967	0.549638	0.0627795
	PDLI1_HUMAN	PDZ and LIM domain protein 1 OS=Homo sapiens GN=PDLIM1 PE=1 SV=4	PDLI1_HUMAN	12	9.40297	9.35178	9.32251	9.36029	9.34456	9.31708	9.37335	9.3803	9.33395	9.3578	9.36833	9.36557	0.172744	0.889051	0.0117912
	AL9A1_HUMAN	4-trimethylaminobutyraldehyde dehydrogenase OS=Homo sapiens GN=ALDH9A1 PE=1 SV=3	AL9A1_HUMAN	12	9.45864	9.37567	9.43395	9.43489	9.41122	9.43933	9.44952	9.4178	9.42221	9.41976	9.42476	9.45273	0.159114	0.759963	0.0283403
	CAPR1_HUMAN	Caprin-1 OS=Homo sapiens GN=CAPRIN1 PE=1 SV=2	CAPR1_HUMAN	12	9.53985	9.43698	9.50048	9.51966	9.42069	9.47627	9.52892	9.44246	9.52416	9.53199	9.46015	9.51024	0.143331	0.848706	0.0243817
	RS11_HUMAN	40S ribosomal protein S11 OS=Homo sapiens GN=RPS11 PE=1 SV=3	RS11_HUMAN;CA211_HUMAN	12	10.265	10.233	10.2951	10.2208	10.2894	10.247	10.2454	10.2401	10.2943	10.2746	10.2809	10.259	0.134666	0.747562	0.0216542
	GLRX3_HUMAN	Glutaredoxin-3 OS=Homo sapiens GN=GLRX3 PE=1 SV=2	GLRX3_HUMAN	12	9.65775	9.49656	9.62268	9.62459	9.53727	9.61202	9.65287	9.53771	9.62389	9.61372	9.56405	9.64186	0.12624	0.853871	0.0334264
	ANX11_HUMAN	Annexin A11 OS=Homo sapiens GN=ANXA11 PE=1 SV=1	ANX11_HUMAN;ANX13_HUMAN	12	9.62587	9.617	9.59703	9.56242	9.63231	9.59875	9.6101	9.65706	9.58845	9.57817	9.65277	9.61096	0.0933551	0.949446	0.00522355
	VATA_HUMAN	V-type proton ATPase catalytic subunit A OS=Homo sapiens GN=ATP6V1A PE=1 SV=2	VATA_HUMAN	12	9.31778	9.30782	9.36455	9.31382	9.32136	9.36179	9.34857	9.33989	9.3072	9.31851	9.34677	9.33832	0.0744805	0.850829	0.0130448
	TXND5_HUMAN	Thioredoxin domain-containing protein 5 OS=Homo sapiens GN=TXNDC5 PE=1 SV=2	TXND5_HUMAN	12	9.89548	9.83538	9.84004	9.81691	9.8368	9.85414	9.86597	9.85861	9.83266	9.82009	9.86919	9.87463	0.0466992	0.927635	-0.0083603
	CNN2_HUMAN	Calponin-2 OS=Homo sapiens GN=CNN2 PE=1 SV=4	CNN2_HUMAN	12	9.35472	9.52577	9.36883	9.50629	9.51858	9.48416	9.44616	9.54562	9.37771	9.55243	9.365	9.40869	0.0463563	0.768574	0.0864554
	API5_HUMAN	Apoptosis inhibitor 5 OS=Homo sapiens GN=API5 PE=1 SV=3	API5_HUMAN	12	9.22784	9.19377	9.22522	9.25354	9.19133	9.24455	9.24605	9.19728	9.23819	9.21425	9.1873	9.25748	0.0434936	0.848401	0.0158099
	AL7A1_HUMAN	Alpha-aminoadipic semialdehyde dehydrogenase OS=Homo sapiens GN=ALDH7A1 PE=1 SV=5	AL7A1_HUMAN	12	9.19123	9.20081	9.20325	9.23607	9.19927	9.17694	9.18942	9.21817	9.18652	9.17357	9.19895	9.23504	0.0359821	0.807244	0.015924
	ANXA4_HUMAN	Annexin A4 OS=Homo sapiens GN=ANXA4 PE=1 SV=4	ANXA4_HUMAN	12	9.23396	9.26987	9.25029	9.22095	9.30352	9.28091	9.24981	9.36676	9.24519	9.21245	9.27763	9.25225	0.01974	0.883358	-0.0111326
	HNRPC_HUMAN	Heterogeneous nuclear ribonucleoproteins C1/C2 OS=Homo sapiens GN=HNRNPC PE=1 SV=4	HNRC1_HUMAN;HNRC2_HUMAN;HNRPC_HUMAN	12	10.2091	10.0926	10.1415	10.1844	10.1282	10.1305	10.1206	10.0728	10.1475	10.1737	10.1562	10.1529	0.0170149	0.77164	0.0353818
	PDLI7_HUMAN	PDZ and LIM domain protein 7 OS=Homo sapiens GN=PDLIM7 PE=1 SV=1	PDLI7_HUMAN	12	9.41807	9.46129	9.42485	9.44067	9.4174	9.43307	9.43177	9.44986	9.43863	9.40835	9.44233	9.4455	0.0128599	0.884808	-0.00921284
	DEST_HUMAN	Destrin OS=Homo sapiens GN=DSTN PE=1 SV=3	DEST_HUMAN	12	9.68519	9.57453	9.63204	9.5916	9.64186	9.64473	9.56277	9.54971	9.64583	9.61467	9.64745	9.66652	-0.00840728	0.779126	0.0347908
	RL18A_HUMAN	60S ribosomal protein L18a OS=Homo sapiens GN=RPL18A PE=1 SV=2	RL18A_HUMAN	12	10.0354	9.9211	10.0802	9.95161	10.0441	10.0312	9.87738	9.91862	10.0586	10.0109	10.0621	10.0113	-0.017351	0.822836	0.0382187
	NP1L1_HUMAN	Nucleosome assembly protein 1-like 1 OS=Homo sapiens GN=NAP1L1 PE=1 SV=1	NP1L1_HUMAN	12	10.0775	10.079	9.98736	10.1529	9.95795	10.118	10.1473	10.0138	10.0725	10.18	10.0519	9.89337	-0.0230637	0.936676	0.0241829
	NDUS1_HUMAN	NADH-ubiquinone oxidoreductase 75 kDa subunit, mitochondrial OS=Homo sapiens GN=NDUFS1 PE=1 SV=3	NDUS1_HUMAN	12	9.04978	9.05767	8.99811	8.99404	9.05957	8.97136	9.01335	9.05483	9.0349	8.98065	9.06826	9.01668	-0.0482948	0.707743	-0.0419103
	NAA15_HUMAN	N-alpha-acetyltransferase 15, NatA auxiliary subunit OS=Homo sapiens GN=NAA15 PE=1 SV=1	NAA15_HUMAN	12	9.22259	9.21124	9.2674	9.22401	9.2175	9.24011	9.2813	9.19947	9.25648	9.24947	9.17644	9.22618	-0.120844	0.589822	-0.0531717
	CLIP1_HUMAN	CAP-Gly domain-containing linker protein 1 OS=Homo sapiens GN=CLIP1 PE=1 SV=2	CLIP1_HUMAN	12	9.21261	9.10847	9.15573	9.16784	9.08645	9.14048	9.1872	9.14734	9.15486	9.13372	9.09242	9.17553	-0.134933	0.542854	-0.0857478
	RL23A_HUMAN	60S ribosomal protein L23a OS=Homo sapiens GN=RPL23A PE=1 SV=1	RL23A_HUMAN	12	9.95903	9.88795	9.93754	9.93136	9.91705	9.90058	9.94837	9.88222	9.89187	9.9056	9.94533	9.91111	-0.142122	0.75481	-0.0270471
	EHD2_HUMAN	EH domain-containing protein 2 OS=Homo sapiens GN=EHD2 PE=1 SV=2	EHD2_HUMAN	12	8.98017	9.11656	9.07223	8.92207	9.06434	9.04277	8.96365	9.11591	9.05862	8.94202	9.04541	9.04548	-0.180911	0.420476	-0.153908
	SNAA_HUMAN	Alpha-soluble NSF attachment protein OS=Homo sapiens GN=NAPA PE=1 SV=3	SNAA_HUMAN;SNAB_HUMAN	12	9.07582	9.07704	9.0714	9.01177	9.05582	9.0379	9.03002	9.05038	9.05089	9.07733	9.07995	9.0158	-0.202781	0.46938	-0.0533925
	AATM_HUMAN	Aspartate aminotransferase, mitochondrial OS=Homo sapiens GN=GOT2 PE=1 SV=3	AATM_HUMAN	12	9.59406	9.64547	9.6707	9.57861	9.64179	9.62028	9.6091	9.65597	9.6441	9.62421	9.63929	9.56083	-0.22486	0.427113	-0.0946167
	SRRT_HUMAN	Serrate RNA effector molecule homolog OS=Homo sapiens GN=SRRT PE=1 SV=1	PKHG4_HUMAN;SRRT_HUMAN	12	9.15627	9.05638	9.11156	9.12454	9.06223	9.10771	9.1322	9.06563	9.13254	9.08951	9.06277	9.09428	-0.231302	0.424619	-0.0916
	TB182_HUMAN	182 kDa tankyrase-1-binding protein OS=Homo sapiens GN=TNKS1BP1 PE=1 SV=4	TB182_HUMAN	12	8.95997	8.92588	8.89159	8.95086	8.93237	8.93743	8.92308	8.95833	8.899	8.89673	8.93158	8.91651	-0.232593	0.632416	-0.0383232
	HDGF_HUMAN	Hepatoma-derived growth factor OS=Homo sapiens GN=HDGF PE=1 SV=1	HDGF_HUMAN	12	9.73868	9.61468	9.58171	9.71607	9.54399	9.61611	9.72386	9.5773	9.5909	9.6287	9.56962	9.52784	-0.335766	0.292831	-0.242676
	SAP_HUMAN	Prosaposin OS=Homo sapiens GN=PSAP PE=1 SV=2	SAP_HUMAN	12	9.58494	9.64687	9.46893	9.53584	9.53862	9.4231	9.52147	9.5563	9.44994	9.42791	9.58708	9.45771	-0.357221	0.347819	-0.25404
	PARP1_HUMAN	Poly [ADP-ribose] polymerase 1 OS=Homo sapiens GN=PARP1 PE=1 SV=4	PARP1_HUMAN	12	9.17478	9.17033	9.15519	9.18027	9.16825	9.12174	9.15486	9.1101	9.16339	9.15586	9.16537	9.10842	-0.396598	0.269128	-0.0761625
	MPCP_HUMAN	Phosphate carrier protein, mitochondrial OS=Homo sapiens GN=SLC25A3 PE=1 SV=2	MPCP_HUMAN	12	9.51949	9.79425	9.52704	9.49986	9.71395	9.42524	9.47412	9.54585	9.47869	9.48671	9.62869	9.34874	-0.403029	0.37854	-0.433406
	H4_HUMAN	Histone H4 OS=Homo sapiens GN=HIST1H4A PE=1 SV=2	H4_HUMAN	12	11.2313	11.3315	11.2075	11.2862	11.2295	11.1449	11.1228	11.2009	11.1858	11.169	11.2766	11.1113	-0.458025	0.330472	-0.229269
	OST48_HUMAN	Dolichyl-diphosphooligosaccharide--protein glycosyltransferase 48 kDa subunit OS=Homo sapiens GN=DDOST PE=1 SV=4	OST48_HUMAN	12	9.66377	9.71837	9.58607	9.45679	9.66111	9.44099	9.47383	9.5216	9.56344	9.44082	9.66574	9.44445	-0.469113	0.186239	-0.428757
	USO1_HUMAN	General vesicular transport factor p115 OS=Homo sapiens GN=USO1 PE=1 SV=2	USO1_HUMAN	12	8.97828	9.02518	9.00126	8.91284	8.9649	8.96131	8.93707	9.02167	8.94492	8.91244	8.9804	8.93326	-0.477364	0.0689815	-0.196088
	RBP2_HUMAN	E3 SUMO-protein ligase RanBP2 OS=Homo sapiens GN=RANBP2 PE=1 SV=2	RBP2_HUMAN;RGPD3_HUMAN;RGPD4_HUMAN;RGPD5_HUMAN;RGPD8_HUMAN;RGPD1_HUMAN;RGPD2_HUMAN	12	8.76406	8.74746	8.65157	8.65643	8.69983	8.57395	8.69613	8.65924	8.67789	8.63435	8.67301	8.59131	-0.484677	0.10465	-0.297711
	SRRM2_HUMAN	Serine/arginine repetitive matrix protein 2 OS=Homo sapiens GN=SRRM2 PE=1 SV=2	SRRM2_HUMAN	12	9.19507	9.1287	9.09894	9.15272	9.06579	9.06202	9.15329	9.09936	9.10786	9.0937	9.07189	9.03028	-0.505165	0.0984814	-0.254801
	RL10A_HUMAN	60S ribosomal protein L10a OS=Homo sapiens GN=RPL10A PE=1 SV=2	RL10A_HUMAN	12	9.96266	10.0546	10.0317	10.0198	10.0868	10.0006	9.96903	10.0222	9.98402	10.0137	9.9371	9.94441	-0.514038	0.236105	-0.171321
	INF2_HUMAN	Inverted formin-2 OS=Homo sapiens GN=INF2 PE=1 SV=2	INF2_HUMAN	12	8.7866	8.78173	8.78233	8.71378	8.75869	8.75048	8.74291	8.76859	8.75677	8.71522	8.72881	8.77431	-0.5362	0.0665568	-0.144069
	GFPT1_HUMAN	Glutamine--fructose-6-phosphate aminotransferase [isomerizing] 1 OS=Homo sapiens GN=GFPT1 PE=1 SV=3	GFPT1_HUMAN;GFPT2_HUMAN	12	9.14245	9.13477	9.1728	9.0945	9.11975	9.14406	9.10468	9.14887	9.15923	9.07087	9.10058	9.11924	-0.554923	0.0431396	-0.175951
	NOMO1_HUMAN	Nodal modulator 1 OS=Homo sapiens GN=NOMO1 PE=1 SV=5	NOMO1_HUMAN;NOMO2_HUMAN;NOMO3_HUMAN	12	8.85967	8.84327	8.82691	8.79576	8.83352	8.78685	8.72947	8.74914	8.83334	8.71425	8.84019	8.7802	-0.557671	0.151047	-0.206762
	UBR4_HUMAN	E3 ubiquitin-protein ligase UBR4 OS=Homo sapiens GN=UBR4 PE=1 SV=1	RPGF6_HUMAN;UBR4_HUMAN	12	8.8261	8.78494	8.81799	8.75432	8.71234	8.79176	8.76951	8.73142	8.74161	8.73697	8.75938	8.73489	-0.666379	0.0123211	-0.219742
	HSP71_HUMAN	Heat shock 70 kDa protein 1A/1B OS=Homo sapiens GN=HSPA1A PE=1 SV=5	HSP71_HUMAN	11	9.53661	9.48014	9.55585	9.50029	9.56383	9.53851	9.57926	9.55624	9.5474	9.5854	9.54667	9.58623	0.627762	0.129065	0.158743
	TOM34_HUMAN	Mitochondrial import receptor subunit TOM34 OS=Homo sapiens GN=TOMM34 PE=1 SV=2	TOM34_HUMAN	11	9.15108	9.09392	9.23423	9.23714	9.14242	9.21572	9.25808	9.17514	9.25046	9.26674	9.17202	9.26683	0.52467	0.215114	0.2453
	ANXA7_HUMAN	Annexin A7 OS=Homo sapiens GN=ANXA7 PE=1 SV=3	ANXA7_HUMAN	11	9.36006	9.27939	9.35422	9.36236	9.3206	9.38112	9.39642	9.33874	9.34332	9.37212	9.36138	9.38427	0.476719	0.185378	0.132694
	SSRP1_HUMAN	FACT complex subunit SSRP1 OS=Homo sapiens GN=SSRP1 PE=1 SV=1	SSRP1_HUMAN	11	9.40723	9.33167	9.37797	9.40604	9.33853	9.39555	9.39852	9.35196	9.4199	9.40889	9.38627	9.45813	0.476038	0.212441	0.150865
	NPL4_HUMAN	Nuclear protein localization protein 4 homolog OS=Homo sapiens GN=NPLOC4 PE=1 SV=3	NPL4_HUMAN	11	8.66488	8.61604	8.66016	8.66642	8.59583	8.68569	8.66908	8.63307	8.69893	8.73882	8.63892	8.70527	0.466424	0.221472	0.161828
	MARE1_HUMAN	Microtubule-associated protein RP/EB family member 1 OS=Homo sapiens GN=MAPRE1 PE=1 SV=3	MARE1_HUMAN;MARE2_HUMAN;MARE3_HUMAN	11	9.67442	9.58934	9.67025	9.7248	9.61775	9.68777	9.71439	9.64656	9.70204	9.70143	9.65678	9.73714	0.457921	0.204024	0.17704
	CYBP_HUMAN	Calcyclin-binding protein OS=Homo sapiens GN=CACYBP PE=1 SV=2	CYBP_HUMAN	11	9.62121	9.504	9.61825	9.69425	9.55579	9.63111	9.66059	9.57527	9.65193	9.68187	9.60085	9.67722	0.450992	0.182046	0.23384
	PSA6_HUMAN	Proteasome subunit alpha type-6 OS=Homo sapiens GN=PSMA6 PE=1 SV=1	PSA6_HUMAN	11	9.74377	9.6353	9.72942	9.7478	9.69944	9.73661	9.74951	9.67918	9.72749	9.75771	9.71027	9.77957	0.389177	0.299977	0.148533
	HNRH3_HUMAN	Heterogeneous nuclear ribonucleoprotein H3 OS=Homo sapiens GN=HNRNPH3 PE=1 SV=2	HNRH3_HUMAN	11	9.66507	9.59158	9.63067	9.67426	9.59475	9.66522	9.64244	9.6235	9.65312	9.67072	9.63563	9.68222	0.374196	0.254037	0.11016
	PSA4_HUMAN	Proteasome subunit alpha type-4 OS=Homo sapiens GN=PSMA4 PE=1 SV=1	PSA4_HUMAN;REVERSED-GGT7_HUMAN	11	9.57172	9.46219	9.59587	9.58337	9.54945	9.61725	9.57283	9.50854	9.57675	9.5938	9.58351	9.62247	0.360107	0.244031	0.176734
	SMHD1_HUMAN	Structural maintenance of chromosomes flexible hinge domain-containing protein 1 OS=Homo sapiens GN=SMCHD1 PE=1 SV=2	SMHD1_HUMAN;REVERSED-HNRLL_HUMAN;REVERSED-PHLP1_HUMAN;REVERSED-PP6R3_HUMAN	11	8.76298	8.70665	8.78816	8.75258	8.74188	8.74202	8.74916	8.70849	8.81461	8.74958	8.78649	8.81834	0.351312	0.358631	0.10562
	EIF3F_HUMAN	Eukaryotic translation initiation factor 3 subunit F OS=Homo sapiens GN=EIF3F PE=1 SV=1	EIF3F_HUMAN	11	9.47712	9.42188	9.455	9.4444	9.4063	9.44972	9.47657	9.45055	9.4963	9.50274	9.43219	9.46379	0.347178	0.589347	0.0507385
	GDIR1_HUMAN	Rho GDP-dissociation inhibitor 1 OS=Homo sapiens GN=ARHGDIA PE=1 SV=3	GDIR1_HUMAN	11	9.98948	9.9282	9.98076	10.0701	9.94758	10.0373	10.0218	9.96704	10.0014	10.0371	9.95816	10.0513	0.330285	0.218181	0.167546
	IDHC_HUMAN	Isocitrate dehydrogenase [NADP] cytoplasmic OS=Homo sapiens GN=IDH1 PE=1 SV=2	IDHC_HUMAN	11	9.1762	9.22162	9.21902	9.20528	9.24342	9.21267	9.23081	9.23818	9.22446	9.20004	9.23842	9.22064	0.326825	0.487008	0.0461005
	FKBP3_HUMAN	Peptidyl-prolyl cis-trans isomerase FKBP3 OS=Homo sapiens GN=FKBP3 PE=1 SV=1	FKBP3_HUMAN	11	9.40788	9.38623	9.37299	9.45489	9.39738	9.40074	9.44951	9.40697	9.40177	9.38993	9.4067	9.43987	0.326041	0.267296	0.0777021
	TBB6_HUMAN	Tubulin beta-6 chain OS=Homo sapiens GN=TUBB6 PE=1 SV=1	TBB6_HUMAN	11	9.42638	9.53951	9.45717	9.52659	9.57596	9.52149	9.52363	9.6115	9.48531	9.63112	9.50902	9.44634	0.300401	0.434811	0.194999
	SPT5H_HUMAN	Transcription elongation factor SPT5 OS=Homo sapiens GN=SUPT5H PE=1 SV=1	SPT5H_HUMAN	11	8.73792	8.56761	8.71846	8.70507	8.6432	8.74099	8.72547	8.65514	8.72818	8.71404	8.69424	8.73234	0.28076	0.546176	0.108854
	SEPT2_HUMAN	Septin-2 OS=Homo sapiens GN=SEPT2 PE=1 SV=1	SEPT2_HUMAN	11	9.72191	9.69789	9.69595	9.66576	9.67185	9.69263	9.72092	9.7	9.70093	9.69067	9.72919	9.71101	0.278949	0.730348	0.0171517
	CBR1_HUMAN	Carbonyl reductase [NADPH] 1 OS=Homo sapiens GN=CBR1 PE=1 SV=3	CBR1_HUMAN	11	9.34582	9.31823	9.40965	9.41572	9.35731	9.41234	9.37936	9.36985	9.41645	9.37079	9.37981	9.38906	0.226709	0.499744	0.0675853
	RL9_HUMAN	60S ribosomal protein L9 OS=Homo sapiens GN=RPL9 PE=1 SV=1	RL9_HUMAN	11	9.85877	9.85345	9.9073	9.88823	9.89353	9.88107	9.87391	9.88988	9.94582	9.84784	9.92291	9.88318	0.205381	0.692854	0.0394287
	SEP11_HUMAN	Septin-11 OS=Homo sapiens GN=SEPT11 PE=1 SV=3	SEP11_HUMAN;SEPT6_HUMAN	11	9.46443	9.40192	9.41152	9.41885	9.40741	9.41754	9.44689	9.41383	9.44579	9.4265	9.41502	9.44144	0.157777	0.966464	0.00315413
	FABP5_HUMAN	Fatty acid-binding protein, epidermal OS=Homo sapiens GN=FABP5 PE=1 SV=3	FABP5_HUMAN;FB5L3_HUMAN	11	9.71586	9.53382	9.61444	9.71028	9.51754	9.64557	9.70452	9.57115	9.60304	9.70167	9.60673	9.64164	0.149271	0.705206	0.0797471
	EHD1_HUMAN	EH domain-containing protein 1 OS=Homo sapiens GN=EHD1 PE=1 SV=2	EHD1_HUMAN	11	8.94589	8.91226	9.03764	8.90239	8.97603	8.96082	8.94799	8.99653	9.05982	8.9408	8.9411	9.00643	0.115534	0.921795	-0.0154883
	METK2_HUMAN	S-adenosylmethionine synthase isoform type-2 OS=Homo sapiens GN=MAT2A PE=1 SV=1	METK2_HUMAN;METK1_HUMAN	11	9.57681	9.4789	9.61471	9.59253	9.51348	9.59487	9.59272	9.52147	9.59628	9.56985	9.53409	9.60299	0.107665	0.839684	0.0312024
	CATC_HUMAN	Dipeptidyl peptidase 1 OS=Homo sapiens GN=CTSC PE=1 SV=2	CATC_HUMAN	11	9.48375	9.35711	9.41517	9.49435	9.39118	9.40887	9.44879	9.33992	9.3963	9.44458	9.42482	9.45268	0.0739363	0.632342	0.0633754
	ERF1_HUMAN	Eukaryotic peptide chain release factor subunit 1 OS=Homo sapiens GN=ETF1 PE=1 SV=3	ERF1_HUMAN	11	9.31876	9.26166	9.36686	9.31797	9.29998	9.3587	9.32482	9.26723	9.36804	9.29392	9.32434	9.35573	0.0680051	0.840093	0.0249759
	DNJA1_HUMAN	DnaJ homolog subfamily A member 1 OS=Homo sapiens GN=DNAJA1 PE=1 SV=2	DNJA1_HUMAN	11	9.22038	9.22543	9.28849	9.23165	9.22197	9.29664	9.23003	9.21185	9.28157	9.25118	9.24724	9.25701	0.0496334	0.804407	0.019734
	BZW1_HUMAN	Basic leucine zipper and W2 domain-containing protein 1 OS=Homo sapiens GN=BZW1 PE=1 SV=1	BZW1_HUMAN	11	9.54767	9.45283	9.5445	9.51101	9.46633	9.53664	9.53187	9.47568	9.53157	9.51291	9.4703	9.56807	0.045604	0.96782	0.00588678
	PABP4_HUMAN	Polyadenylate-binding protein 4 OS=Homo sapiens GN=PABPC4 PE=1 SV=1	PABP4_HUMAN;PAB4L_HUMAN	11	9.30888	9.22466	9.29214	9.2575	9.23828	9.25214	9.28289	9.28177	9.28386	9.27686	9.26128	9.26284	0.0434532	0.726722	-0.032153
	TARA_HUMAN	TRIO and F-actin-binding protein OS=Homo sapiens GN=TRIOBP PE=1 SV=3	TARA_HUMAN	11	8.97589	8.93214	8.89953	8.87036	8.88934	8.91673	8.91884	8.95739	8.90784	8.85387	8.97227	8.92945	-0.0495745	0.715823	-0.0522773
	EIF3G_HUMAN	Eukaryotic translation initiation factor 3 subunit G OS=Homo sapiens GN=EIF3G PE=1 SV=2	EIF3G_HUMAN	11	9.79002	9.67992	9.77328	9.78715	9.71515	9.69313	9.76593	9.71712	9.79896	9.75238	9.68107	9.7616	-0.051728	0.698649	-0.0572403
	RS8_HUMAN	40S ribosomal protein S8 OS=Homo sapiens GN=RPS8 PE=1 SV=2	RS8_HUMAN	11	10.276	10.1976	10.2882	10.1907	10.2526	10.2313	10.2276	10.2099	10.2772	10.2244	10.2714	10.2364	-0.0578087	0.737569	-0.0372408
	PSD12_HUMAN	26S proteasome non-ATPase regulatory subunit 12 OS=Homo sapiens GN=PSMD12 PE=1 SV=3	PSD12_HUMAN	11	9.3214	9.21799	9.34443	9.2098	9.26647	9.2922	9.27426	9.23293	9.31273	9.27725	9.26965	9.29282	-0.0770142	0.665598	-0.0597274
	ARPC2_HUMAN	Actin-related protein 2/3 complex subunit 2 OS=Homo sapiens GN=ARPC2 PE=1 SV=1	ARPC2_HUMAN	11	9.60769	9.54383	9.63692	9.59098	9.62025	9.63286	9.57696	9.55922	9.62506	9.57785	9.59134	9.62106	-0.100186	0.981484	-0.00244907
	RCN1_HUMAN	Reticulocalbin-1 OS=Homo sapiens GN=RCN1 PE=1 SV=1	RCN1_HUMAN	11	9.6353	9.61286	9.57103	9.6115	9.53348	9.58136	9.63228	9.6205	9.53997	9.59343	9.62084	9.5483	-0.11073	0.540778	-0.0619955
	QCR2_HUMAN	Cytochrome b-c1 complex subunit 2, mitochondrial OS=Homo sapiens GN=UQCRC2 PE=1 SV=3	QCR2_HUMAN	11	9.13583	9.1485	9.16539	9.16797	9.19483	9.12841	9.12967	9.16507	9.17913	9.15142	9.14399	9.13383	-0.145807	0.526759	-0.0230409
	RL18_HUMAN	60S ribosomal protein L18 OS=Homo sapiens GN=RPL18 PE=1 SV=2	RL18_HUMAN;REVERSED-MYO10_HUMAN	11	10.2865	10.2506	10.3448	10.2274	10.3358	10.2877	10.2688	10.2651	10.326	10.2492	10.2943	10.2854	-0.161927	0.576348	-0.0632034
	SAE1_HUMAN	SUMO-activating enzyme subunit 1 OS=Homo sapiens GN=SAE1 PE=1 SV=1	SAE1_HUMAN	11	9.06088	9.02141	9.09058	9.11981	9.06923	9.10499	9.11045	9.02626	9.05621	9.06965	9.00308	9.08221	-0.163906	0.867249	-0.0183857
	DBNL_HUMAN	Drebrin-like protein OS=Homo sapiens GN=DBNL PE=1 SV=1	DBNL_HUMAN	11	9.39145	9.30137	9.33295	9.35652	9.30773	9.34954	9.37903	9.33417	9.32904	9.31082	9.31735	9.3475	-0.169128	0.574299	-0.0598651
	RL13_HUMAN	60S ribosomal protein L13 OS=Homo sapiens GN=RPL13 PE=1 SV=4	RL13_HUMAN	11	10.1523	10.1112	10.1096	10.0741	10.0851	10.1024	10.1365	10.117	10.1203	10.1046	10.1227	10.0734	-0.173507	0.296858	-0.0801861
	NU155_HUMAN	Nuclear pore complex protein Nup155 OS=Homo sapiens GN=NUP155 PE=1 SV=1	NU155_HUMAN	11	8.69234	8.68372	8.70687	8.65137	8.66598	8.67844	8.70373	8.63907	8.66678	8.68229	8.68437	8.68197	-0.175399	0.170191	-0.0383315
	CYFP1_HUMAN	Cytoplasmic FMR1-interacting protein 1 OS=Homo sapiens GN=CYFIP1 PE=1 SV=1	CYFP1_HUMAN;CYFP2_HUMAN	11	8.84377	8.80933	8.85289	8.76422	8.79657	8.84399	8.78871	8.83448	8.82174	8.7853	8.81455	8.84362	-0.202431	0.386439	-0.0684027
	RS17_HUMAN	40S ribosomal protein S17 OS=Homo sapiens GN=RPS17 PE=1 SV=2	RS17L_HUMAN;RS17_HUMAN	11	9.72359	9.68236	9.73849	9.67716	9.66221	9.65112	9.71496	9.7003	9.73668	9.70152	9.66402	9.67222	-0.20624	0.154264	-0.119259
	NOP56_HUMAN	Nucleolar protein 56 OS=Homo sapiens GN=NOP56 PE=1 SV=4	NOP56_HUMAN	11	8.96539	8.96522	8.93698	8.88945	8.9321	8.87123	8.8499	8.90643	8.94369	8.92845	8.94985	8.92046	-0.214082	0.149061	-0.0763189
	APEX1_HUMAN	DNA-(apurinic or apyrimidinic site) lyase OS=Homo sapiens GN=APEX1 PE=1 SV=2	APEX1_HUMAN	11	9.47333	9.44745	9.46006	9.47718	9.42273	9.46957	9.48413	9.42548	9.46408	9.4306	9.44231	9.46327	-0.242015	0.289022	-0.0491755
	NUCB1_HUMAN	Nucleobindin-1 OS=Homo sapiens GN=NUCB1 PE=1 SV=4	NUCB1_HUMAN	11	9.16468	9.0998	9.10259	9.08377	9.01332	9.08862	9.09904	9.04917	9.08262	9.02804	9.09273	9.13634	-0.263777	0.396455	-0.117731
	DHB4_HUMAN	Peroxisomal multifunctional enzyme type 2 OS=Homo sapiens GN=HSD17B4 PE=1 SV=3	DHB4_HUMAN	11	9.1107	9.10222	9.1005	9.10591	9.11	9.10618	9.05019	9.08654	9.12208	9.04999	9.1278	9.09786	-0.279631	0.635678	-0.0379957
	SUCB2_HUMAN	Succinyl-CoA ligase [GDP-forming] subunit beta, mitochondrial OS=Homo sapiens GN=SUCLG2 PE=1 SV=2	SUCB2_HUMAN	11	8.92545	8.93152	8.9156	8.91432	8.92732	8.87842	8.89283	8.90408	8.92671	8.89296	8.94943	8.87201	-0.286419	0.482171	-0.0604426
	PTRF_HUMAN	Polymerase I and transcript release factor OS=Homo sapiens GN=PTRF PE=1 SV=1	PTRF_HUMAN	11	9.52672	9.63565	9.49842	9.44812	9.56952	9.4857	9.47599	9.59468	9.51076	9.48334	9.54298	9.46459	-0.296882	0.312641	-0.197505
	THOP1_HUMAN	Thimet oligopeptidase OS=Homo sapiens GN=THOP1 PE=1 SV=2	THOP1_HUMAN	11	8.90117	8.85942	8.88818	8.88215	8.8358	8.88887	8.91274	8.8471	8.86712	8.8821	8.85162	8.82982	-0.3501	0.219559	-0.0937592
	ACADV_HUMAN	Very long-chain specific acyl-CoA dehydrogenase, mitochondrial OS=Homo sapiens GN=ACADVL PE=1 SV=1	ACADV_HUMAN	11	9.09346	9.10422	9.07868	9.04496	9.10961	9.04187	9.02983	9.08016	9.07275	8.99982	9.09929	9.07913	-0.35762	0.354396	-0.102179
	IPO4_HUMAN	Importin-4 OS=Homo sapiens GN=IPO4 PE=1 SV=2	IPO4_HUMAN	11	8.78451	8.69512	8.85051	8.7014	8.71738	8.79021	8.75249	8.76956	8.74344	8.68939	8.73107	8.73626	-0.387461	0.278161	-0.205693
	RL8_HUMAN	60S ribosomal protein L8 OS=Homo sapiens GN=RPL8 PE=1 SV=2	RL8_HUMAN	11	10.0642	9.99922	10.0665	10.023	10.0386	9.95904	9.99007	9.99202	10.0589	9.98779	10.015	10.0055	-0.391081	0.155429	-0.137925
	PRC2C_HUMAN	Protein PRRC2C OS=Homo sapiens GN=PRRC2C PE=1 SV=4	PRC2C_HUMAN	11	8.90623	8.8341	8.80822	8.86809	8.80541	8.80983	8.83802	8.78506	8.84756	8.8345	8.80019	8.79131	-0.42292	0.278891	-0.14104
	NXP20_HUMAN	Protein NOXP20 OS=Homo sapiens GN=FAM114A1 PE=1 SV=2	NXP20_HUMAN	11	9.09063	9.12295	9.11808	9.04741	9.07589	9.10244	9.04243	9.12855	9.10719	9.03129	9.09668	9.06578	-0.426705	0.0935787	-0.150766
	2AAA_HUMAN	Serine/threonine-protein phosphatase 2A 65 kDa regulatory subunit A alpha isoform OS=Homo sapiens GN=PPP2R1A PE=1 SV=4	2AAA_HUMAN	11	9.49121	9.4879	9.49898	9.44677	9.46901	9.44664	9.4822	9.45561	9.47561	9.46101	9.46329	9.47193	-0.443806	0.00434249	-0.090651
	TBCD_HUMAN	Tubulin-specific chaperone D OS=Homo sapiens GN=TBCD PE=1 SV=2	TBCD_HUMAN	11	8.77272	8.6965	8.7795	8.72585	8.69847	8.71776	8.75425	8.74813	8.69132	8.69067	8.71369	8.6907	-0.486704	0.136309	-0.175002
	TR150_HUMAN	Thyroid hormone receptor-associated protein 3 OS=Homo sapiens GN=THRAP3 PE=1 SV=2	TR150_HUMAN	11	9.26639	9.19274	9.15825	9.21908	9.14145	9.12112	9.20176	9.17758	9.12303	9.14579	9.16796	9.09277	-0.496589	0.152927	-0.237593
	RAB7A_HUMAN	Ras-related protein Rab-7a OS=Homo sapiens GN=RAB7A PE=1 SV=1	RAB7A_HUMAN	11	9.52297	9.53552	9.56812	9.49731	9.55061	9.46677	9.49251	9.51852	9.52383	9.46862	9.48614	9.52947	-0.501581	0.104429	-0.156519
	FKB10_HUMAN	Peptidyl-prolyl cis-trans isomerase FKBP10 OS=Homo sapiens GN=FKBP10 PE=1 SV=1	FKB10_HUMAN	11	9.25468	9.29662	9.25933	9.25143	9.30661	9.30448	9.22966	9.29992	9.24248	9.17476	9.2642	9.2288	-0.519035	0.174386	-0.154421
	RHG18_HUMAN	Rho GTPase-activating protein 18 OS=Homo sapiens GN=ARHGAP18 PE=1 SV=3	RHG18_HUMAN	11	8.94964	8.9053	8.97279	8.93104	8.87985	8.91611	8.93709	8.91141	8.92264	8.904	8.8855	8.89198	-0.564468	0.0806373	-0.164694
	LRC59_HUMAN	Leucine-rich repeat-containing protein 59 OS=Homo sapiens GN=LRRC59 PE=1 SV=1	LRC59_HUMAN	11	9.67113	9.72122	9.62492	9.55018	9.60141	9.45951	9.54523	9.53556	9.59808	9.52594	9.61161	9.49937	-0.565463	0.0455722	-0.41815
	EGFR_HUMAN	Epidermal growth factor receptor OS=Homo sapiens GN=EGFR PE=1 SV=2	EGFR_HUMAN;ERBB2_HUMAN;ERBB4_HUMAN	11	9.09091	9.13696	9.06287	8.96453	9.06089	8.96642	8.99068	9.04376	9.01296	8.94841	9.04981	8.98351	-0.588438	0.0481303	-0.338932
	RBM14_HUMAN	RNA-binding protein 14 OS=Homo sapiens GN=RBM14 PE=1 SV=2	RBM14_HUMAN	11	9.30526	9.29512	9.24958	9.26986	9.2706	9.25151	9.25052	9.24467	9.26905	9.25654	9.25369	9.23863	-0.638136	0.133818	-0.113934
	ROA3_HUMAN	Heterogeneous nuclear ribonucleoprotein A3 OS=Homo sapiens GN=HNRNPA3 PE=1 SV=2	ROA3_HUMAN	11	9.63759	9.57033	9.5494	9.61218	9.62587	9.57749	9.53849	9.5647	9.5783	9.54349	9.50358	9.49255	-0.685496	0.0885495	-0.244712
	CD44_HUMAN	CD44 antigen OS=Homo sapiens GN=CD44 PE=1 SV=3	CD44_HUMAN	11	10.0906	10.1008	10.0849	10.0121	10.0477	10.0085	9.99101	9.99699	10.0404	9.99331	10.0181	10.0019	-0.803408	0.000469602	-0.290854
	CDK1_HUMAN	Cyclin-dependent kinase 1 OS=Homo sapiens GN=CDK1 PE=1 SV=3	CDK1_HUMAN	10	9.3477	9.33229	9.36861	9.37091	9.36446	9.35211	9.41206	9.43854	9.41481	9.44478	9.49035	9.44485	0.925869	0.00500271	0.367875
	BUB3_HUMAN	Mitotic checkpoint protein BUB3 OS=Homo sapiens GN=BUB3 PE=1 SV=1	BUB3_HUMAN	10	9.41685	9.35805	9.40519	9.40908	9.40125	9.43834	9.41876	9.40005	9.46395	9.48764	9.49475	9.50593	0.822942	0.00367448	0.339087
	CDC37_HUMAN	Hsp90 co-chaperone Cdc37 OS=Homo sapiens GN=CDC37 PE=1 SV=1	CDC37_HUMAN	10	9.61983	9.62326	9.60788	9.66726	9.58337	9.64186	9.68784	9.6461	9.62156	9.66097	9.67149	9.68922	0.676275	0.00441681	0.189379
	PCBP1_HUMAN	Poly(rC)-binding protein 1 OS=Homo sapiens GN=PCBP1 PE=1 SV=2	PCBP1_HUMAN	10	9.71169	9.68833	9.73347	9.74405	9.69913	9.73259	9.77612	9.70244	9.74987	9.77698	9.70086	9.77923	0.501061	0.218073	0.14052
	UBE2N_HUMAN	Ubiquitin-conjugating enzyme E2 N OS=Homo sapiens GN=UBE2N PE=1 SV=1	UBE2N_HUMAN;UE2NL_HUMAN	10	9.75111	9.76672	9.85277	9.79852	9.79467	9.8375	9.84685	9.80673	9.83915	9.80801	9.82812	9.85577	0.490346	0.324944	0.127991
	RCC1_HUMAN	Regulator of chromosome condensation OS=Homo sapiens GN=RCC1 PE=1 SV=1	RCC1_HUMAN	10	9.09708	9.08164	9.06314	9.15458	9.08252	9.10898	9.11269	9.05858	9.093	9.18175	9.10594	9.12963	0.481843	0.0839104	0.197422
	ESTD_HUMAN	S-formylglutathione hydrolase OS=Homo sapiens GN=ESD PE=1 SV=2	ESTD_HUMAN	10	9.63239	9.55042	9.61242	9.60809	9.58295	9.63445	9.64817	9.59585	9.62678	9.60931	9.62731	9.66222	0.461083	0.299871	0.112
	TOP1_HUMAN	DNA topoisomerase 1 OS=Homo sapiens GN=TOP1 PE=1 SV=2	TOP1_HUMAN;TOP1M_HUMAN	10	9.04283	9.04025	9.00926	9.03374	9.07435	9.00913	9.04588	9.03826	9.04811	9.07418	9.10675	9.00799	0.400249	0.34062	0.112433
	IF4H_HUMAN	Eukaryotic translation initiation factor 4H OS=Homo sapiens GN=EIF4H PE=1 SV=5	IF4H_HUMAN	10	9.67346	9.61526	9.67279	9.71376	9.59965	9.68857	9.75573	9.67647	9.70889	9.72094	9.62356	9.73102	0.38544	0.363224	0.132175
	OLA1_HUMAN	Obg-like ATPase 1 OS=Homo sapiens GN=OLA1 PE=1 SV=2	OLA1_HUMAN	10	9.36345	9.40956	9.46102	9.4331	9.4048	9.44727	9.44897	9.4217	9.45376	9.41366	9.4554	9.44164	0.370771	0.469627	0.0799646
	RL30_HUMAN	60S ribosomal protein L30 OS=Homo sapiens GN=RPL30 PE=1 SV=2	RL30_HUMAN	10	9.84294	9.75412	9.90726	9.76856	9.89867	9.8901	9.75147	9.78984	9.93796	9.92575	9.93078	9.9009	0.364414	0.122221	0.266004
	KBP_HUMAN	KIF1-binding protein OS=Homo sapiens GN=KIAA1279 PE=1 SV=1	KBP_HUMAN	10	9.0998	9.02884	9.10725	9.04001	9.02054	9.05199	9.11961	9.03205	9.09492	9.10497	9.0901	9.10253	0.340806	0.471498	0.0638052
	SMD2_HUMAN	Small nuclear ribonucleoprotein Sm D2 OS=Homo sapiens GN=SNRPD2 PE=1 SV=1	SMD2_HUMAN	10	9.61289	9.5435	9.60029	9.64683	9.58822	9.56023	9.62247	9.56269	9.62545	9.64392	9.58354	9.62032	0.334337	0.328945	0.0997846
	1433G_HUMAN	14-3-3 protein gamma OS=Homo sapiens GN=YWHAG PE=1 SV=2	1433G_HUMAN	10	9.67369	9.6163	9.63794	9.66797	9.60869	9.65771	9.67457	9.61048	9.64768	9.69874	9.63583	9.67474	0.324788	0.334615	0.0905108
	CSK21_HUMAN	Casein kinase II subunit alpha OS=Homo sapiens GN=CSNK2A1 PE=1 SV=1	CSK21_HUMAN;CSK23_HUMAN	10	9.26662	9.20076	9.24477	9.17986	9.20689	9.22063	9.25353	9.20388	9.23426	9.23045	9.26413	9.27043	0.320337	0.489594	0.0568627
	MANF_HUMAN	Mesencephalic astrocyte-derived neurotrophic factor OS=Homo sapiens GN=MANF PE=1 SV=3	MANF_HUMAN	10	9.33954	9.29825	9.32702	9.38112	9.24637	9.35338	9.37964	9.30896	9.36103	9.32162	9.33498	9.39385	0.307531	0.325056	0.0975051
	DD19A_HUMAN	ATP-dependent RNA helicase DDX19A OS=Homo sapiens GN=DDX19A PE=1 SV=1	DD19A_HUMAN;DD19B_HUMAN	10	9.12529	9.07561	9.10106	9.12093	9.07888	9.13501	9.13681	9.07414	9.11473	9.1356	9.09925	9.13117	0.294229	0.308135	0.0703545
	SRSF9_HUMAN	Serine/arginine-rich splicing factor 9 OS=Homo sapiens GN=SRSF9 PE=1 SV=1	SRSF9_HUMAN	10	9.46927	9.40121	9.39245	9.44942	9.38379	9.42491	9.44879	9.41378	9.42116	9.44815	9.43383	9.43501	0.28453	0.538752	0.0554391
	1433F_HUMAN	14-3-3 protein eta OS=Homo sapiens GN=YWHAH PE=1 SV=4	1433F_HUMAN	10	9.46362	9.42968	9.44594	9.49247	9.38445	9.48471	9.53021	9.42469	9.48612	9.52584	9.44992	9.43384	0.262551	0.469235	0.0834428
	SAHH_HUMAN	Adenosylhomocysteinase OS=Homo sapiens GN=AHCY PE=1 SV=4	SAHH_HUMAN	10	9.80689	9.73737	9.81629	9.79703	9.76173	9.82047	9.82536	9.74525	9.81227	9.80852	9.78607	9.83568	0.258732	0.4671	0.074125
	SPB6_HUMAN	Serpin B6 OS=Homo sapiens GN=SERPINB6 PE=1 SV=3	SPB6_HUMAN	10	9.0945	9.11836	9.06154	9.06336	9.08362	9.09295	9.10272	9.15048	9.03235	9.14274	9.10092	9.08862	0.256128	0.454985	0.0640973
	PYRG1_HUMAN	CTP synthase 1 OS=Homo sapiens GN=CTPS1 PE=1 SV=2	PYRG1_HUMAN;PYRG2_HUMAN	10	9.19796	9.11272	9.27015	9.20692	9.1637	9.22556	9.23118	9.14862	9.2623	9.23069	9.18807	9.24145	0.235085	0.658181	0.074196
	PUF60_HUMAN	Poly(U)-binding-splicing factor PUF60 OS=Homo sapiens GN=PUF60 PE=1 SV=1	PUF60_HUMAN	10	9.22353	9.17303	9.18368	9.28314	9.17264	9.20502	9.22062	9.17297	9.23847	9.26658	9.16854	9.23101	0.229162	0.413	0.0995021
	SMC2_HUMAN	Structural maintenance of chromosomes protein 2 OS=Homo sapiens GN=SMC2 PE=1 SV=2	SMC2_HUMAN	10	8.82828	8.83125	8.85529	8.8415	8.76267	8.84478	8.87723	8.82307	8.8865	8.89098	8.82478	8.81995	0.222672	0.765959	0.0266583
	PSME3_HUMAN	Proteasome activator complex subunit 3 OS=Homo sapiens GN=PSME3 PE=1 SV=1	PSME3_HUMAN	10	9.31073	9.24184	9.37581	9.33118	9.2581	9.36036	9.36257	9.25284	9.38407	9.31851	9.30828	9.3821	0.220347	0.609929	0.0818878
	SYSC_HUMAN	Serine--tRNA ligase, cytoplasmic OS=Homo sapiens GN=SARS PE=1 SV=3	SYSC_HUMAN	10	9.14093	9.0887	9.1739	9.15604	9.07775	9.17772	9.1982	9.11274	9.1399	9.12234	9.15159	9.18663	0.215424	0.580184	0.06114
	AHSA1_HUMAN	Activator of 90 kDa heat shock protein ATPase homolog 1 OS=Homo sapiens GN=AHSA1 PE=1 SV=1	AHSA1_HUMAN	10	9.27945	9.22698	9.25595	9.27365	9.25035	9.28193	9.30368	9.23547	9.25384	9.28379	9.23834	9.28229	0.186326	0.542442	0.046479
	PREP_HUMAN	Presequence protease, mitochondrial OS=Homo sapiens GN=PITRM1 PE=1 SV=3	PREP_HUMAN	10	8.77612	8.83131	8.79841	8.80827	8.781	8.80355	8.7954	8.81248	8.797	8.83151	8.83423	8.7703	0.185623	0.708402	0.0347468
	RL17_HUMAN	60S ribosomal protein L17 OS=Homo sapiens GN=RPL17 PE=1 SV=3	RL17_HUMAN	10	9.968	10.0095	9.94051	10.0075	9.97417	9.97201	10.0218	10.0098	10.0136	10.0501	9.96771	9.9199	0.158011	0.847615	0.0298673
	PSB4_HUMAN	Proteasome subunit beta type-4 OS=Homo sapiens GN=PSMB4 PE=1 SV=4	PSB4_HUMAN	10	9.35826	9.33502	9.3781	9.39959	9.40648	9.43837	9.41068	9.36144	9.37281	9.43005	9.37362	9.34362	0.151076	0.414592	0.0878216
	TWF1_HUMAN	Twinfilin-1 OS=Homo sapiens GN=TWF1 PE=1 SV=3	TWF1_HUMAN	10	9.50227	9.39146	9.45759	9.45244	9.39444	9.45549	9.48017	9.39065	9.46382	9.45332	9.43313	9.4948	0.123874	0.829572	0.0278395
	PFKAM_HUMAN	ATP-dependent 6-phosphofructokinase, muscle type OS=Homo sapiens GN=PFKM PE=1 SV=2	PFKAM_HUMAN	10	8.85723	8.79504	8.82456	8.85517	8.83204	8.87383	8.83343	8.79054	8.86132	8.82349	8.8366	8.86881	0.116231	0.4899	0.0565848
	PSMD7_HUMAN	26S proteasome non-ATPase regulatory subunit 7 OS=Homo sapiens GN=PSMD7 PE=1 SV=2	PSMD7_HUMAN;LRIG3_HUMAN	10	9.44933	9.40201	9.48118	9.43421	9.41616	9.46076	9.48037	9.43292	9.46848	9.42231	9.43358	9.47907	0.111861	0.992113	0.00100608
	LONM_HUMAN	Lon protease homolog, mitochondrial OS=Homo sapiens GN=LONP1 PE=1 SV=2	LONM_HUMAN	10	8.78896	8.7512	8.77444	8.73712	8.7569	8.736	8.76028	8.76413	8.79664	8.74242	8.81714	8.74825	0.108529	0.966845	-0.00395226
	TPM2_HUMAN	Tropomyosin beta chain OS=Homo sapiens GN=TPM2 PE=1 SV=1	TPM2_HUMAN	10	9.40232	9.40189	9.43267	9.36561	9.36196	9.40764	9.42835	9.43065	9.41092	9.33866	9.41471	9.47156	0.106611	0.984057	-0.00277596
	BTF3_HUMAN	Transcription factor BTF3 OS=Homo sapiens GN=BTF3 PE=1 SV=1	BTF3_HUMAN	10	9.55505	9.68616	9.58789	9.81551	9.68463	9.76095	9.73408	9.7639	9.57127	9.79464	9.55666	9.62023	0.094851	0.559413	0.185536
	DLDH_HUMAN	Dihydrolipoyl dehydrogenase, mitochondrial OS=Homo sapiens GN=DLD PE=1 SV=2	DLDH_HUMAN	10	9.22296	9.20299	9.21364	9.23243	9.22449	9.22301	9.20528	9.1611	9.22266	9.19863	9.23758	9.25114	0.0888406	0.38405	0.0544956
	PAPS2_HUMAN	Bifunctional 3'-phosphoadenosine 5'-phosphosulfate synthase 2 OS=Homo sapiens GN=PAPSS2 PE=1 SV=2	PAPS2_HUMAN	10	9.25537	9.2433	9.25874	9.22436	9.2582	9.23141	9.25295	9.25593	9.25175	9.21994	9.28631	9.24783	0.0803969	0.98874	-0.000992035
	DDX46_HUMAN	Probable ATP-dependent RNA helicase DDX46 OS=Homo sapiens GN=DDX46 PE=1 SV=2	DDX46_HUMAN	10	8.92693	8.87242	8.89448	8.93537	8.89492	8.90893	8.92827	8.87168	8.92194	8.91715	8.88031	8.91724	0.0785686	0.753258	0.0223267
	RL28_HUMAN	60S ribosomal protein L28 OS=Homo sapiens GN=RPL28 PE=1 SV=3	RL28_HUMAN	10	9.77235	9.72622	9.81956	9.69835	9.79821	9.72768	9.72321	9.77228	9.80447	9.76468	9.78985	9.75367	0.0476515	0.879278	-0.0156551
	PAWR_HUMAN	PRKC apoptosis WT1 regulator protein OS=Homo sapiens GN=PAWR PE=1 SV=1	PAWR_HUMAN	10	9.59036	9.53247	9.52658	9.56002	9.47494	9.58059	9.59169	9.54509	9.56557	9.52299	9.53941	9.57173	0.0473572	0.836493	-0.0185557
	RTCB_HUMAN	tRNA-splicing ligase RtcB homolog OS=Homo sapiens GN=RTCB PE=1 SV=1	RTCB_HUMAN	10	9.06808	9.2159	8.93543	9.18556	9.24581	9.14309	9.11092	9.24049	9.03287	9.21886	9.10348	8.98412	0.026774	0.826303	0.0812102
	CSN4_HUMAN	COP9 signalosome complex subunit 4 OS=Homo sapiens GN=COPS4 PE=1 SV=1	CSN4_HUMAN	10	9.21769	9.17863	9.22074	9.21765	9.17868	9.198	9.23867	9.17237	9.20884	9.18718	9.19408	9.23209	0.0254005	0.953676	-0.003995
	SMC3_HUMAN	Structural maintenance of chromosomes protein 3 OS=Homo sapiens GN=SMC3 PE=1 SV=2	SMC3_HUMAN	10	9.27221	9.24984	9.2557	9.27191	9.25568	9.24472	9.29251	9.25102	9.28437	9.27098	9.26179	9.22986	0.0225958	0.74915	-0.0159232
	EIF3M_HUMAN	Eukaryotic translation initiation factor 3 subunit M OS=Homo sapiens GN=EIF3M PE=1 SV=1	EIF3M_HUMAN	10	9.17809	9.0955	9.15228	9.1432	9.16645	9.13926	9.15925	9.10408	9.19913	9.16741	9.11645	9.13715	-0.00130425	0.934553	-0.00819661
	PAI2_HUMAN	Plasminogen activator inhibitor 2 OS=Homo sapiens GN=SERPINB2 PE=1 SV=2	PAI2_HUMAN	10	9.01127	8.90737	9.23458	9.0328	8.9288	9.21875	8.99146	8.91319	9.21553	9.03962	8.92309	9.20327	-0.00651757	0.985551	-0.00831442
	CNN3_HUMAN	Calponin-3 OS=Homo sapiens GN=CNN3 PE=1 SV=1	CNN3_HUMAN	10	9.14384	9.61725	9.27251	9.68772	9.66575	9.58531	9.50412	9.67775	9.30175	9.63605	9.24552	9.2908	-0.00748997	0.867481	0.117967
	MSH6_HUMAN	DNA mismatch repair protein Msh6 OS=Homo sapiens GN=MSH6 PE=1 SV=2	MSH6_HUMAN	10	8.77344	8.69956	8.76284	8.7398	8.66676	8.7074	8.79757	8.67202	8.75488	8.74238	8.71343	8.73968	-0.0102942	0.587487	-0.0480405
	RL15_HUMAN	60S ribosomal protein L15 OS=Homo sapiens GN=RPL15 PE=1 SV=2	RL15_HUMAN	10	9.96525	9.87232	9.97439	9.83104	9.98207	9.90551	9.88888	9.91519	9.96213	9.90029	9.96573	9.92267	-0.0184004	0.814358	-0.0308527
	TPM1_HUMAN	Tropomyosin alpha-1 chain OS=Homo sapiens GN=TPM1 PE=1 SV=2	TPM1_HUMAN	10	9.75049	9.78514	9.77309	9.72444	9.7688	9.79461	9.74589	9.86685	9.77298	9.66507	9.79398	9.80739	-0.0231106	0.833742	-0.0324391
	ECHB_HUMAN	Trifunctional enzyme subunit beta, mitochondrial OS=Homo sapiens GN=HADHB PE=1 SV=3	ECHB_HUMAN	10	9.16093	9.26391	9.18783	9.15701	9.2561	9.13222	9.13282	9.25319	9.19364	9.1582	9.29248	9.1388	-0.0238841	0.944409	-0.0146495
	NHRF1_HUMAN	Na(+)/H(+) exchange regulatory cofactor NHE-RF1 OS=Homo sapiens GN=SLC9A3R1 PE=1 SV=4	NHRF1_HUMAN	10	9.39709	9.30994	9.35584	9.37139	9.30188	9.34538	9.40837	9.30156	9.34728	9.32183	9.31959	9.39777	-0.0327807	0.840777	-0.0259126
	HNRPF_HUMAN	Heterogeneous nuclear ribonucleoprotein F OS=Homo sapiens GN=HNRNPF PE=1 SV=3	HNRPF_HUMAN	10	9.69886	9.64016	9.63589	9.72687	9.62318	9.6896	9.69091	9.6708	9.60381	9.73155	9.62713	9.62061	-0.0542668	0.937867	0.0117846
	RAI14_HUMAN	Ankycorbin OS=Homo sapiens GN=RAI14 PE=1 SV=2	RAI14_HUMAN	10	9.35576	9.27486	9.30602	9.27185	9.28228	9.29025	9.29012	9.30409	9.33247	9.25859	9.33144	9.30527	-0.0571785	0.682026	-0.0466113
	HNRH1_HUMAN	Heterogeneous nuclear ribonucleoprotein H OS=Homo sapiens GN=HNRNPH1 PE=1 SV=4	HNRH1_HUMAN	10	9.47899	9.56207	9.52489	9.60404	9.53865	9.53663	9.57228	9.56014	9.59693	9.59282	9.42181	9.50585	-0.063192	0.850883	-0.03615
	PICAL_HUMAN	Phosphatidylinositol-binding clathrin assembly protein OS=Homo sapiens GN=PICALM PE=1 SV=2	PICAL_HUMAN	10	9.03902	9.01167	9.07786	8.93229	9.06275	9.03204	8.98743	9.04175	9.08264	8.98932	8.99702	9.08532	-0.0718645	0.65822	-0.0584033
	FBRL_HUMAN	rRNA 2'-O-methyltransferase fibrillarin OS=Homo sapiens GN=FBL PE=1 SV=2	FBRL_HUMAN;FBLL1_HUMAN	10	9.4618	9.37908	9.45938	9.4075	9.47094	9.41654	9.37558	9.38627	9.45559	9.40578	9.45305	9.43653	-0.103271	0.927992	-0.00949428
	IDHP_HUMAN	Isocitrate dehydrogenase [NADP], mitochondrial OS=Homo sapiens GN=IDH2 PE=1 SV=2	IDHP_HUMAN	10	9.07038	9.1733	9.12133	9.12345	9.14063	9.08355	9.1117	9.13482	9.12744	9.06755	9.19838	9.05055	-0.106199	0.829573	-0.043288
	GSTO1_HUMAN	Glutathione S-transferase omega-1 OS=Homo sapiens GN=GSTO1 PE=1 SV=2	GSTO1_HUMAN	10	9.82057	9.82381	9.86523	9.90689	9.85507	9.87781	9.89155	9.81068	9.84449	9.82867	9.83744	9.84558	-0.113538	0.987128	0.000877662
	DPP9_HUMAN	Dipeptidyl peptidase 9 OS=Homo sapiens GN=DPP9 PE=1 SV=3	DPP9_HUMAN	10	8.94157	8.81773	8.92339	8.84453	8.89641	8.89105	8.86158	8.8254	8.91644	8.83063	8.89029	8.92267	-0.132465	0.763611	-0.0488689
	HEXB_HUMAN	Beta-hexosaminidase subunit beta OS=Homo sapiens GN=HEXB PE=1 SV=3	HEXB_HUMAN	10	9.24025	9.15782	9.20143	9.26331	9.17953	9.18156	9.22927	9.16391	9.18222	9.18439	9.19461	9.19614	-0.151129	0.718222	-0.0312018
	PURA2_HUMAN	Adenylosuccinate synthetase isozyme 2 OS=Homo sapiens GN=ADSS PE=1 SV=3	PURA2_HUMAN;PURA1_HUMAN	10	9.21243	9.1814	9.18848	9.22959	9.15246	9.23546	9.24245	9.14819	9.18746	9.15325	9.18229	9.20845	-0.184031	0.537159	-0.0411823
	OXSR1_HUMAN	Serine/threonine-protein kinase OSR1 OS=Homo sapiens GN=OXSR1 PE=1 SV=1	OXSR1_HUMAN	10	8.97021	8.88479	8.92996	8.89185	8.88489	8.90577	8.93575	8.87725	8.91946	8.86711	8.91309	8.93388	-0.211316	0.48694	-0.0801846
	SPEE_HUMAN	Spermidine synthase OS=Homo sapiens GN=SRM PE=1 SV=1	SPEE_HUMAN	10	9.27565	9.24496	9.26794	9.2462	9.24139	9.28612	9.28757	9.25469	9.25862	9.22973	9.2439	9.27178	-0.212819	0.407095	-0.0472394
	ABCF1_HUMAN	ATP-binding cassette sub-family F member 1 OS=Homo sapiens GN=ABCF1 PE=1 SV=2	ABCF1_HUMAN	10	8.9902	8.92022	8.90654	8.91577	8.92722	8.91607	8.93861	8.89552	8.92119	8.92083	8.94904	8.89599	-0.237461	0.591346	-0.0600056
	SRSF1_HUMAN	Serine/arginine-rich splicing factor 1 OS=Homo sapiens GN=SRSF1 PE=1 SV=2	SRSF1_HUMAN	10	9.87869	9.82171	9.84484	9.84557	9.81173	9.8131	9.84521	9.81771	9.85001	9.83345	9.83886	9.81731	-0.245488	0.352153	-0.0633669
	NOP58_HUMAN	Nucleolar protein 58 OS=Homo sapiens GN=NOP58 PE=1 SV=1	NOP58_HUMAN	10	9.05046	9.10018	8.9939	9.01068	9.02501	8.93248	8.9669	9.02147	8.99909	9.01983	9.01848	9.00737	-0.263276	0.334489	-0.116532
	MAGD2_HUMAN	Melanoma-associated antigen D2 OS=Homo sapiens GN=MAGED2 PE=1 SV=2	MAGD2_HUMAN;TROP_HUMAN	10	8.78901	8.83276	8.81417	8.72596	8.81779	8.81314	8.73013	8.88108	8.79434	8.65298	8.81834	8.79776	-0.294125	0.355686	-0.166128
	RIR2_HUMAN	Ribonucleoside-diphosphate reductase subunit M2 OS=Homo sapiens GN=RRM2 PE=1 SV=1	RIR2_HUMAN;RIR2B_HUMAN	10	9.30081	9.16757	9.36085	9.30663	9.23539	9.39242	9.33955	9.21021	9.3631	9.229	9.05862	9.27143	-0.33859	0.33901	-0.292544
	HPCL1_HUMAN	Hippocalcin-like protein 1 OS=Homo sapiens GN=HPCAL1 PE=1 SV=3	HPCA_HUMAN;HPCL1_HUMAN;NCALD_HUMAN	10	9.55986	9.43339	9.54765	9.54413	9.50683	9.53319	9.49884	9.44505	9.52163	9.48093	9.45083	9.51732	-0.361328	0.489715	-0.110846
	SC23A_HUMAN	Protein transport protein Sec23A OS=Homo sapiens GN=SEC23A PE=1 SV=2	SC23A_HUMAN	10	9.22442	9.24068	9.25802	9.13383	9.24635	9.19032	9.14784	9.19047	9.22751	9.14164	9.23658	9.19888	-0.399782	0.164639	-0.156628
	RL1D1_HUMAN	Ribosomal L1 domain-containing protein 1 OS=Homo sapiens GN=RSL1D1 PE=1 SV=3	RL1D1_HUMAN	10	9.29356	9.21539	9.29057	9.22771	9.24363	9.21456	9.23503	9.20077	9.24431	9.22243	9.23703	9.23585	-0.439993	0.239794	-0.120128
	PHB2_HUMAN	Prohibitin-2 OS=Homo sapiens GN=PHB2 PE=1 SV=2	PHB2_HUMAN	10	9.49464	9.65726	9.50732	9.50189	9.60381	9.39035	9.36034	9.47261	9.48684	9.35199	9.59753	9.31723	-0.489782	0.315601	-0.393582
	LASP1_HUMAN	LIM and SH3 domain protein 1 OS=Homo sapiens GN=LASP1 PE=1 SV=2	LASP1_HUMAN	10	9.64358	9.60096	9.6034	9.61661	9.60909	9.56681	9.62373	9.58507	9.56	9.60027	9.5735	9.57533	-0.496808	0.119388	-0.110347
	ATLA3_HUMAN	Atlastin-3 OS=Homo sapiens GN=ATL3 PE=1 SV=1	ATLA3_HUMAN	10	9.17468	9.21775	9.11539	9.05279	9.18879	9.03334	9.06265	9.09662	9.07287	9.06086	9.14314	9.02617	-0.532651	0.114222	-0.304789
	GBF1_HUMAN	Golgi-specific brefeldin A-resistance guanine nucleotide exchange factor 1 OS=Homo sapiens GN=GBF1 PE=1 SV=2	GBF1_HUMAN	10	8.67826	8.73021	8.69629	8.58198	8.63603	8.63858	8.62556	8.66838	8.61633	8.57088	8.67906	8.59753	-0.578267	0.0728323	-0.278441
	H2AY_HUMAN	Core histone macro-H2A.1 OS=Homo sapiens GN=H2AFY PE=1 SV=4	H2AY_HUMAN	10	9.47248	9.50427	9.41924	9.41654	9.47327	9.34139	9.36085	9.40735	9.3675	9.34166	9.44877	9.34097	-0.598933	0.114906	-0.287575
	RAB2A_HUMAN	Ras-related protein Rab-2A OS=Homo sapiens GN=RAB2A PE=1 SV=1	RAB2A_HUMAN;RAB2B_HUMAN	10	9.18118	9.23526	9.16813	9.07249	9.18264	9.07373	9.05313	9.09007	9.13062	9.01897	9.12504	9.09616	-0.670254	0.0342464	-0.377105
	SMTN_HUMAN	Smoothelin OS=Homo sapiens GN=SMTN PE=1 SV=7	SMTN_HUMAN	9	8.71692	8.64697	8.65192	8.72819	8.6956	8.77484	8.78919	8.80471	8.8657	8.86479	8.86315	8.91591	0.931519	0.00186704	0.693805
	DLGP5_HUMAN	Disks large-associated protein 5 OS=Homo sapiens GN=DLGAP5 PE=1 SV=2	DLGP5_HUMAN	9	8.64542	8.54945	8.6058	8.68871	8.60761	8.68795	8.78909	8.74891	8.75546	8.84059	8.81198	8.7685	0.919276	0.0036666	0.684433
	KTHY_HUMAN	Thymidylate kinase OS=Homo sapiens GN=DTYMK PE=1 SV=4	KTHY_HUMAN	9	9.43792	9.35615	9.45134	9.4431	9.37275	9.45712	9.50022	9.4265	9.4516	9.51077	9.46238	9.47957	0.624482	0.0926094	0.224485
	HMGB1_HUMAN	High mobility group protein B1 OS=Homo sapiens GN=HMGB1 PE=1 SV=3	HMGB1_HUMAN;HGB1A_HUMAN	9	10.065	10.2378	10.2331	10.2555	10.2181	10.1667	10.2065	10.2452	10.2436	10.251	10.2462	10.2466	0.487344	0.273797	0.206583
	COPE_HUMAN	Coatomer subunit epsilon OS=Homo sapiens GN=COPE PE=1 SV=3	COPE_HUMAN	9	9.19275	9.13475	9.16134	9.17359	9.16819	9.19811	9.1561	9.1747	9.17985	9.18138	9.18649	9.21499	0.470348	0.188788	0.1028
	KCY_HUMAN	UMP-CMP kinase OS=Homo sapiens GN=CMPK1 PE=1 SV=3	KCY_HUMAN	9	9.14549	9.32573	9.31402	9.34418	9.35913	9.33226	9.33337	9.44301	9.34359	9.40244	9.29111	9.33895	0.454119	0.271373	0.257094
	LRC47_HUMAN	Leucine-rich repeat-containing protein 47 OS=Homo sapiens GN=LRRC47 PE=1 SV=1	LRC47_HUMAN	9	9.01599	8.97503	8.99451	8.93498	8.99688	8.95406	9.01909	8.99243	9.00242	8.98718	9.0511	9.00374	0.383386	0.447378	0.0643164
	RS13_HUMAN	40S ribosomal protein S13 OS=Homo sapiens GN=RPS13 PE=1 SV=2	RS13_HUMAN	9	9.88227	9.9216	10.0089	9.98502	9.9502	9.96073	9.94782	9.97703	10.0138	9.93255	10.0174	9.97749	0.371313	0.461683	0.12064
	SRP72_HUMAN	Signal recognition particle subunit SRP72 OS=Homo sapiens GN=SRP72 PE=1 SV=3	SRP72_HUMAN	9	8.98395	8.97196	8.99515	8.9396	8.95054	8.98318	8.95461	8.99841	8.995	8.98403	9.02303	8.99371	0.370905	0.288809	0.055761
	ANXA3_HUMAN	Annexin A3 OS=Homo sapiens GN=ANXA3 PE=1 SV=3	ANXA3_HUMAN	9	8.81022	8.75401	8.75022	8.72175	8.73473	8.76534	8.78565	8.79437	8.72466	8.76428	8.83485	8.79196	0.34794	0.422082	0.085181
	HMGB2_HUMAN	High mobility group protein B2 OS=Homo sapiens GN=HMGB2 PE=1 SV=2	HMGB2_HUMAN	9	9.43191	9.55665	9.45626	9.50824	9.55837	9.44137	9.51403	9.53029	9.46443	9.52034	9.55541	9.50278	0.346633	0.366618	0.138518
	COTL1_HUMAN	Coactosin-like protein OS=Homo sapiens GN=COTL1 PE=1 SV=3	COTL1_HUMAN	9	9.84976	9.79635	9.8434	9.86685	9.84535	9.88336	9.84982	9.80036	9.8699	9.83486	9.85222	9.90375	0.290275	0.275396	0.113347
	GDIA_HUMAN	Rab GDP dissociation inhibitor alpha OS=Homo sapiens GN=GDI1 PE=1 SV=2	GDIA_HUMAN	9	9.06036	9.03457	9.05755	9.02555	9.03186	9.08361	9.07214	9.06076	9.02965	9.05722	9.06146	9.07176	0.277957	0.240449	0.0416721
	AMPL_HUMAN	Cytosol aminopeptidase OS=Homo sapiens GN=LAP3 PE=1 SV=3	AMPL_HUMAN	9	8.81064	8.74226	8.83473	8.75814	8.74214	8.8043	8.80457	8.79081	8.82175	8.76558	8.83542	8.82324	0.252168	0.752748	0.0382643
	HCD2_HUMAN	3-hydroxyacyl-CoA dehydrogenase type-2 OS=Homo sapiens GN=HSD17B10 PE=1 SV=3	HCD2_HUMAN	9	9.01187	8.99974	9.06003	9.03435	9.05541	9.08749	8.98085	9.0314	9.02853	9.05148	9.04021	9.07265	0.1812	0.215166	0.100722
	SYHC_HUMAN	Histidine--tRNA ligase, cytoplasmic OS=Homo sapiens GN=HARS PE=1 SV=2	SYHC_HUMAN	9	9.31873	9.23786	9.33634	9.28962	9.27407	9.34015	9.31633	9.28409	9.33003	9.28374	9.30359	9.34664	0.180348	0.738189	0.0412199
	BACH_HUMAN	Cytosolic acyl coenzyme A thioester hydrolase OS=Homo sapiens GN=ACOT7 PE=1 SV=3	BACH_HUMAN	9	9.35312	9.18051	9.3435	9.35888	9.31821	9.38991	9.31517	9.24058	9.3419	9.34803	9.29055	9.38541	0.174644	0.486183	0.145502
	SRSF3_HUMAN	Serine/arginine-rich splicing factor 3 OS=Homo sapiens GN=SRSF3 PE=1 SV=1	SRSF3_HUMAN	9	9.84612	9.85415	9.82761	9.83358	9.80286	9.77839	9.86675	9.82273	9.83801	9.8577	9.86024	9.81069	0.169529	0.97021	0.00232831
	CAZA1_HUMAN	F-actin-capping protein subunit alpha-1 OS=Homo sapiens GN=CAPZA1 PE=1 SV=3	CAZA1_HUMAN	9	9.69684	9.59383	9.63237	9.6741	9.59906	9.65147	9.67538	9.60409	9.64863	9.65096	9.65048	9.66767	0.169464	0.684657	0.0442983
	TPD54_HUMAN	Tumor protein D54 OS=Homo sapiens GN=TPD52L2 PE=1 SV=2	TPD54_HUMAN	9	9.37592	9.30667	9.31497	9.3539	9.24792	9.32452	9.32424	9.32797	9.34634	9.32075	9.33388	9.36569	0.166427	0.804156	0.022862
	HCFC1_HUMAN	Host cell factor 1 OS=Homo sapiens GN=HCFC1 PE=1 SV=2	HCFC1_HUMAN	9	8.68865	8.57422	8.72525	8.71408	8.61943	8.65667	8.71144	8.61675	8.69292	8.71842	8.61041	8.7237	0.164088	0.739183	0.0660648
	TBCA_HUMAN	Tubulin-specific chaperone A OS=Homo sapiens GN=TBCA PE=1 SV=3	TBCA_HUMAN	9	9.63499	9.5042	9.59223	9.63533	9.49379	9.60108	9.65967	9.54005	9.59068	9.58241	9.55587	9.64366	0.152591	0.757616	0.0500363
	IF6_HUMAN	Eukaryotic translation initiation factor 6 OS=Homo sapiens GN=EIF6 PE=1 SV=1	IF6_HUMAN;IFT27_HUMAN	9	9.67431	9.50341	9.56803	9.67169	9.55601	9.61896	9.59454	9.47324	9.57805	9.64744	9.59589	9.65113	0.150311	0.436514	0.147847
	PFKAL_HUMAN	ATP-dependent 6-phosphofructokinase, liver type OS=Homo sapiens GN=PFKL PE=1 SV=6	PFKAL_HUMAN	9	8.68394	8.72534	8.65399	8.70878	8.77033	8.75386	8.67067	8.73659	8.70091	8.69544	8.73694	8.71627	0.149682	0.30462	0.0923676
	MP2K1_HUMAN	Dual specificity mitogen-activated protein kinase kinase 1 OS=Homo sapiens GN=MAP2K1 PE=1 SV=2	MP2K1_HUMAN	9	8.87228	8.90846	8.94618	8.93429	8.87147	8.93117	8.93469	8.92649	8.9339	8.96982	8.88588	8.89091	0.146803	0.847121	0.0240812
	CH10_HUMAN	10 kDa heat shock protein, mitochondrial OS=Homo sapiens GN=HSPE1 PE=1 SV=2	CH10_HUMAN	9	10.214	10.1049	10.1648	10.2121	10.1601	10.1685	10.2129	10.1223	10.1755	10.1701	10.1463	10.2197	0.133297	0.690471	0.0540568
	DCTN4_HUMAN	Dynactin subunit 4 OS=Homo sapiens GN=DCTN4 PE=1 SV=1	DCTN4_HUMAN	9	8.87284	8.81882	8.8566	8.85104	8.84975	8.79183	8.84265	8.83895	8.89155	8.86412	8.89849	8.7866	0.0934427	0.9539	0.00735001
	CAZA2_HUMAN	F-actin-capping protein subunit alpha-2 OS=Homo sapiens GN=CAPZA2 PE=1 SV=3	CAZA2_HUMAN	9	9.29647	9.21201	9.26739	9.24369	9.27547	9.27928	9.24014	9.22192	9.28163	9.22732	9.27639	9.3151	0.090271	0.702778	0.047817
	PRDX2_HUMAN	Peroxiredoxin-2 OS=Homo sapiens GN=PRDX2 PE=1 SV=5	PRDX2_HUMAN	9	9.87642	9.80717	9.86443	9.85443	9.80527	9.85851	9.87081	9.82418	9.83977	9.80857	9.85873	9.89323	0.0713412	0.894909	0.0149977
	EF1B_HUMAN	Elongation factor 1-beta OS=Homo sapiens GN=EEF1B2 PE=1 SV=3	EF1B_HUMAN	9	10.0727	9.96487	10.0107	10.0468	9.94922	10.005	10.0663	9.97394	10.0201	10.0236	9.97291	10.0563	0.0680659	0.988485	0.00201672
	CSRP1_HUMAN	Cysteine and glycine-rich protein 1 OS=Homo sapiens GN=CSRP1 PE=1 SV=3	CSRP1_HUMAN	9	9.33823	9.30411	9.27685	9.29567	9.29917	9.2842	9.28435	9.29873	9.32166	9.31705	9.29225	9.31002	0.0576776	0.978247	-0.00185738
	DYN2_HUMAN	Dynamin-2 OS=Homo sapiens GN=DNM2 PE=1 SV=2	DYN2_HUMAN	9	8.649	8.71005	8.68837	8.64109	8.70104	8.66293	8.6754	8.75403	8.69806	8.66367	8.71613	8.64329	0.0564229	0.797111	-0.0257399
	SODC_HUMAN	Superoxide dismutase [Cu-Zn] OS=Homo sapiens GN=SOD1 PE=1 SV=2	SODC_HUMAN	9	9.89593	9.80317	9.82138	9.86862	9.75005	9.8031	9.90531	9.82653	9.80378	9.82195	9.81612	9.86344	0.050187	0.826997	-0.0255482
	TWF2_HUMAN	Twinfilin-2 OS=Homo sapiens GN=TWF2 PE=1 SV=2	TWF2_HUMAN	9	9.23449	9.19386	9.19342	9.2234	9.16931	9.22357	9.23679	9.18315	9.19704	9.21566	9.20188	9.21286	0.0497262	0.871359	0.00826223
	IF2G_HUMAN	Eukaryotic translation initiation factor 2 subunit 3 OS=Homo sapiens GN=EIF2S3 PE=1 SV=3	IF2G_HUMAN;IF2GL_HUMAN	9	9.38374	9.35137	9.45051	9.44013	9.41077	9.43368	9.35148	9.33413	9.46106	9.41057	9.41466	9.4225	0.0454074	0.556607	0.0622742
	NUDT5_HUMAN	ADP-sugar pyrophosphatase OS=Homo sapiens GN=NUDT5 PE=1 SV=1	NUDT5_HUMAN	9	9.3138	9.13157	9.25652	9.29008	9.15909	9.24806	9.2923	9.16258	9.2447	9.23425	9.20309	9.28208	0.0363049	0.992189	0.00195351
	SQSTM_HUMAN	Sequestosome-1 OS=Homo sapiens GN=SQSTM1 PE=1 SV=1	SQSTM_HUMAN	9	9.15947	9.08705	9.23047	9.19566	9.03915	9.23558	9.20154	9.07448	9.2176	9.19351	9.08153	9.21594	0.0360099	0.93995	0.0152288
	GOGA3_HUMAN	Golgin subfamily A member 3 OS=Homo sapiens GN=GOLGA3 PE=1 SV=2	GOGA3_HUMAN	9	8.65054	8.55669	8.64442	8.58637	8.62303	8.64776	8.64144	8.63507	8.63932	8.59246	8.59038	8.65641	0.0259032	0.896227	-0.016952
	NAGK_HUMAN	N-acetyl-D-glucosamine kinase OS=Homo sapiens GN=NAGK PE=1 SV=4	NAGK_HUMAN	9	8.99152	8.92634	8.99795	8.96235	8.96708	9.00011	8.99089	8.97125	8.98218	8.88385	8.98508	9.04222	0.000811107	0.96854	0.0070058
	TCTP_HUMAN	Translationally-controlled tumor protein OS=Homo sapiens GN=TPT1 PE=1 SV=1	TCTP_HUMAN;TPT1L_HUMAN;REVERSED-MCM5_HUMAN;TCTP8_HUMAN	9	9.30254	9.84986	9.65023	9.90664	9.9562	9.87713	9.86068	9.94188	9.73967	9.88989	9.40973	9.55601	-0.00690056	0.956784	0.0392186
	SNX6_HUMAN	Sorting nexin-6 OS=Homo sapiens GN=SNX6 PE=1 SV=1	SNX6_HUMAN	9	8.85714	8.85382	8.82775	8.80596	8.79083	8.80948	8.8391	8.82218	8.80329	8.81342	8.85467	8.84654	-0.023792	0.637423	-0.0261195
	EFHD2_HUMAN	EF-hand domain-containing protein D2 OS=Homo sapiens GN=EFHD2 PE=1 SV=1	EFHD2_HUMAN;EFHD1_HUMAN	9	9.24635	9.11097	9.20644	9.22725	9.07854	9.2085	9.24042	9.11133	9.20653	9.19018	9.12991	9.21187	-0.035021	0.793365	-0.0427477
	ACOC_HUMAN	Cytoplasmic aconitate hydratase OS=Homo sapiens GN=ACO1 PE=1 SV=3	ACOC_HUMAN	9	8.87024	8.84872	8.86384	8.88443	8.87641	8.84103	8.88494	8.89973	8.84273	8.80993	8.86816	8.88773	-0.0391106	0.857758	-0.0150005
	MCMBP_HUMAN	Mini-chromosome maintenance complex-binding protein OS=Homo sapiens GN=MCMBP PE=1 SV=2	MCMBP_HUMAN	9	8.90073	8.77543	8.94047	8.8499	8.78992	8.88093	8.91307	8.76677	8.89736	8.86348	8.80901	8.90456	-0.0411349	0.774192	-0.0563023
	H15_HUMAN	Histone H1.5 OS=Homo sapiens GN=HIST1H1B PE=1 SV=3	H15_HUMAN	9	9.99344	9.99594	9.99108	9.91842	10.0659	9.91458	9.94477	9.97926	9.98547	9.95956	10.0522	9.94639	-0.0470029	0.89431	-0.0160838
	RL32_HUMAN	60S ribosomal protein L32 OS=Homo sapiens GN=RPL32 PE=1 SV=2	RL32_HUMAN	9	9.55826	9.78903	9.6557	9.79798	9.86268	9.74966	9.69784	9.8127	9.6221	9.86105	9.5942	9.59563	-0.0476036	0.844572	0.0820994
	SF3A3_HUMAN	Splicing factor 3A subunit 3 OS=Homo sapiens GN=SF3A3 PE=1 SV=1	SF3A3_HUMAN	9	9.14506	9.03456	9.11136	9.11359	9.01285	9.08161	9.12914	9.029	9.11026	9.10385	9.04327	9.10506	-0.0498106	0.722753	-0.047871
	AIMP1_HUMAN	Aminoacyl tRNA synthase complex-interacting multifunctional protein 1 OS=Homo sapiens GN=AIMP1 PE=1 SV=2	AIMP1_HUMAN	9	9.1676	9.1696	9.16945	9.14451	9.15317	9.13558	9.17007	9.16154	9.13901	9.2043	9.14518	9.13509	-0.056088	0.788787	-0.0208388
	ERO1A_HUMAN	ERO1-like protein alpha OS=Homo sapiens GN=ERO1L PE=1 SV=2	ERO1A_HUMAN;ERO1B_HUMAN	9	9.07269	8.99457	9.05275	9.02425	9.04283	9.05174	9.0456	8.98227	9.039	8.99163	9.04839	9.08196	-0.056705	0.978544	0.00329518
	NQO1_HUMAN	NAD(P)H dehydrogenase [quinone] 1 OS=Homo sapiens GN=NQO1 PE=1 SV=1	NQO1_HUMAN	9	9.83467	9.74858	9.8157	9.82183	9.7828	9.81408	9.83915	9.76153	9.80196	9.81285	9.76692	9.80891	-0.0623348	0.886269	-0.0148495
	RL12_HUMAN	60S ribosomal protein L12 OS=Homo sapiens GN=RPL12 PE=1 SV=1	RL12_HUMAN	9	10.0907	10.1057	10.1417	10.1232	10.0911	10.1099	10.1238	10.0948	10.1166	10.0833	10.1323	10.1086	-0.06607	0.83282	-0.015594
	SEC13_HUMAN	Protein SEC13 homolog OS=Homo sapiens GN=SEC13 PE=1 SV=3	SEC13_HUMAN;AOC2_HUMAN;AOC3_HUMAN	9	9.33586	9.26653	9.26888	9.29243	9.30313	9.32111	9.27793	9.24618	9.31925	9.2751	9.29391	9.31049	-0.071289	0.947534	0.00590625
	RBMX_HUMAN	RNA-binding motif protein, X chromosome OS=Homo sapiens GN=RBMX PE=1 SV=3	RBMX_HUMAN;RMXL1_HUMAN;RMXL2_HUMAN;RMXL3_HUMAN	9	9.71467	9.68779	9.6496	9.70197	9.66808	9.62744	9.66001	9.66145	9.65678	9.67944	9.72429	9.6323	-0.0855417	0.89535	-0.0150757
	ACINU_HUMAN	Apoptotic chromatin condensation inducer in the nucleus OS=Homo sapiens GN=ACIN1 PE=1 SV=2	ACINU_HUMAN	9	8.92389	8.85112	8.83763	8.9151	8.85641	8.8029	8.8868	8.85224	8.85353	8.86276	8.89546	8.81664	-0.100858	0.732943	-0.0434398
	RS5_HUMAN	40S ribosomal protein S5 OS=Homo sapiens GN=RPS5 PE=1 SV=4	RS5_HUMAN	9	9.62064	9.58872	9.6479	9.64509	9.6413	9.59945	9.62588	9.61094	9.66082	9.5802	9.58375	9.65801	-0.12562	0.74215	-0.0362966
	UBA6_HUMAN	Ubiquitin-like modifier-activating enzyme 6 OS=Homo sapiens GN=UBA6 PE=1 SV=1	UBA6_HUMAN	9	8.77102	8.67678	8.78288	8.69542	8.69619	8.74526	8.75506	8.70487	8.76394	8.70289	8.71225	8.74622	-0.133894	0.517796	-0.0838164
	ADAS_HUMAN	Alkyldihydroxyacetonephosphate synthase, peroxisomal OS=Homo sapiens GN=AGPS PE=1 SV=1	ADAS_HUMAN	9	8.75847	8.73078	8.76541	8.82666	8.77434	8.77424	8.75001	8.76744	8.76219	8.74143	8.7362	8.77803	-0.143205	0.978601	0.00160753
	PAPS1_HUMAN	Bifunctional 3'-phosphoadenosine 5'-phosphosulfate synthase 1 OS=Homo sapiens GN=PAPSS1 PE=1 SV=2	PAPS1_HUMAN	9	9.16445	9.15979	9.17306	9.17416	9.17332	9.17799	9.19684	9.18993	9.19802	9.1236	9.14915	9.17911	-0.143777	0.421244	-0.0484572
	RL27_HUMAN	60S ribosomal protein L27 OS=Homo sapiens GN=RPL27 PE=1 SV=2	RL27_HUMAN	9	10.039	9.9957	10.0462	10.0009	10.0332	9.99757	9.99642	10.0144	10.0499	10.0037	10.0401	9.98988	-0.193213	0.507179	-0.0524485
	FHL2_HUMAN	Four and a half LIM domains protein 2 OS=Homo sapiens GN=FHL2 PE=1 SV=3	FHL2_HUMAN	9	9.48168	9.49887	9.47729	9.39298	9.4517	9.47093	9.43231	9.48333	9.48305	9.42677	9.48733	9.46234	-0.202112	0.219797	-0.0881194
	BASP1_HUMAN	Brain acid soluble protein 1 OS=Homo sapiens GN=BASP1 PE=1 SV=2	BASP1_HUMAN	9	9.51201	9.51247	9.49512	9.53411	9.50683	9.48668	9.49699	9.56791	9.50445	9.46188	9.50428	9.49111	-0.217297	0.202066	-0.0680782
	RIC8A_HUMAN	Synembryn-A OS=Homo sapiens GN=RIC8A PE=1 SV=3	RIC8A_HUMAN;RIC8B_HUMAN	9	8.97278	8.92478	9.02879	8.90069	8.9002	8.96077	8.92315	8.93983	8.96837	8.95449	8.95942	8.91786	-0.229529	0.37985	-0.110351
	PHB_HUMAN	Prohibitin OS=Homo sapiens GN=PHB PE=1 SV=1	PHB_HUMAN	9	9.61317	9.75545	9.61843	9.55068	9.69296	9.50228	9.56516	9.63185	9.60285	9.53903	9.73835	9.5298	-0.230985	0.561924	-0.179325
	E41L2_HUMAN	Band 4.1-like protein 2 OS=Homo sapiens GN=EPB41L2 PE=1 SV=1	E41L2_HUMAN	9	8.95881	8.92086	8.85389	8.88166	8.91962	8.85723	8.8592	8.91121	8.83858	8.81994	8.95329	8.86699	-0.28441	0.580628	-0.0986462
	NCKP1_HUMAN	Nck-associated protein 1 OS=Homo sapiens GN=NCKAP1 PE=1 SV=1	NCKP1_HUMAN	9	8.75234	8.66286	8.75538	8.64716	8.73782	8.70447	8.66879	8.69471	8.72074	8.67478	8.69672	8.71471	-0.2855	0.40613	-0.099281
	ECHM_HUMAN	Enoyl-CoA hydratase, mitochondrial OS=Homo sapiens GN=ECHS1 PE=1 SV=4	ECHM_HUMAN	9	9.41154	9.35793	9.32738	9.38273	9.4197	9.39244	9.37312	9.33425	9.28273	9.37248	9.37163	9.31992	-0.295881	0.719939	-0.0387295
	NSF_HUMAN	Vesicle-fusing ATPase OS=Homo sapiens GN=NSF PE=1 SV=3	NSF_HUMAN	9	9.02958	8.95959	8.95551	8.94161	8.92349	8.99338	8.97	8.92986	8.96311	8.90244	8.98237	8.97014	-0.304731	0.436478	-0.099233
	RL19_HUMAN	60S ribosomal protein L19 OS=Homo sapiens GN=RPL19 PE=1 SV=1	RL19_HUMAN	9	9.8589	9.83637	9.83851	9.84068	9.80278	9.80958	9.85313	9.81458	9.78983	9.81978	9.8355	9.8199	-0.322351	0.0953022	-0.0650737
	GELS_HUMAN	Gelsolin OS=Homo sapiens GN=GSN PE=1 SV=1	GELS_HUMAN	9	8.92868	8.98465	8.7485	8.71404	8.94855	8.78928	8.69376	8.98758	8.74039	8.62622	8.92178	8.77703	-0.32315	0.366314	-0.354861
	PSA5_HUMAN	Proteasome subunit alpha type-5 OS=Homo sapiens GN=PSMA5 PE=1 SV=3	PSA5_HUMAN	9	9.65464	9.64965	9.59493	9.66673	9.58979	9.61941	9.64546	9.59103	9.60401	9.63493	9.53925	9.63506	-0.327441	0.465335	-0.0948099
	ASPH_HUMAN	Aspartyl/asparaginyl beta-hydroxylase OS=Homo sapiens GN=ASPH PE=1 SV=3	ASPH_HUMAN	9	9.60348	9.7044	9.44702	9.50744	9.61599	9.39037	9.457	9.51464	9.50181	9.35398	9.652	9.38944	-0.38887	0.408561	-0.368508
	GSLG1_HUMAN	Golgi apparatus protein 1 OS=Homo sapiens GN=GLG1 PE=1 SV=2	GSLG1_HUMAN	9	9.599	9.71284	9.50902	9.49717	9.60705	9.41772	9.47947	9.5381	9.49408	9.44723	9.626	9.42368	-0.423759	0.30139	-0.352959
	ACSL3_HUMAN	Long-chain-fatty-acid--CoA ligase 3 OS=Homo sapiens GN=ACSL3 PE=1 SV=3	ACSL3_HUMAN	9	8.86826	8.97797	8.77784	8.77561	8.89248	8.65499	8.77144	8.80729	8.76673	8.75787	8.86024	8.62985	-0.444798	0.231607	-0.408702
	CTNB1_HUMAN	Catenin beta-1 OS=Homo sapiens GN=CTNNB1 PE=1 SV=1	CTNB1_HUMAN	9	9.06781	9.14637	9.07257	8.95898	9.10686	8.99214	8.97204	9.08609	9.03085	8.94646	9.073	9.01482	-0.448276	0.131451	-0.274415
	PRP6_HUMAN	Pre-mRNA-processing factor 6 OS=Homo sapiens GN=PRPF6 PE=1 SV=1	PRP6_HUMAN	9	8.42318	8.41588	8.39549	8.42082	8.37663	8.36754	8.42533	8.3253	8.41445	8.36264	8.36558	8.38411	-0.454419	0.0193035	-0.135509
	CISY_HUMAN	Citrate synthase, mitochondrial OS=Homo sapiens GN=CS PE=1 SV=2	CISY_HUMAN	9	9.76286	9.76524	9.8128	9.71406	9.73946	9.72516	9.74905	9.75391	9.77019	9.72059	9.74855	9.72788	-0.482585	0.0654952	-0.160817
	SVIL_HUMAN	Supervillin OS=Homo sapiens GN=SVIL PE=1 SV=2	SVIL_HUMAN	9	8.63474	8.71248	8.5499	8.64336	8.63114	8.55172	8.55529	8.65569	8.53295	8.48194	8.6258	8.51265	-0.514966	0.23119	-0.308185
	SART3_HUMAN	Squamous cell carcinoma antigen recognized by T-cells 3 OS=Homo sapiens GN=SART3 PE=1 SV=1	SART3_HUMAN	9	8.82367	8.84477	8.81885	8.84669	8.78303	8.77951	8.82206	8.78477	8.81768	8.79604	8.78425	8.79561	-0.51703	0.015185	-0.12371
	STT3A_HUMAN	Dolichyl-diphosphooligosaccharide--protein glycosyltransferase subunit STT3A OS=Homo sapiens GN=STT3A PE=1 SV=2	STT3A_HUMAN	9	9.23322	9.31871	9.16566	9.0815	9.23683	9.01645	9.09135	9.12115	9.11364	9.07125	9.2022	9.00827	-0.540925	0.119937	-0.472238
	TP53B_HUMAN	Tumor suppressor p53-binding protein 1 OS=Homo sapiens GN=TP53BP1 PE=1 SV=2	TP53B_HUMAN	9	8.55214	8.56828	8.47017	8.51655	8.4853	8.41382	8.49175	8.49954	8.4804	8.41505	8.50054	8.39395	-0.573985	0.103369	-0.309818
	MBB1A_HUMAN	Myb-binding protein 1A OS=Homo sapiens GN=MYBBP1A PE=1 SV=2	MBB1A_HUMAN	9	8.73857	8.74359	8.72761	8.63438	8.66209	8.60765	8.63208	8.67107	8.65925	8.60138	8.66995	8.65593	-0.64434	0.00812991	-0.3097
	CUL4B_HUMAN	Cullin-4B OS=Homo sapiens GN=CUL4B PE=1 SV=4	CUL4B_HUMAN	9	8.91193	8.95086	8.85302	8.82053	8.9103	8.78955	8.79098	8.92136	8.82384	8.7757	8.82079	8.74372	-0.651492	0.0288783	-0.418196
	AP2B1_HUMAN	AP-2 complex subunit beta OS=Homo sapiens GN=AP2B1 PE=1 SV=1	AP2B1_HUMAN	9	9.18674	9.21479	9.2206	9.14114	9.20207	9.18201	9.14677	9.17199	9.19253	9.13396	9.14941	9.17556	-0.679355	0.0268145	-0.180401
	RTN4_HUMAN	Reticulon-4 OS=Homo sapiens GN=RTN4 PE=1 SV=2	RTN4_HUMAN	9	9.88435	9.93376	9.79456	9.76731	9.84191	9.71008	9.72453	9.76499	9.74815	9.76085	9.77799	9.65919	-0.682327	0.0659629	-0.461413
	5NTD_HUMAN	5'-nucleotidase OS=Homo sapiens GN=NT5E PE=1 SV=1	5NTD_HUMAN	9	9.36146	9.41548	9.30971	9.26293	9.3312	9.19788	9.21647	9.31874	9.22604	9.17397	9.23146	9.19344	-0.763385	0.0138979	-0.545073
	F120A_HUMAN	Constitutive coactivator of PPAR-gamma-like protein 1 OS=Homo sapiens GN=FAM120A PE=1 SV=2	F120A_HUMAN;CI129_HUMAN	9	8.80253	8.82994	8.76842	8.78228	8.77906	8.75048	8.74203	8.78141	8.74371	8.68135	8.75848	8.71038	-0.779487	0.0427177	-0.276097
	KI20A_HUMAN	Kinesin-like protein KIF20A OS=Homo sapiens GN=KIF20A PE=1 SV=1	KI20A_HUMAN	8	8.37537	8.25563	8.25932	8.35094	8.43564	8.4299	8.52363	8.64829	8.55021	8.69389	8.7792	8.68095	0.954442	0.00160131	1.39459
	KIF23_HUMAN	Kinesin-like protein KIF23 OS=Homo sapiens GN=KIF23 PE=1 SV=3	KIF23_HUMAN	8	8.48893	8.42899	8.44381	8.49716	8.48768	8.47126	8.5824	8.5417	8.60779	8.64022	8.68147	8.61154	0.937898	0.00281715	0.633466
	TOPK_HUMAN	Lymphokine-activated killer T-cell-originated protein kinase OS=Homo sapiens GN=PBK PE=1 SV=3	TOPK_HUMAN	8	8.99092	8.83705	8.97442	9.0121	8.9045	9.01103	9.05815	8.98262	9.01599	9.10625	9.03947	9.0421	0.706452	0.0580693	0.413011
	CBR3_HUMAN	Carbonyl reductase [NADPH] 3 OS=Homo sapiens GN=CBR3 PE=1 SV=3	CBR3_HUMAN	8	8.9125	8.87275	8.93961	8.96007	8.91916	8.95625	9.0079	8.91552	8.95313	8.94835	8.94742	8.98694	0.562294	0.0852286	0.17323
	DEK_HUMAN	Protein DEK OS=Homo sapiens GN=DEK PE=1 SV=1	DEK_HUMAN	8	9.16778	9.29638	9.21223	9.35632	9.27579	9.2672	9.29329	9.33801	9.29097	9.35611	9.30823	9.2556	0.527399	0.165965	0.265089
	DNJB1_HUMAN	DnaJ homolog subfamily B member 1 OS=Homo sapiens GN=DNAJB1 PE=1 SV=4	DNJB1_HUMAN;DNJB5_HUMAN	8	8.91196	8.82297	8.96803	8.94119	8.87854	8.94384	8.97336	8.93506	8.98583	8.92567	8.94341	9.01449	0.519221	0.300465	0.192268
	TCEA1_HUMAN	Transcription elongation factor A protein 1 OS=Homo sapiens GN=TCEA1 PE=1 SV=2	TCEA1_HUMAN;TCEA2_HUMAN	8	8.906	8.88434	8.9315	9.01064	8.87855	8.95377	9.01233	8.91704	8.9507	9.00387	8.9149	9.01279	0.5105	0.109765	0.238084
	TBB5_HUMAN	Tubulin beta chain OS=Homo sapiens GN=TUBB PE=1 SV=2	TBB5_HUMAN	8	10.6464	10.6056	10.609	10.6168	10.5875	10.6221	10.6687	10.6328	10.6278	10.6603	10.6553	10.6153	0.496208	0.292977	0.0776709
	PSA2_HUMAN	Proteasome subunit alpha type-2 OS=Homo sapiens GN=PSMA2 PE=1 SV=2	PSA2_HUMAN	8	9.27149	9.23061	9.34725	9.32165	9.30983	9.33801	9.3218	9.2926	9.3392	9.32895	9.31928	9.34621	0.47557	0.249024	0.152104
	DAB2_HUMAN	Disabled homolog 2 OS=Homo sapiens GN=DAB2 PE=1 SV=3	DAB2_HUMAN	8	8.57776	8.43741	8.55626	8.50412	8.49918	8.50327	8.56983	8.54089	8.56705	8.52961	8.5777	8.58845	0.474197	0.43514	0.126046
	TPP2_HUMAN	Tripeptidyl-peptidase 2 OS=Homo sapiens GN=TPP2 PE=1 SV=4	TPP2_HUMAN	8	8.79186	8.68497	8.7806	8.80212	8.73368	8.8175	8.83531	8.75208	8.81858	8.76987	8.78429	8.84998	0.417242	0.305968	0.158615
	SORCN_HUMAN	Sorcin OS=Homo sapiens GN=SRI PE=1 SV=1	SORCN_HUMAN	8	9.44132	9.37791	9.40503	9.40168	9.41004	9.40062	9.45462	9.41057	9.40154	9.41938	9.42054	9.44371	0.415578	0.388303	0.0636429
	PIP_HUMAN	Prolactin-inducible protein OS=Homo sapiens GN=PIP PE=1 SV=1	PIP_HUMAN;HIAT1_HUMAN	8	8.03069	7.62248	7.84116	7.53937	7.32799	7.96473	7.85868	7.77959	7.76308	9.36293	7.84585	7.84932	0.410312	0.375465	3.48467
	PPAC_HUMAN	Low molecular weight phosphotyrosine protein phosphatase OS=Homo sapiens GN=ACP1 PE=1 SV=3	PPAC_HUMAN	8	8.88834	8.82944	8.87701	8.94097	8.8172	8.93938	8.98235	8.85733	8.90496	8.93789	8.86757	8.94058	0.383245	0.16159	0.169313
	RS12_HUMAN	40S ribosomal protein S12 OS=Homo sapiens GN=RPS12 PE=1 SV=3	RS12_HUMAN	8	10.1187	10.0339	10.1132	10.1158	9.99042	10.1086	10.1463	10.0679	10.1201	10.1542	10.0768	10.1457	0.359492	0.360618	0.121644
	STML2_HUMAN	Stomatin-like protein 2, mitochondrial OS=Homo sapiens GN=STOML2 PE=1 SV=1	STML2_HUMAN	8	8.78254	8.79528	8.71868	8.78483	8.76225	8.75522	8.74832	8.81167	8.76619	8.78169	8.80205	8.777	0.329866	0.444017	0.0673739
	FEN1_HUMAN	Flap endonuclease 1 OS=Homo sapiens GN=FEN1 PE=1 SV=1	FEN1_HUMAN	8	9.29631	9.28914	9.3186	9.37409	9.24301	9.29137	9.36126	9.25915	9.29642	9.33005	9.35761	9.32534	0.323482	0.0558887	0.120819
	HNRL1_HUMAN	Heterogeneous nuclear ribonucleoprotein U-like protein 1 OS=Homo sapiens GN=HNRNPUL1 PE=1 SV=2	HNRL1_HUMAN	8	9.12883	9.10425	9.12319	9.08741	9.08878	9.10628	9.1134	9.12411	9.06657	9.15766	9.20214	9.0886	0.320287	0.392	0.109861
	RBM25_HUMAN	RNA-binding protein 25 OS=Homo sapiens GN=RBM25 PE=1 SV=3	RBM25_HUMAN	8	8.87113	8.76572	8.85924	8.90801	8.83653	8.91532	8.90717	8.87195	8.87043	8.82112	8.85728	8.94576	0.303632	0.435622	0.144207
	CSN5_HUMAN	COP9 signalosome complex subunit 5 OS=Homo sapiens GN=COPS5 PE=1 SV=4	CSN5_HUMAN	8	8.90783	8.70769	8.9169	8.85508	8.84023	8.89383	8.85268	8.79736	8.91429	8.8779	8.88428	8.92865	0.281866	0.521223	0.143766
	NUP50_HUMAN	Nuclear pore complex protein Nup50 OS=Homo sapiens GN=NUP50 PE=1 SV=2	NUP50_HUMAN	8	8.51764	8.36356	8.45625	8.5439	8.40607	8.48195	8.51579	8.42803	8.4956	8.53479	8.41535	8.52543	0.279073	0.47369	0.148726
	CBX5_HUMAN	Chromobox protein homolog 5 OS=Homo sapiens GN=CBX5 PE=1 SV=1	CBX5_HUMAN	8	9.4047	9.35385	9.36476	9.47462	9.35536	9.40287	9.43104	9.40484	9.41925	9.43719	9.37316	9.39169	0.277331	0.348726	0.088131
	PSA3_HUMAN	Proteasome subunit alpha type-3 OS=Homo sapiens GN=PSMA3 PE=1 SV=2	PSA3_HUMAN	8	9.62683	9.53827	9.6315	9.62751	9.5849	9.63588	9.64633	9.57942	9.61069	9.64388	9.60006	9.63262	0.275832	0.470383	0.0829918
	THIL_HUMAN	Acetyl-CoA acetyltransferase, mitochondrial OS=Homo sapiens GN=ACAT1 PE=1 SV=1	THIL_HUMAN	8	9.1366	9.16018	9.15059	9.13413	9.1991	9.13905	9.13546	9.18765	9.14136	9.15341	9.18916	9.16122	0.273819	0.219318	0.0630321
	DIAP1_HUMAN	Protein diaphanous homolog 1 OS=Homo sapiens GN=DIAPH1 PE=1 SV=2	DIAP1_HUMAN	8	8.63127	8.5192	8.71235	8.61134	8.54602	8.65915	8.67474	8.61216	8.65109	8.65842	8.60249	8.67712	0.243522	0.758413	0.0634616
	UGPA_HUMAN	UTP--glucose-1-phosphate uridylyltransferase OS=Homo sapiens GN=UGP2 PE=1 SV=5	UGPA_HUMAN	8	9.18645	9.1839	9.26058	9.18718	9.21741	9.22536	9.22055	9.23212	9.24525	9.20006	9.21617	9.2399	0.226005	0.810064	0.0240174
	ADK_HUMAN	Adenosine kinase OS=Homo sapiens GN=ADK PE=1 SV=2	ADK_HUMAN	8	9.34598	9.25671	9.34495	9.37227	9.26914	9.3638	9.35835	9.26973	9.3482	9.34637	9.32154	9.36969	0.224707	0.41181	0.0945559
	ATP5H_HUMAN	ATP synthase subunit d, mitochondrial OS=Homo sapiens GN=ATP5H PE=1 SV=3	ATP5H_HUMAN	8	9.30779	9.28755	9.23039	9.2891	9.2723	9.21279	9.26463	9.3193	9.27586	9.29961	9.30714	9.24956	0.21227	0.752091	0.032276
	PSB1_HUMAN	Proteasome subunit beta type-1 OS=Homo sapiens GN=PSMB1 PE=1 SV=2	PSB1_HUMAN	8	9.43899	9.46729	9.53126	9.55277	9.45379	9.54242	9.48742	9.46611	9.49088	9.51535	9.50532	9.50943	0.188179	0.34149	0.0967961
	RL23_HUMAN	60S ribosomal protein L23 OS=Homo sapiens GN=RPL23 PE=1 SV=1	RL23_HUMAN	8	9.84349	9.83678	9.91152	9.87436	9.89877	9.85239	9.81703	9.83554	9.92063	9.90069	9.89106	9.87183	0.187388	0.420216	0.075601
	SH3G1_HUMAN	Endophilin-A2 OS=Homo sapiens GN=SH3GL1 PE=1 SV=1	SH3G1_HUMAN;SH3G2_HUMAN	8	9.07529	9.02127	9.04664	9.07474	8.98814	9.06657	9.08418	9.04796	9.02436	9.06854	9.01672	9.1021	0.1867	0.623727	0.0517016
	PSB3_HUMAN	Proteasome subunit beta type-3 OS=Homo sapiens GN=PSMB3 PE=1 SV=2	PSB3_HUMAN	8	9.27184	9.25041	9.36966	9.35552	9.36028	9.35951	9.23059	9.3092	9.32733	9.37262	9.31241	9.35241	0.18275	0.317937	0.152982
	NLTP_HUMAN	Non-specific lipid-transfer protein OS=Homo sapiens GN=SCP2 PE=1 SV=2	NLTP_HUMAN	8	9.19974	9.19439	9.23559	9.1808	9.18166	9.22009	9.19676	9.20856	9.24047	9.16245	9.23924	9.2507	0.182359	0.781895	0.0295555
	ARC1B_HUMAN	Actin-related protein 2/3 complex subunit 1B OS=Homo sapiens GN=ARPC1B PE=1 SV=3	ARC1B_HUMAN	8	9.51039	9.41304	9.52959	9.48346	9.52324	9.5385	9.4605	9.4166	9.53437	9.49727	9.52538	9.5386	0.163948	0.400046	0.111273
	ODO2_HUMAN	Dihydrolipoyllysine-residue succinyltransferase component of 2-oxoglutarate dehydrogenase complex, mitochondrial OS=Homo sapiens GN=DLST PE=1 SV=4	ODO2_HUMAN	8	9.22608	9.20085	9.21467	9.258	9.22004	9.2275	9.21589	9.20655	9.22209	9.18608	9.24717	9.25958	0.16248	0.487442	0.0602053
	SNR40_HUMAN	U5 small nuclear ribonucleoprotein 40 kDa protein OS=Homo sapiens GN=SNRNP40 PE=1 SV=1	SNR40_HUMAN	8	8.96444	8.88095	8.88964	8.93206	8.93448	8.90208	8.91762	8.87128	8.9527	8.96032	8.92509	8.90105	0.159951	0.639836	0.0537544
	RL21_HUMAN	60S ribosomal protein L21 OS=Homo sapiens GN=RPL21 PE=1 SV=2	ALG2_HUMAN;RL21_HUMAN	8	9.84426	9.76245	9.8824	9.78365	9.88891	9.78511	9.80229	9.80382	9.87443	9.83719	9.85556	9.84446	0.154608	0.719104	0.0440703
	CDV3_HUMAN	Protein CDV3 homolog OS=Homo sapiens GN=CDV3 PE=1 SV=1	CDV3_HUMAN	8	9.42779	9.32904	9.37767	9.43492	9.33284	9.40502	9.45425	9.36209	9.40114	9.40035	9.35044	9.42214	0.151802	0.750829	0.0397523
	UBP7_HUMAN	Ubiquitin carboxyl-terminal hydrolase 7 OS=Homo sapiens GN=USP7 PE=1 SV=2	UBP7_HUMAN	8	8.86995	8.77846	8.85192	8.84525	8.79627	8.85565	8.88125	8.78638	8.86601	8.82302	8.81575	8.89765	0.1457	0.771692	0.0394279
	RS16_HUMAN	40S ribosomal protein S16 OS=Homo sapiens GN=RPS16 PE=1 SV=2	RS16_HUMAN	8	10.0435	10.021	10.1552	9.96241	10.1105	10.0747	10.0185	10.0588	10.1538	10.0494	10.1337	10.0765	0.134676	0.840233	0.0354428
	S23IP_HUMAN	SEC23-interacting protein OS=Homo sapiens GN=SEC23IP PE=1 SV=1	S23IP_HUMAN	8	8.93393	8.82992	8.9213	8.82255	8.85772	8.86388	8.89009	8.8738	8.88122	8.89072	8.88908	8.9079	0.126442	0.965544	-0.004908
	UBP15_HUMAN	Ubiquitin carboxyl-terminal hydrolase 15 OS=Homo sapiens GN=USP15 PE=1 SV=3	UBP11_HUMAN;UBP15_HUMAN;UBP4_HUMAN	8	8.67047	8.50429	8.58683	8.61854	8.52424	8.65175	8.62556	8.55151	8.61427	8.61135	8.56141	8.63448	0.101565	0.842499	0.036508
	1433B_HUMAN	14-3-3 protein beta/alpha OS=Homo sapiens GN=YWHAB PE=1 SV=3	1433B_HUMAN	8	9.78748	9.70324	9.69665	9.76239	9.66994	9.7041	9.7748	9.70224	9.71658	9.74958	9.69994	9.75045	0.100241	0.938195	0.00938395
	PUR8_HUMAN	Adenylosuccinate lyase OS=Homo sapiens GN=ADSL PE=1 SV=2	PUR8_HUMAN	8	9.06475	8.99445	9.09885	9.05036	9.01038	9.07939	9.09	9.02032	9.06527	9.07148	9.00507	9.09709	0.085761	0.91147	0.015827
	RD23B_HUMAN	UV excision repair protein RAD23 homolog B OS=Homo sapiens GN=RAD23B PE=1 SV=1	RD23B_HUMAN	8	9.17009	9.31759	9.21342	9.39548	9.32909	9.3128	9.35328	9.32581	9.27906	9.36926	9.15977	9.25204	0.0818411	0.709656	0.101858
	RAP1B_HUMAN	Ras-related protein Rap-1b OS=Homo sapiens GN=RAP1B PE=1 SV=1	RAP1B_HUMAN;RP1BL_HUMAN;RAP1A_HUMAN	8	9.30783	9.30722	9.35498	9.37925	9.3889	9.32101	9.25789	9.37794	9.35586	9.31167	9.36141	9.35354	0.0726313	0.442512	0.0625207
	RANG_HUMAN	Ran-specific GTPase-activating protein OS=Homo sapiens GN=RANBP1 PE=1 SV=1	RANG_HUMAN;IPKB_HUMAN	8	9.82389	9.66883	9.76314	9.81333	9.63933	9.73721	9.83449	9.70956	9.76243	9.76471	9.7109	9.77481	0.0647968	0.914428	-0.0183845
	FPPS_HUMAN	Farnesyl pyrophosphate synthase OS=Homo sapiens GN=FDPS PE=1 SV=4	FPPS_HUMAN	8	9.22663	9.16994	9.20757	9.16074	9.18425	9.14305	9.21089	9.17847	9.20815	9.1706	9.20939	9.20033	0.0590953	0.70368	-0.0274384
	PRDX4_HUMAN	Peroxiredoxin-4 OS=Homo sapiens GN=PRDX4 PE=1 SV=1	PRDX4_HUMAN	8	9.45605	9.30742	9.42134	8.94115	9.37646	9.39542	9.3499	9.38829	9.35436	9.27839	9.42834	9.41607	0.0552317	0.763516	-0.0666345
	TMOD3_HUMAN	Tropomodulin-3 OS=Homo sapiens GN=TMOD3 PE=1 SV=1	TMOD3_HUMAN;GRD2I_HUMAN;VP13B_HUMAN	8	9.29811	9.22645	9.26017	9.33151	9.27323	9.27814	9.34065	9.28787	9.26708	9.2968	9.20535	9.29647	0.0549499	0.88132	0.0190064
	AMRP_HUMAN	Alpha-2-macroglobulin receptor-associated protein OS=Homo sapiens GN=LRPAP1 PE=1 SV=1	AMRP_HUMAN	8	9.01955	9.01692	8.97998	9.03351	8.95633	9.00173	9.01335	9.01	8.99111	8.97057	9.01385	9.0325	0.0391106	0.981157	0.00183959
	ETFA_HUMAN	Electron transfer flavoprotein subunit alpha, mitochondrial OS=Homo sapiens GN=ETFA PE=1 SV=1	ETFA_HUMAN	8	9.13241	9.07907	9.12736	9.09315	9.1488	9.12238	9.07752	9.13243	9.13261	9.10269	9.13965	9.11127	0.0370621	0.831555	0.0151449
	VP26A_HUMAN	Vacuolar protein sorting-associated protein 26A OS=Homo sapiens GN=VPS26A PE=1 SV=2	VP26A_HUMAN;VP26B_HUMAN	8	9.09218	8.9203	9.03322	9.04964	9.05804	9.10817	8.92279	8.89606	9.06173	9.02819	9.05991	9.09131	0.0352484	0.474542	0.131589
	NUFP2_HUMAN	Nuclear fragile X mental retardation-interacting protein 2 OS=Homo sapiens GN=NUFIP2 PE=1 SV=1	NUFP2_HUMAN	8	8.51984	8.42963	8.47554	8.47644	8.39213	8.51678	8.49975	8.46515	8.50215	8.48472	8.41715	8.5051	0.0262089	0.878547	-0.0198452
	GALE_HUMAN	UDP-glucose 4-epimerase OS=Homo sapiens GN=GALE PE=1 SV=2	GALE_HUMAN	8	8.8107	8.77021	8.78693	8.83441	8.81077	8.81686	8.76547	8.78693	8.76369	8.81653	8.8065	8.79819	0.0243655	0.241167	0.0582696
	TEBP_HUMAN	Prostaglandin E synthase 3 OS=Homo sapiens GN=PTGES3 PE=1 SV=1	TEBP_HUMAN	8	9.95159	9.78752	9.90072	9.90502	9.79532	9.84131	9.91274	9.79451	9.88344	9.8959	9.83917	9.8974	0.0194638	0.898055	-0.0229085
	ATX10_HUMAN	Ataxin-10 OS=Homo sapiens GN=ATXN10 PE=1 SV=1	ATX10_HUMAN	8	9.03785	8.97787	9.06182	9.04102	8.97492	9.05786	9.06476	8.98058	9.03817	9.03578	8.98498	9.05659	0.00997057	0.989537	-0.00149127
	NU214_HUMAN	Nuclear pore complex protein Nup214 OS=Homo sapiens GN=NUP214 PE=1 SV=2	NU214_HUMAN	8	8.52321	8.49585	8.49742	8.45776	8.4643	8.41665	8.46087	8.46285	8.52278	8.48009	8.495	8.5076	0.00800996	0.39908	-0.0375536
	LIS1_HUMAN	Platelet-activating factor acetylhydrolase IB subunit alpha OS=Homo sapiens GN=PAFAH1B1 PE=1 SV=2	LIS1_HUMAN	8	9.36437	9.29322	9.36044	9.24598	9.37046	9.34124	9.30002	9.30494	9.36287	9.32311	9.36854	9.32268	-0.00099256	0.947758	-0.00632077
	ADHX_HUMAN	Alcohol dehydrogenase class-3 OS=Homo sapiens GN=ADH5 PE=1 SV=4	ADHX_HUMAN	8	9.32724	9.20118	9.30563	9.28395	9.31719	9.30149	9.2372	9.13614	9.31135	9.30052	9.30163	9.30222	-0.00474444	0.61097	0.0666187
	YAP1_HUMAN	Transcriptional coactivator YAP1 OS=Homo sapiens GN=YAP1 PE=1 SV=2	YAP1_HUMAN	8	8.36989	8.26521	8.29695	8.36283	8.28773	8.31858	8.27872	8.3167	8.32348	8.37152	8.26214	8.31096	-0.0126613	0.928771	0.0141684
	ATPO_HUMAN	ATP synthase subunit O, mitochondrial OS=Homo sapiens GN=ATP5O PE=1 SV=1	ATPO_HUMAN	8	9.2333	9.44448	9.35071	9.31933	9.45569	9.33194	9.26042	9.38604	9.38126	9.29228	9.42463	9.32709	-0.0180581	0.996087	0.00125444
	SCRN1_HUMAN	Secernin-1 OS=Homo sapiens GN=SCRN1 PE=1 SV=2	SCRN1_HUMAN	8	9.19243	9.10474	9.12125	9.1349	9.10339	9.10984	9.18953	9.12856	9.12415	9.09567	9.13049	9.15482	-0.0223416	0.700475	-0.0448416
	GLSK_HUMAN	Glutaminase kidney isoform, mitochondrial OS=Homo sapiens GN=GLS PE=1 SV=1	GLSK_HUMAN	8	9.33656	9.28135	9.35434	9.31987	9.28104	9.32851	9.32707	9.28656	9.30898	9.33227	9.29534	9.34069	-0.0291364	0.942232	-0.0065474
	CUL3_HUMAN	Cullin-3 OS=Homo sapiens GN=CUL3 PE=1 SV=2	CUL3_HUMAN	8	8.91983	8.87545	8.96781	8.89838	8.9262	8.93291	8.86504	8.90422	8.965	8.91983	8.90859	8.93421	-0.0309363	0.95508	-0.00552477
	PPME1_HUMAN	Protein phosphatase methylesterase 1 OS=Homo sapiens GN=PPME1 PE=1 SV=3	PPME1_HUMAN	8	8.72297	8.60747	8.69971	8.63837	8.58901	8.66294	8.67775	8.59641	8.64732	8.61314	8.70311	8.69082	-0.0324506	0.851824	-0.0288877
	EIF3H_HUMAN	Eukaryotic translation initiation factor 3 subunit H OS=Homo sapiens GN=EIF3H PE=1 SV=1	EIF3H_HUMAN	8	9.10362	9.10733	9.05462	9.17394	9.12454	9.19551	9.10552	9.07475	9.09651	9.17109	9.02523	9.12657	-0.0353994	0.646565	0.0752148
	ATX2L_HUMAN	Ataxin-2-like protein OS=Homo sapiens GN=ATXN2L PE=1 SV=2	ATX2L_HUMAN	8	8.90011	8.75066	8.82871	8.9274	8.76914	8.86118	8.88215	8.81467	8.82378	8.89445	8.79046	8.7877	-0.0395702	0.951491	-0.0120996
	PAI1_HUMAN	Plasminogen activator inhibitor 1 OS=Homo sapiens GN=SERPINE1 PE=1 SV=1	PAI1_HUMAN;REVERSED-XRCC6_HUMAN	8	8.89133	8.68759	9.14768	8.56022	8.65913	9.15754	8.63527	8.99549	9.01137	8.66373	8.80329	9.08686	-0.045409	0.757406	-0.204237
	SUGT1_HUMAN	Suppressor of G2 allele of SKP1 homolog OS=Homo sapiens GN=SUGT1 PE=1 SV=3	SUGT1_HUMAN	8	9.14096	8.98541	9.09048	9.11343	9.02424	9.07779	9.10613	9.03879	9.09893	9.07126	9.01432	9.10162	-0.0506875	0.810826	-0.0435865
	ARPC4_HUMAN	Actin-related protein 2/3 complex subunit 4 OS=Homo sapiens GN=ARPC4 PE=1 SV=3	ARPC4_HUMAN	8	9.62565	9.57969	9.6452	9.5911	9.59291	9.64276	9.61057	9.60491	9.61569	9.57612	9.60224	9.65762	-0.0581257	0.89458	-0.0145109
	ATPG_HUMAN	ATP synthase subunit gamma, mitochondrial OS=Homo sapiens GN=ATP5C1 PE=1 SV=1	ATPG_HUMAN;REVERSED-HRSL4_HUMAN	8	9.28206	9.33336	9.29505	9.20018	9.37429	9.23175	9.20757	9.26901	9.30234	9.28216	9.36229	9.24657	-0.0596452	0.915688	-0.014281
	RS14_HUMAN	40S ribosomal protein S14 OS=Homo sapiens GN=RPS14 PE=1 SV=3	RS14_HUMAN	8	9.69982	9.87362	9.80862	9.8418	9.87028	9.8392	9.80346	9.82568	9.84609	9.86994	9.75336	9.75548	-0.0613427	0.960005	-0.0112549
	PLOD3_HUMAN	Procollagen-lysine,2-oxoglutarate 5-dioxygenase 3 OS=Homo sapiens GN=PLOD3 PE=1 SV=1	PLOD3_HUMAN	8	8.9773	8.91464	8.96175	8.92332	8.88229	8.94782	9.00719	8.96194	8.98068	8.93401	8.95041	8.88357	-0.0620087	0.351891	-0.0945293
	ODPB_HUMAN	Pyruvate dehydrogenase E1 component subunit beta, mitochondrial OS=Homo sapiens GN=PDHB PE=1 SV=3	ODPB_HUMAN	8	8.74213	8.96285	8.70354	8.94494	9.03169	8.80543	8.81465	8.98274	8.7103	9.04871	8.5813	8.76983	-0.0782919	0.889826	0.0802865
	PSB2_HUMAN	Proteasome subunit beta type-2 OS=Homo sapiens GN=PSMB2 PE=1 SV=1	PSB2_HUMAN	8	9.39502	9.30367	9.37226	9.33674	9.38779	9.37777	9.38654	9.25671	9.3092	9.32846	9.32577	9.43136	-0.0841855	0.899951	0.0200005
	GSHR_HUMAN	Glutathione reductase, mitochondrial OS=Homo sapiens GN=GSR PE=1 SV=2	GSHR_HUMAN	8	8.8971	8.82591	8.92066	8.9025	8.93032	8.87118	8.91136	8.89789	8.87875	8.88346	8.85869	8.8845	-0.091715	0.813609	-0.0243953
	C1QBP_HUMAN	Complement component 1 Q subcomponent-binding protein, mitochondrial OS=Homo sapiens GN=C1QBP PE=1 SV=1	C1QBP_HUMAN	8	9.75949	9.62882	9.67222	9.74558	9.60177	9.64239	9.69398	9.6326	9.68707	9.70198	9.64418	9.66661	-0.0980705	0.688301	-0.0621609
	C1TM_HUMAN	Monofunctional C1-tetrahydrofolate synthase, mitochondrial OS=Homo sapiens GN=MTHFD1L PE=1 SV=1	C1TM_HUMAN	8	8.80334	8.77228	8.82371	8.76682	8.73178	8.79194	8.80565	8.76388	8.80393	8.77999	8.77941	8.79131	-0.100539	0.345593	-0.0554231
	EIF3J_HUMAN	Eukaryotic translation initiation factor 3 subunit J OS=Homo sapiens GN=EIF3J PE=1 SV=2	EIF3J_HUMAN	8	9.18386	9.08221	9.17333	9.17249	9.07768	9.1223	9.16923	9.09181	9.16943	9.12843	9.0976	9.15461	-0.115324	0.581933	-0.0707713
	UBA3_HUMAN	NEDD8-activating enzyme E1 catalytic subunit OS=Homo sapiens GN=UBA3 PE=1 SV=2	UBA3_HUMAN	8	8.8313	8.75454	8.81441	8.77501	8.72957	8.7751	8.80553	8.6904	8.76583	8.78518	8.80121	8.7795	-0.122783	0.627308	-0.0418049
	FUS_HUMAN	RNA-binding protein FUS OS=Homo sapiens GN=FUS PE=1 SV=1	FUS_HUMAN	8	9.20673	9.719	9.23033	9.70398	9.65842	9.6538	9.51553	9.50877	9.31115	9.67555	9.24248	9.22278	-0.133073	0.937801	-0.0673281
	H12_HUMAN	Histone H1.2 OS=Homo sapiens GN=HIST1H1C PE=1 SV=2	H12_HUMAN;H13_HUMAN;H14_HUMAN;H11_HUMAN;H1T_HUMAN	8	10.4516	10.4195	10.4439	10.3204	10.4919	10.3805	10.3893	10.4413	10.4226	10.3865	10.4658	10.3819	-0.151167	0.429764	-0.0843824
	U2AF2_HUMAN	Splicing factor U2AF 65 kDa subunit OS=Homo sapiens GN=U2AF2 PE=1 SV=4	U2AF2_HUMAN	8	9.35998	9.22637	9.25063	9.34228	9.2249	9.25261	9.31857	9.2128	9.30505	9.2818	9.20307	9.27446	-0.162802	0.599338	-0.0944841
	YBOX3_HUMAN	Y-box-binding protein 3 OS=Homo sapiens GN=YBX3 PE=1 SV=4	YBOX3_HUMAN	8	8.94137	8.83575	8.83025	8.86453	8.8135	8.85547	8.88342	8.90483	8.86383	8.87571	8.81216	8.82166	-0.174004	0.469425	-0.11557
	PEA15_HUMAN	Astrocytic phosphoprotein PEA-15 OS=Homo sapiens GN=PEA15 PE=1 SV=2	PEA15_HUMAN	8	9.35644	9.22257	9.3033	9.27857	9.22215	9.27561	9.35068	9.23886	9.28254	9.26812	9.21285	9.29783	-0.177124	0.473677	-0.121365
	RHG01_HUMAN	Rho GTPase-activating protein 1 OS=Homo sapiens GN=ARHGAP1 PE=1 SV=1	RHG01_HUMAN	8	9.16272	9.10521	9.19724	9.09721	9.14267	9.17508	9.1115	9.13535	9.16413	9.06705	9.15424	9.18489	-0.179142	0.689228	-0.0614423
	MRP_HUMAN	MARCKS-related protein OS=Homo sapiens GN=MARCKSL1 PE=1 SV=2	MRP_HUMAN	8	8.79134	8.76896	8.71194	8.8686	8.67542	8.75665	8.81788	8.72201	8.71608	8.77391	8.69226	8.73261	-0.185938	0.500082	-0.0813169
	CSN2_HUMAN	COP9 signalosome complex subunit 2 OS=Homo sapiens GN=COPS2 PE=1 SV=1	CSN2_HUMAN	8	9.08667	8.98058	9.05831	9.02719	8.99005	9.05149	9.05372	9.00925	9.03802	9.01741	8.97863	9.06175	-0.19093	0.582303	-0.0781828
	K2C80_HUMAN	Keratin, type II cytoskeletal 80 OS=Homo sapiens GN=KRT80 PE=1 SV=2	K2C80_HUMAN	8	8.70909	8.74066	8.64658	8.58853	8.71655	8.6113	8.57854	8.74697	8.63562	8.58177	8.77157	8.58773	-0.225002	0.556212	-0.146769
	TBB3_HUMAN	Tubulin beta-3 chain OS=Homo sapiens GN=TUBB3 PE=1 SV=2	TBB3_HUMAN	8	9.45111	9.4965	9.44252	9.4332	9.43833	9.47183	9.4882	9.51916	9.46094	9.47076	9.42299	9.37556	-0.244253	0.284021	-0.130174
	XPP1_HUMAN	Xaa-Pro aminopeptidase 1 OS=Homo sapiens GN=XPNPEP1 PE=1 SV=3	XPP1_HUMAN	8	8.82726	8.75911	8.80656	8.8162	8.81765	8.80437	8.77769	8.76891	8.80648	8.75381	8.78216	8.82852	-0.252394	0.768757	-0.0309279
	RS10_HUMAN	40S ribosomal protein S10 OS=Homo sapiens GN=RPS10 PE=1 SV=1	RS10_HUMAN;RS10L_HUMAN	8	9.70223	9.77811	9.76505	9.7849	9.78657	9.79004	9.77709	9.80867	9.80547	9.71591	9.68285	9.73321	-0.288937	0.235911	-0.128061
	SET_HUMAN	Protein SET OS=Homo sapiens GN=SET PE=1 SV=3	SET_HUMAN;SETLP_HUMAN	8	10.0729	9.93044	9.99516	10.0196	9.9061	9.96302	10.0227	9.91812	9.98721	9.97046	9.91612	9.97135	-0.295281	0.346352	-0.166196
	FUBP3_HUMAN	Far upstream element-binding protein 3 OS=Homo sapiens GN=FUBP3 PE=1 SV=2	FUBP3_HUMAN	8	8.87484	8.85102	8.85426	8.83398	8.82374	8.85328	8.83147	8.85333	8.85289	8.84154	8.8392	8.8547	-0.305384	0.171983	-0.0497254
	LUZP1_HUMAN	Leucine zipper protein 1 OS=Homo sapiens GN=LUZP1 PE=1 SV=2	LUZP1_HUMAN	8	8.59086	8.53535	8.48999	8.51528	8.42873	8.57187	8.50093	8.50917	8.53262	8.49103	8.51434	8.4912	-0.309791	0.257417	-0.138529
	RRP5_HUMAN	Protein RRP5 homolog OS=Homo sapiens GN=PDCD11 PE=1 SV=3	RRP5_HUMAN	8	8.53181	8.46563	8.55318	8.45633	8.42526	8.52861	8.50663	8.47447	8.53984	8.47317	8.44726	8.48114	-0.320702	0.151967	-0.16947
	RAB14_HUMAN	Ras-related protein Rab-14 OS=Homo sapiens GN=RAB14 PE=1 SV=4	RAB14_HUMAN	8	9.01905	9.04882	9.07051	8.99027	9.0736	8.96584	8.9864	9.02798	9.06855	8.95019	9.01198	9.04166	-0.328123	0.213418	-0.145211
	CATB_HUMAN	Cathepsin B OS=Homo sapiens GN=CTSB PE=1 SV=3	CATB_HUMAN	8	9.64025	9.64103	9.52127	9.5939	9.63049	9.54224	9.56821	9.62052	9.52765	9.53686	9.59322	9.54702	-0.36622	0.359534	-0.148312
	SK2L2_HUMAN	Superkiller viralicidic activity 2-like 2 OS=Homo sapiens GN=SKIV2L2 PE=1 SV=3	SK2L2_HUMAN;AN36A_HUMAN;AN36C_HUMAN	8	8.85393	8.83239	8.83642	8.81983	8.78138	8.79014	8.82306	8.74364	8.83647	8.80288	8.77712	8.83497	-0.375706	0.113812	-0.117524
	TNPO1_HUMAN	Transportin-1 OS=Homo sapiens GN=TNPO1 PE=1 SV=2	TNPO1_HUMAN	8	9.29928	9.23858	9.30181	9.23524	9.17722	9.26073	9.29009	9.22208	9.26614	9.25385	9.19042	9.23217	-0.377261	0.118472	-0.181318
	SC22B_HUMAN	Vesicle-trafficking protein SEC22b OS=Homo sapiens GN=SEC22B PE=1 SV=4	SC22B_HUMAN	8	9.13168	9.3525	9.08802	9.04634	9.23532	9.03537	9.06374	9.15677	9.07924	9.0746	9.16956	8.98664	-0.406221	0.324178	-0.410319
	MCM5_HUMAN	DNA replication licensing factor MCM5 OS=Homo sapiens GN=MCM5 PE=1 SV=5	MCM5_HUMAN	8	9.09523	9.10234	9.13032	9.10921	9.08992	9.10286	9.11511	9.09113	9.116	9.11319	9.06976	9.07175	-0.429623	0.24707	-0.0803773
	FLOT1_HUMAN	Flotillin-1 OS=Homo sapiens GN=FLOT1 PE=1 SV=3	FLOT1_HUMAN	8	8.69542	8.78802	8.57919	8.57176	8.69962	8.50494	8.55476	8.63788	8.57538	8.56053	8.68759	8.47339	-0.437625	0.263736	-0.375386
	XPOT_HUMAN	Exportin-T OS=Homo sapiens GN=XPOT PE=1 SV=2	XPOT_HUMAN	8	8.95055	8.84972	8.9371	8.92704	8.84824	8.91937	8.86434	8.83087	8.87682	8.87099	8.86641	8.89501	-0.438402	0.323278	-0.123082
	GALT2_HUMAN	Polypeptide N-acetylgalactosaminyltransferase 2 OS=Homo sapiens GN=GALNT2 PE=1 SV=1	GALT2_HUMAN	8	8.81078	8.9968	8.75557	8.68697	8.86765	8.63405	8.70995	8.78926	8.7545	8.6911	8.81157	8.65515	-0.441824	0.223651	-0.473482
	ALBU_HUMAN	Serum albumin OS=Homo sapiens GN=ALB PE=1 SV=2	ALBU_HUMAN	8	10.0964	9.60705	9.56221	9.56891	9.41848	9.61155	9.52076	9.41069	9.53902	9.49438	9.45191	9.66663	-0.448986	0.337517	-0.929759
	LMAN1_HUMAN	Protein ERGIC-53 OS=Homo sapiens GN=LMAN1 PE=1 SV=2	LMAN1_HUMAN	8	9.11075	9.27148	9.01707	8.95561	9.09615	8.86469	8.90837	9.03054	8.94682	8.87176	9.13376	8.90846	-0.466116	0.244069	-0.526572
	VDAC3_HUMAN	Voltage-dependent anion-selective channel protein 3 OS=Homo sapiens GN=VDAC3 PE=1 SV=1	VDAC3_HUMAN	8	9.6307	9.67183	9.5372	9.51991	9.65125	9.41435	9.38591	9.46522	9.55846	9.46338	9.61997	9.39298	-0.481246	0.202401	-0.379014
	IF2P_HUMAN	Eukaryotic translation initiation factor 5B OS=Homo sapiens GN=EIF5B PE=1 SV=4	IF2P_HUMAN	8	8.98093	8.9764	8.98723	8.9357	9.00326	8.95853	8.98064	8.96401	8.96409	8.95112	8.95866	8.95444	-0.485683	0.00228644	-0.0890125
	SRPRB_HUMAN	Signal recognition particle receptor subunit beta OS=Homo sapiens GN=SRPRB PE=1 SV=3	SRPRB_HUMAN	8	8.95529	9.03802	8.90287	8.81318	8.99028	8.76347	8.79537	8.8838	8.8887	8.80714	8.90679	8.79434	-0.524406	0.0807823	-0.4316
	CAV1_HUMAN	Caveolin-1 OS=Homo sapiens GN=CAV1 PE=1 SV=4	CAV1_HUMAN	8	9.46578	9.49612	9.35791	9.2476	9.46663	9.21723	9.2349	9.37852	9.31338	9.23434	9.39035	9.21672	-0.5322	0.0829884	-0.518676
	NAMPT_HUMAN	Nicotinamide phosphoribosyltransferase OS=Homo sapiens GN=NAMPT PE=1 SV=1	NAMPT_HUMAN	8	9.02174	8.99415	9.03094	9.02029	8.98478	9.0232	9.02559	9.00824	8.99907	8.95016	8.98807	8.99317	-0.573586	0.0890789	-0.12734
	AP2M1_HUMAN	AP-2 complex subunit mu OS=Homo sapiens GN=AP2M1 PE=1 SV=2	AP2M1_HUMAN	8	8.98202	9.03224	8.98393	8.92935	9.01805	8.97247	8.92989	8.98976	8.98861	8.9171	8.93849	8.9677	-0.578696	0.0606688	-0.194105
	EXOC4_HUMAN	Exocyst complex component 4 OS=Homo sapiens GN=EXOC4 PE=1 SV=1	EXOC4_HUMAN;CACB4_HUMAN;GAREL_HUMAN	8	9.06291	9.10155	9.05042	9.0252	9.00685	8.96863	8.9939	8.98896	8.97998	8.96301	9.00683	9.00386	-0.72188	0.0193214	-0.267368
	ECE1_HUMAN	Endothelin-converting enzyme 1 OS=Homo sapiens GN=ECE1 PE=1 SV=2	ECE1_HUMAN	8	8.80238	8.90533	8.79026	8.80289	8.84025	8.69818	8.74688	8.79541	8.76947	8.66724	8.73596	8.67018	-0.725495	0.0415454	-0.476688
	KIF2C_HUMAN	Kinesin-like protein KIF2C OS=Homo sapiens GN=KIF2C PE=1 SV=2	KIF2B_HUMAN;KIF2C_HUMAN	7	8.41792	8.43731	8.4505	8.55298	8.53379	8.49989	8.59049	8.60124	8.57958	8.69654	8.68129	8.63951	0.975936	0.000489569	0.789478
	TACC3_HUMAN	Transforming acidic coiled-coil-containing protein 3 OS=Homo sapiens GN=TACC3 PE=1 SV=1	TACC3_HUMAN	7	8.51299	8.33949	8.47562	8.55839	8.39013	8.5908	8.65173	8.64354	8.62413	8.64513	8.58334	8.68527	0.763055	0.0235587	0.634649
	GLOD4_HUMAN	Glyoxalase domain-containing protein 4 OS=Homo sapiens GN=GLOD4 PE=1 SV=1	GLOD4_HUMAN	7	8.91692	8.9325	8.96068	9.02809	8.97253	8.97278	9.01179	8.98031	8.98103	8.98405	8.98982	9.02537	0.662578	0.0269497	0.209456
	ARL3_HUMAN	ADP-ribosylation factor-like protein 3 OS=Homo sapiens GN=ARL3 PE=1 SV=2	ARL3_HUMAN	7	9.13497	9.106	9.18445	9.22585	9.15848	9.20126	9.2172	9.16183	9.20662	9.17568	9.21169	9.2551	0.608242	0.0922278	0.240347
	THIC_HUMAN	Acetyl-CoA acetyltransferase, cytosolic OS=Homo sapiens GN=ACAT2 PE=1 SV=2	THIC_HUMAN	7	9.00393	8.90663	9.00479	8.9862	8.94641	9.02885	9.03058	9.00131	8.97633	9.00197	9.03959	9.03489	0.527754	0.181345	0.171545
	SCOT1_HUMAN	Succinyl-CoA:3-ketoacid coenzyme A transferase 1, mitochondrial OS=Homo sapiens GN=OXCT1 PE=1 SV=1	SCOT1_HUMAN;SCOT2_HUMAN	7	8.80147	8.7557	8.75739	8.82051	8.78074	8.7784	8.82135	8.79347	8.75715	8.81156	8.80303	8.80506	0.494232	0.0810977	0.114677
	ABCF2_HUMAN	ATP-binding cassette sub-family F member 2 OS=Homo sapiens GN=ABCF2 PE=1 SV=2	ABCF2_HUMAN	7	8.77854	8.78178	8.72013	8.76176	8.75378	8.81031	8.80086	8.73816	8.7922	8.83821	8.79857	8.77069	0.461889	0.202961	0.140568
	CPSF6_HUMAN	Cleavage and polyadenylation specificity factor subunit 6 OS=Homo sapiens GN=CPSF6 PE=1 SV=2	CPSF6_HUMAN	7	8.79767	8.78553	8.7625	8.89361	8.81689	8.81372	8.84361	8.97867	8.7951	8.91117	8.78274	8.84372	0.410659	0.179441	0.22225
	2ABA_HUMAN	Serine/threonine-protein phosphatase 2A 55 kDa regulatory subunit B alpha isoform OS=Homo sapiens GN=PPP2R2A PE=1 SV=1	2ABA_HUMAN;2ABB_HUMAN;2ABD_HUMAN;2ABG_HUMAN	7	9.07549	8.98257	9.04521	9.05246	8.99525	9.05045	9.06942	9.00644	9.07223	9.05954	9.05492	9.08598	0.399219	0.328534	0.102675
	NIT2_HUMAN	Omega-amidase NIT2 OS=Homo sapiens GN=NIT2 PE=1 SV=1	NIT2_HUMAN	7	8.82396	8.74814	8.81602	8.85489	8.83111	8.82605	8.84429	8.82173	8.82003	8.80396	8.84105	8.84137	0.382394	0.286353	0.105626
	MK01_HUMAN	Mitogen-activated protein kinase 1 OS=Homo sapiens GN=MAPK1 PE=1 SV=3	MK01_HUMAN;MK03_HUMAN	7	9.01361	8.91808	9.00103	8.96911	8.96365	9.04162	9.00272	8.97723	8.97548	9.00547	8.99091	9.06114	0.370382	0.32003	0.135036
	ACTZ_HUMAN	Alpha-centractin OS=Homo sapiens GN=ACTR1A PE=1 SV=1	ACTZ_HUMAN;REVERSED-LCN12_HUMAN	7	10.48	10.5205	10.5366	10.5373	10.5226	10.5451	10.5156	10.526	10.5356	10.5168	10.5481	10.5377	0.359855	0.31712	0.0710282
	KAP0_HUMAN	cAMP-dependent protein kinase type I-alpha regulatory subunit OS=Homo sapiens GN=PRKAR1A PE=1 SV=1	KAP0_HUMAN	7	9.07687	9.01563	9.11485	9.09441	8.98367	9.10824	9.12342	9.03272	9.14438	9.11199	9.07197	9.13998	0.355931	0.328934	0.125736
	SEP10_HUMAN	Septin-10 OS=Homo sapiens GN=SEPT10 PE=1 SV=2	SEP10_HUMAN	7	8.75256	8.69007	8.71991	8.70632	8.72924	8.73592	8.64316	8.73053	8.78635	8.74418	8.77935	8.76141	0.351101	0.11759	0.133831
	SIAS_HUMAN	Sialic acid synthase OS=Homo sapiens GN=NANS PE=1 SV=2	SIAS_HUMAN	7	9.2172	9.21267	9.20602	9.16732	9.25393	9.19449	9.22009	9.24588	9.21663	9.19582	9.24482	9.24805	0.336246	0.34934	0.0605309
	CND3_HUMAN	Condensin complex subunit 3 OS=Homo sapiens GN=NCAPG PE=1 SV=1	CND3_HUMAN	7	8.59703	8.53901	8.6231	8.58266	8.52752	8.59467	8.63493	8.56412	8.63072	8.63213	8.57521	8.60733	0.314751	0.576184	0.0588941
	DDX47_HUMAN	Probable ATP-dependent RNA helicase DDX47 OS=Homo sapiens GN=DDX47 PE=1 SV=1	DDX47_HUMAN	7	8.6982	8.65208	8.68859	8.67221	8.62995	8.68956	8.70167	8.61384	8.70442	8.73891	8.69729	8.6856	0.312729	0.267745	0.0923397
	RBM39_HUMAN	RNA-binding protein 39 OS=Homo sapiens GN=RBM39 PE=1 SV=2	RBM39_HUMAN;RBM23_HUMAN	7	8.77444	8.80408	8.77488	8.82611	8.82564	8.84744	8.82513	8.78295	8.81529	8.79721	8.81961	8.82141	0.302633	0.0866553	0.0936649
	QKI_HUMAN	Protein quaking OS=Homo sapiens GN=QKI PE=1 SV=1	QKI_HUMAN	7	8.73848	8.72357	8.69029	8.72159	8.71467	8.70488	8.69047	8.72764	8.70828	8.72779	8.73215	8.74127	0.301212	0.33304	0.0527022
	RL22_HUMAN	60S ribosomal protein L22 OS=Homo sapiens GN=RPL22 PE=1 SV=2	RL22_HUMAN	7	9.80341	9.76256	9.83149	9.74138	9.75777	9.7566	9.75956	9.7483	9.85983	9.81708	9.83745	9.81027	0.30121	0.362461	0.0720292
	GMFB_HUMAN	Glia maturation factor beta OS=Homo sapiens GN=GMFB PE=1 SV=2	GMFB_HUMAN;GMFG_HUMAN	7	9.34433	9.23917	9.2804	9.33201	9.22856	9.30789	9.34929	9.27652	9.29915	9.29601	9.31509	9.33293	0.297974	0.481293	0.0823983
	IMA4_HUMAN	Importin subunit alpha-4 OS=Homo sapiens GN=KPNA3 PE=1 SV=2	IMA4_HUMAN	7	8.92802	8.87622	8.91707	8.87552	8.84354	8.90623	8.96435	8.85105	8.91236	8.91748	8.91249	8.94995	0.29462	0.37731	0.0640767
	UT14A_HUMAN	U3 small nucleolar RNA-associated protein 14 homolog A OS=Homo sapiens GN=UTP14A PE=1 SV=1	UT14A_HUMAN;UT14C_HUMAN	7	8.50715	8.34769	8.43326	8.41513	8.32992	8.4267	8.46512	8.3705	8.42779	8.44442	8.45523	8.49184	0.288827	0.552925	0.0999583
	DUT_HUMAN	Deoxyuridine 5'-triphosphate nucleotidohydrolase, mitochondrial OS=Homo sapiens GN=DUT PE=1 SV=4	DUT_HUMAN	7	9.50823	9.3347	9.46086	9.53256	9.37347	9.48591	9.56235	9.40739	9.44155	9.51473	9.43055	9.52177	0.286945	0.414367	0.167313
	UBC12_HUMAN	NEDD8-conjugating enzyme Ubc12 OS=Homo sapiens GN=UBE2M PE=1 SV=1	UBC12_HUMAN	7	9.06373	9.05033	9.14248	9.10951	9.03507	9.13056	9.14248	9.05105	9.12366	9.07986	9.11729	9.14528	0.285783	0.470989	0.0914092
	HPRT_HUMAN	Hypoxanthine-guanine phosphoribosyltransferase OS=Homo sapiens GN=HPRT1 PE=1 SV=2	HPRT_HUMAN	7	8.93484	8.92994	8.9383	9.03349	9.00211	8.99514	9.01046	8.97849	8.95815	9.01933	8.93602	8.96193	0.27513	0.207296	0.131082
	IDE_HUMAN	Insulin-degrading enzyme OS=Homo sapiens GN=IDE PE=1 SV=4	IDE_HUMAN	7	8.7265	8.66354	8.73845	8.66617	8.65742	8.70636	8.76542	8.69621	8.68966	8.72979	8.68268	8.76245	0.271191	0.656183	0.0514385
	G3BP2_HUMAN	Ras GTPase-activating protein-binding protein 2 OS=Homo sapiens GN=G3BP2 PE=1 SV=2	G3BP2_HUMAN	7	8.99752	9.01672	8.87235	9.0476	9.00549	8.98789	9.05817	9.15698	9.03897	9.10331	8.88946	8.99441	0.252843	0.646194	0.125302
	UBQL2_HUMAN	Ubiquilin-2 OS=Homo sapiens GN=UBQLN2 PE=1 SV=2	UBQL2_HUMAN	7	8.72062	8.62945	8.69757	8.66134	8.69168	8.73909	8.70492	8.74202	8.7005	8.71403	8.6577	8.72877	0.241363	0.642893	0.0564349
	ARPC3_HUMAN	Actin-related protein 2/3 complex subunit 3 OS=Homo sapiens GN=ARPC3 PE=1 SV=3	ARPC3_HUMAN	7	9.44972	9.43398	9.49179	9.47346	9.48023	9.53696	9.48417	9.4512	9.50665	9.45869	9.46122	9.54033	0.237801	0.427443	0.0971457
	ODPA_HUMAN	Pyruvate dehydrogenase E1 component subunit alpha, somatic form, mitochondrial OS=Homo sapiens GN=PDHA1 PE=1 SV=3	ODPA_HUMAN;ODPAT_HUMAN	7	8.77887	8.7146	8.77392	8.76626	8.77005	8.79625	8.78411	8.75939	8.74254	8.77221	8.79263	8.76029	0.221145	0.447394	0.0614212
	ACSL4_HUMAN	Long-chain-fatty-acid--CoA ligase 4 OS=Homo sapiens GN=ACSL4 PE=1 SV=2	ACSL4_HUMAN	7	8.60912	8.63246	8.62661	8.61114	8.68403	8.60051	8.58369	8.65831	8.65115	8.67423	8.65666	8.59565	0.205081	0.451912	0.0685035
	ROA0_HUMAN	Heterogeneous nuclear ribonucleoprotein A0 OS=Homo sapiens GN=HNRNPA0 PE=1 SV=1	ROA0_HUMAN	7	9.34325	9.29853	9.26469	9.35203	9.26815	9.31355	9.31304	9.28648	9.34399	9.31503	9.33049	9.30744	0.203534	0.57339	0.0478718
	PPP5_HUMAN	Serine/threonine-protein phosphatase 5 OS=Homo sapiens GN=PPP5C PE=1 SV=1	PPP5_HUMAN	7	8.76645	8.658	8.78511	8.72852	8.71718	8.74187	8.73522	8.69379	8.77338	8.75342	8.72595	8.79179	0.200998	0.69186	0.0593531
	RAD21_HUMAN	Double-strand-break repair protein rad21 homolog OS=Homo sapiens GN=RAD21 PE=1 SV=2	RAD21_HUMAN;RD21L_HUMAN	7	8.56729	8.51974	8.52349	8.55249	8.50117	8.44737	8.54107	8.48677	8.52876	8.56173	8.56509	8.52595	0.200209	0.520579	0.0461724
	THIO_HUMAN	Thioredoxin OS=Homo sapiens GN=TXN PE=1 SV=3	THIO_HUMAN	7	10.1233	10.0121	10.0514	10.1251	9.96523	10.0681	10.1684	10.0229	10.0578	10.0925	10.0462	10.1129	0.195469	0.625218	0.0666112
	VPS29_HUMAN	Vacuolar protein sorting-associated protein 29 OS=Homo sapiens GN=VPS29 PE=1 SV=1	VPS29_HUMAN	7	9.22145	9.24375	9.3106	9.24323	9.26765	9.26813	9.25468	9.27254	9.28989	9.23805	9.30152	9.2659	0.186271	0.797865	0.029878
	TTL12_HUMAN	Tubulin--tyrosine ligase-like protein 12 OS=Homo sapiens GN=TTLL12 PE=1 SV=2	TTL12_HUMAN	7	8.93599	8.82536	8.94767	8.9206	8.82158	8.91358	8.96067	8.87327	8.92127	8.91414	8.90809	8.92319	0.185017	0.824124	0.0291896
	SGTA_HUMAN	Small glutamine-rich tetratricopeptide repeat-containing protein alpha OS=Homo sapiens GN=SGTA PE=1 SV=1	SGTA_HUMAN	7	9.03795	8.93113	9.02011	9.05635	8.92684	9.02846	9.09311	8.9742	9.01565	9.01889	8.97566	9.04508	0.174216	0.702988	0.0508168
	ARC1A_HUMAN	Actin-related protein 2/3 complex subunit 1A OS=Homo sapiens GN=ARPC1A PE=1 SV=2	ARC1A_HUMAN	7	8.98863	8.94064	9.02805	8.96399	9.01953	9.04721	8.92652	8.90109	9.03235	9.01869	9.01783	9.0483	0.165704	0.190273	0.13708
	RADI_HUMAN	Radixin OS=Homo sapiens GN=RDX PE=1 SV=1	RADI_HUMAN	7	8.93536	8.86007	8.8974	8.96067	8.87849	8.86029	8.93079	8.89016	8.88045	8.86696	8.92377	8.95154	0.162776	0.635455	0.0558164
	PACN2_HUMAN	Protein kinase C and casein kinase substrate in neurons protein 2 OS=Homo sapiens GN=PACSIN2 PE=1 SV=2	PACN2_HUMAN	7	8.94687	8.84212	8.90287	8.90187	8.81327	8.90147	8.96386	8.84017	8.89714	8.87903	8.88908	8.95991	0.158991	0.787185	0.0380843
	GT251_HUMAN	Procollagen galactosyltransferase 1 OS=Homo sapiens GN=COLGALT1 PE=1 SV=1	GT251_HUMAN	7	9.14501	9.06574	9.09054	9.10196	9.06856	9.13907	9.12968	9.06476	9.13414	9.06572	9.14898	9.12503	0.153411	0.722817	0.0429477
	AN32E_HUMAN	Acidic leucine-rich nuclear phosphoprotein 32 family member E OS=Homo sapiens GN=ANP32E PE=1 SV=1	AN32E_HUMAN	7	9.36716	9.1815	9.30975	9.3098	9.17738	9.2573	9.34147	9.2419	9.27314	9.30845	9.27045	9.31669	0.148761	0.91516	0.0203355
	HINT1_HUMAN	Histidine triad nucleotide-binding protein 1 OS=Homo sapiens GN=HINT1 PE=1 SV=2	HINT1_HUMAN	7	9.41563	9.50267	9.45149	9.58706	9.56288	9.55945	9.59778	9.54341	9.33597	9.6589	9.47192	9.4315	0.146634	0.424601	0.247307
	HN1_HUMAN	Hematological and neurological expressed 1 protein OS=Homo sapiens GN=HN1 PE=1 SV=3	HN1_HUMAN	7	9.59927	9.33735	9.44107	9.56846	9.32837	9.49153	9.61271	9.39716	9.48943	9.55841	9.43298	9.46173	0.137564	0.869861	0.0498468
	CPNS1_HUMAN	Calpain small subunit 1 OS=Homo sapiens GN=CAPNS1 PE=1 SV=1	CPNS1_HUMAN;CPNS2_HUMAN	7	9.4162	9.58271	9.44677	9.5258	9.53575	9.5759	9.43353	9.56091	9.47147	9.51949	9.5315	9.51429	0.131425	0.54951	0.111985
	P4HA2_HUMAN	Prolyl 4-hydroxylase subunit alpha-2 OS=Homo sapiens GN=P4HA2 PE=1 SV=1	P4HA2_HUMAN	7	8.71593	8.70082	8.75313	8.67425	8.70063	8.75764	8.67172	8.72421	8.74652	8.6512	8.79955	8.75107	0.0954692	0.768597	0.0477838
	MSH2_HUMAN	DNA mismatch repair protein Msh2 OS=Homo sapiens GN=MSH2 PE=1 SV=1	MSH2_HUMAN	7	8.78521	8.70708	8.76129	8.75326	8.68017	8.74509	8.81964	8.68081	8.77997	8.76651	8.70381	8.78513	0.0931193	0.982383	0.00257944
	UN45A_HUMAN	Protein unc-45 homolog A OS=Homo sapiens GN=UNC45A PE=1 SV=1	UN45A_HUMAN	7	8.62287	8.55218	8.65347	8.59943	8.56504	8.60809	8.67457	8.61997	8.61745	8.62169	8.57896	8.60869	0.0928461	0.813726	-0.0268029
	CATA_HUMAN	Catalase OS=Homo sapiens GN=CAT PE=1 SV=3	CATA_HUMAN	7	8.8717	8.75386	8.80084	8.85088	8.74328	8.81723	8.87739	8.77994	8.83389	8.78971	8.80949	8.8333	0.0894738	0.993441	-0.00107104
	LYOX_HUMAN	Protein-lysine 6-oxidase OS=Homo sapiens GN=LOX PE=1 SV=2	LYOX_HUMAN	7	8.99693	9.00485	9.05715	8.90733	9.05504	9.08552	8.87249	9.04682	9.08856	8.93231	9.11127	9.08647	0.0858327	0.630072	0.0989104
	RS23_HUMAN	40S ribosomal protein S23 OS=Homo sapiens GN=RPS23 PE=1 SV=3	RS23_HUMAN;TF3C1_HUMAN	7	9.67719	9.51839	9.74038	9.56286	9.69629	9.63756	9.54462	9.60339	9.72625	9.6151	9.69864	9.68316	0.0851562	0.863437	0.0403773
	TPM3_HUMAN	Tropomyosin alpha-3 chain OS=Homo sapiens GN=TPM3 PE=1 SV=2	TPM3_HUMAN	7	9.97103	9.86403	9.91286	9.94957	9.83272	9.91424	9.98305	9.92101	9.91599	9.92287	9.87751	9.93675	0.0826324	0.894001	-0.0168667
	DNJA2_HUMAN	DnaJ homolog subfamily A member 2 OS=Homo sapiens GN=DNAJA2 PE=1 SV=1	DNJA2_HUMAN	7	8.91657	8.95162	8.99038	8.9096	8.95517	8.92814	8.8998	8.93048	8.94949	8.97058	8.94914	8.96156	0.0808244	0.779598	0.0219599
	NUP54_HUMAN	Nucleoporin p54 OS=Homo sapiens GN=NUP54 PE=1 SV=2	NUP54_HUMAN	7	8.57728	8.51364	8.60262	8.59763	8.52549	8.61232	8.59716	8.54142	8.6029	8.56281	8.53806	8.61216	0.0699967	0.868192	0.0199611
	ANM5_HUMAN	Protein arginine N-methyltransferase 5 OS=Homo sapiens GN=PRMT5 PE=1 SV=4	ANM5_HUMAN	7	8.88612	8.8362	8.91861	8.86295	8.8501	8.87289	8.91158	8.84757	8.93093	8.87422	8.8506	8.89954	0.0683526	0.829278	-0.0211753
	EIF1_HUMAN	Eukaryotic translation initiation factor 1 OS=Homo sapiens GN=EIF1 PE=1 SV=1	EIF1_HUMAN;EIF1B_HUMAN	7	8.93375	8.75429	8.8731	8.88695	8.69713	8.85489	8.88373	8.78389	8.88999	8.85546	8.79105	8.91404	0.0639834	0.957145	-0.0117584
	MPPA_HUMAN	Mitochondrial-processing peptidase subunit alpha OS=Homo sapiens GN=PMPCA PE=1 SV=2	MPPA_HUMAN	7	8.71252	8.64141	8.68883	8.61831	8.65249	8.66319	8.62437	8.63402	8.69399	8.66323	8.74238	8.65068	0.0614034	0.887364	0.0180877
	RL24_HUMAN	60S ribosomal protein L24 OS=Homo sapiens GN=RPL24 PE=1 SV=1	RL24_HUMAN	7	9.73726	9.6483	9.71235	9.5991	9.76936	9.64106	9.66464	9.64052	9.64598	9.68209	9.76413	9.69872	0.0600731	0.691458	0.0516546
	SKP1_HUMAN	S-phase kinase-associated protein 1 OS=Homo sapiens GN=SKP1 PE=1 SV=2	SKP1_HUMAN	7	9.36778	9.24913	9.33446	9.33491	9.17441	9.28765	9.37048	9.26109	9.32789	9.31409	9.30161	9.30927	0.0592289	0.756647	-0.0384859
	HEM6_HUMAN	Oxygen-dependent coproporphyrinogen-III oxidase, mitochondrial OS=Homo sapiens GN=CPOX PE=1 SV=3	HEM6_HUMAN	7	8.84564	8.75692	8.76862	8.79222	8.78067	8.78701	8.76037	8.79805	8.80723	8.79603	8.81291	8.77237	0.0563312	0.954402	0.00623713
	DRG1_HUMAN	Developmentally-regulated GTP-binding protein 1 OS=Homo sapiens GN=DRG1 PE=1 SV=1	DRG1_HUMAN	7	8.68711	8.65978	8.70986	8.70837	8.61976	8.72205	8.70847	8.67006	8.71434	8.73345	8.61184	8.70568	0.0249811	0.987617	0.00210062
	RL35A_HUMAN	60S ribosomal protein L35a OS=Homo sapiens GN=RPL35A PE=1 SV=2	RL35A_HUMAN	7	9.54336	9.51464	9.67293	9.58566	9.6899	9.59648	9.39693	9.54614	9.66349	9.62312	9.62258	9.58371	0.0144871	0.616498	0.0916814
	ASNA_HUMAN	ATPase ASNA1 OS=Homo sapiens GN=ASNA1 PE=1 SV=2	ASNA_HUMAN	7	8.9922	8.90176	8.97981	8.90004	8.91331	8.95793	8.96639	8.93139	8.97057	8.92048	8.95632	8.9659	0.00478565	0.723261	-0.03895
	FKB1A_HUMAN	Peptidyl-prolyl cis-trans isomerase FKBP1A OS=Homo sapiens GN=FKBP1A PE=1 SV=2	FKB1A_HUMAN;PRP18_HUMAN	7	9.32665	9.719	9.28706	9.74476	9.77516	9.65849	9.63215	9.76364	9.46265	9.77166	9.33058	9.32933	-0.00449551	0.865834	0.132254
	ELAV1_HUMAN	ELAV-like protein 1 OS=Homo sapiens GN=ELAVL1 PE=1 SV=2	ELAV1_HUMAN	7	9.42203	9.37733	9.36569	9.39386	9.39456	9.36261	9.38843	9.35786	9.38656	9.37169	9.39452	9.4021	-0.0175544	0.97725	0.00198044
	STAM1_HUMAN	Signal transducing adapter molecule 1 OS=Homo sapiens GN=STAM PE=1 SV=3	STAM1_HUMAN	7	8.59997	8.51139	8.53012	8.51687	8.50255	8.53927	8.61402	8.49634	8.56092	8.55389	8.51292	8.53002	-0.0222992	0.62165	-0.0540099
	IDH3A_HUMAN	Isocitrate dehydrogenase [NAD] subunit alpha, mitochondrial OS=Homo sapiens GN=IDH3A PE=1 SV=1	IDH3A_HUMAN	7	8.9696	8.8926	8.95693	8.93572	8.88649	8.92729	8.94316	8.83903	8.95414	8.91642	8.93411	8.96394	-0.0278198	0.933895	-0.00795465
	EP15R_HUMAN	Epidermal growth factor receptor substrate 15-like 1 OS=Homo sapiens GN=EPS15L1 PE=1 SV=1	EP15R_HUMAN	7	8.43597	8.27131	8.3545	8.39033	8.3161	8.32358	8.40972	8.33989	8.35995	8.34335	8.32255	8.358	-0.0299084	0.73944	-0.058362
	GNS_HUMAN	N-acetylglucosamine-6-sulfatase OS=Homo sapiens GN=GNS PE=1 SV=3	GNS_HUMAN	7	9.20865	9.17046	9.15457	9.1727	9.20235	9.15102	9.1525	9.16751	9.14544	9.098	9.23679	9.20526	-0.043904	0.906069	0.018193
	PAK2_HUMAN	Serine/threonine-protein kinase PAK 2 OS=Homo sapiens GN=PAK2 PE=1 SV=3	PAK2_HUMAN;PAK3_HUMAN	7	9.16592	9.15617	9.21758	9.1709	9.14066	9.21442	9.20035	9.17682	9.18856	9.17665	9.13795	9.19913	-0.0562968	0.755637	-0.0291133
	HN1L_HUMAN	Hematological and neurological expressed 1-like protein OS=Homo sapiens GN=HN1L PE=1 SV=1	HN1L_HUMAN	7	9.21438	9.02796	9.149	9.20467	9.07278	9.13027	9.20054	9.05725	9.14724	9.14222	9.06259	9.15068	-0.069109	0.792011	-0.0560731
	DDX18_HUMAN	ATP-dependent RNA helicase DDX18 OS=Homo sapiens GN=DDX18 PE=1 SV=2	DDX18_HUMAN	7	8.85359	8.77948	8.8241	8.7997	8.75391	8.79294	8.81753	8.7462	8.79887	8.79682	8.77947	8.85507	-0.0703147	0.802248	-0.0280668
	ACPH_HUMAN	Acylamino-acid-releasing enzyme OS=Homo sapiens GN=APEH PE=1 SV=4	ACPH_HUMAN	7	8.88401	8.84325	8.85211	8.86454	8.83942	8.865	8.9032	8.83133	8.84652	8.84454	8.83567	8.88068	-0.0758413	0.761862	-0.0201808
	AP3D1_HUMAN	AP-3 complex subunit delta-1 OS=Homo sapiens GN=AP3D1 PE=1 SV=1	AP3D1_HUMAN	7	8.63491	8.67731	8.70534	8.6089	8.50297	8.70822	8.61415	8.66223	8.64133	8.65124	8.65595	8.63311	-0.0973379	0.292493	-0.0883699
	SH3K1_HUMAN	SH3 domain-containing kinase-binding protein 1 OS=Homo sapiens GN=SH3KBP1 PE=1 SV=2	SH3K1_HUMAN	7	8.76792	8.61617	8.73433	8.73764	8.60996	8.74582	8.76921	8.6674	8.70286	8.65839	8.66076	8.73609	-0.0991937	0.663925	-0.08058
	S10AD_HUMAN	Protein S100-A13 OS=Homo sapiens GN=S100A13 PE=1 SV=1	S10AD_HUMAN	7	9.71163	9.66936	9.69996	9.69216	9.62759	9.69191	9.7062	9.7008	9.7006	9.6214	9.67872	9.72058	-0.105038	0.577215	-0.061643
	IF2B_HUMAN	Eukaryotic translation initiation factor 2 subunit 2 OS=Homo sapiens GN=EIF2S2 PE=1 SV=2	IF2B_HUMAN	7	9.07833	8.99783	9.03829	9.05919	8.95053	8.96554	9.04671	8.97349	9.06577	9.03056	9.01162	8.97532	-0.16235	0.313666	-0.109484
	NU133_HUMAN	Nuclear pore complex protein Nup133 OS=Homo sapiens GN=NUP133 PE=1 SV=2	NU133_HUMAN	7	9.01852	8.96551	9.00375	9.02664	8.96856	8.90403	8.94491	8.92873	8.98745	8.98475	9.00215	8.96219	-0.163919	0.536345	-0.0437152
	NU153_HUMAN	Nuclear pore complex protein Nup153 OS=Homo sapiens GN=NUP153 PE=1 SV=2	NU153_HUMAN	7	8.51128	8.49216	8.40793	8.51759	8.50731	8.39412	8.4232	8.49768	8.49043	8.48633	8.45658	8.40509	-0.167367	0.599856	-0.0734455
	NEXN_HUMAN	Nexilin OS=Homo sapiens GN=NEXN PE=1 SV=1	NEXN_HUMAN	7	8.95282	8.84802	8.84604	8.90701	8.81223	8.85194	8.88619	8.8567	8.86651	8.84903	8.83464	8.89502	-0.171843	0.582587	-0.0827063
	BRX1_HUMAN	Ribosome biogenesis protein BRX1 homolog OS=Homo sapiens GN=BRIX1 PE=1 SV=2	BRX1_HUMAN	7	8.782	8.65679	8.77933	8.68011	8.69908	8.72583	8.68141	8.67968	8.73923	8.71007	8.72998	8.71931	-0.180111	0.596831	-0.0774293
	AIMP2_HUMAN	Aminoacyl tRNA synthase complex-interacting multifunctional protein 2 OS=Homo sapiens GN=AIMP2 PE=1 SV=2	AIMP2_HUMAN	7	8.8856	8.85195	8.90646	8.82752	8.90706	8.84658	8.86272	8.87626	8.87562	8.86148	8.86165	8.87397	-0.180167	0.384185	-0.0537178
	RS15A_HUMAN	40S ribosomal protein S15a OS=Homo sapiens GN=RPS15A PE=1 SV=2	RS15A_HUMAN	7	9.85182	9.84118	9.9415	9.88004	9.91042	9.90607	9.80032	9.82461	9.90686	9.86744	9.86603	9.89336	-0.180962	0.896078	-0.0158083
	JIP4_HUMAN	C-Jun-amino-terminal kinase-interacting protein 4 OS=Homo sapiens GN=SPAG9 PE=1 SV=4	JIP3_HUMAN;JIP4_HUMAN	7	8.51524	8.47222	8.58175	8.5248	8.48157	8.49651	8.51356	8.48873	8.5439	8.3851	8.5359	8.55472	-0.184186	0.668519	-0.0902593
	AIFM1_HUMAN	Apoptosis-inducing factor 1, mitochondrial OS=Homo sapiens GN=AIFM1 PE=1 SV=1	AIFM1_HUMAN	7	8.60282	8.64334	8.52576	8.59101	8.60515	8.46408	8.51286	8.55561	8.61324	8.53333	8.64154	8.49491	-0.187517	0.59538	-0.107006
	PRDX5_HUMAN	Peroxiredoxin-5, mitochondrial OS=Homo sapiens GN=PRDX5 PE=1 SV=4	PRDX5_HUMAN	7	9.54617	9.57382	9.58156	9.51351	9.58883	9.55742	9.52522	9.58117	9.55894	9.46172	9.58854	9.58718	-0.187922	0.68476	-0.0587963
	ERAP1_HUMAN	Endoplasmic reticulum aminopeptidase 1 OS=Homo sapiens GN=ERAP1 PE=1 SV=3	ERAP1_HUMAN	7	8.8084	8.73247	8.76778	8.75098	8.84652	8.72992	8.73419	8.73718	8.81251	8.69999	8.80416	8.74809	-0.189337	0.65621	-0.0591986
	BASI_HUMAN	Basigin OS=Homo sapiens GN=BSG PE=1 SV=2	BASI_HUMAN	7	9.48727	9.57327	9.5182	9.47148	9.56332	9.43343	9.44025	9.5106	9.49984	9.46494	9.54745	9.49923	-0.189367	0.556241	-0.0748039
	TRIPC_HUMAN	E3 ubiquitin-protein ligase TRIP12 OS=Homo sapiens GN=TRIP12 PE=1 SV=1	TRIPC_HUMAN	7	8.27045	8.25319	8.30605	8.22316	8.15198	8.27546	8.24988	8.22893	8.24845	8.25525	8.21536	8.2708	-0.189483	0.264096	-0.0975434
	PLAP_HUMAN	Phospholipase A-2-activating protein OS=Homo sapiens GN=PLAA PE=1 SV=2	PLAP_HUMAN	7	8.6375	8.55774	8.59569	8.59469	8.50891	8.60393	8.62719	8.58199	8.57463	8.60531	8.55846	8.54056	-0.195074	0.391499	-0.0970785
	HP1B3_HUMAN	Heterochromatin protein 1-binding protein 3 OS=Homo sapiens GN=HP1BP3 PE=1 SV=1	HP1B3_HUMAN	7	9.02146	9.0465	8.99516	9.01385	9.05567	8.9758	9.00592	9.02054	8.98814	8.96785	9.07345	8.97376	-0.200819	0.735692	-0.0457166
	CUL1_HUMAN	Cullin-1 OS=Homo sapiens GN=CUL1 PE=1 SV=2	CUL1_HUMAN	7	8.54359	8.49162	8.56863	8.51711	8.5011	8.54723	8.53897	8.49535	8.51631	8.49462	8.48153	8.57759	-0.201773	0.699575	-0.0523119
	RS21_HUMAN	40S ribosomal protein S21 OS=Homo sapiens GN=RPS21 PE=1 SV=1	RS21_HUMAN	7	9.56291	9.65195	9.44273	9.71661	9.65463	9.76546	9.67757	9.73329	9.49536	9.7283	9.2735	9.45623	-0.213621	0.821501	-0.113837
	PSME2_HUMAN	Proteasome activator complex subunit 2 OS=Homo sapiens GN=PSME2 PE=1 SV=4	PSME2_HUMAN	7	9.22655	9.26375	9.27283	9.30373	9.26881	9.24672	9.29511	9.2763	9.22401	9.26101	9.23197	9.22633	-0.222315	0.451637	-0.049152
	SRSF6_HUMAN	Serine/arginine-rich splicing factor 6 OS=Homo sapiens GN=SRSF6 PE=1 SV=2	SRSF6_HUMAN	7	9.01316	8.9273	8.94588	9.03195	8.88533	8.92264	8.95198	8.85268	8.94039	8.95846	8.93514	8.93257	-0.222833	0.492975	-0.0713903
	NOP2_HUMAN	Probable 28S rRNA (cytosine(4447)-C(5))-methyltransferase OS=Homo sapiens GN=NOP2 PE=1 SV=2	NOP2_HUMAN	7	8.83382	8.87367	8.80131	8.90503	8.8731	8.88674	8.82895	8.84805	8.87702	8.82884	8.85524	8.79115	-0.237557	0.70464	-0.0378984
	NRDC_HUMAN	Nardilysin OS=Homo sapiens GN=NRD1 PE=1 SV=2	NRDC_HUMAN	7	8.73346	8.63678	8.74191	8.72306	8.67606	8.68903	8.73299	8.66018	8.68024	8.69064	8.63058	8.71672	-0.244562	0.56526	-0.0857251
	UBF1_HUMAN	Nucleolar transcription factor 1 OS=Homo sapiens GN=UBTF PE=1 SV=1	UBF1_HUMAN	7	8.72332	8.68458	8.70034	8.72846	8.69899	8.66792	8.70277	8.68809	8.65586	8.70829	8.70328	8.6617	-0.260826	0.565914	-0.0380588
	OTUB1_HUMAN	Ubiquitin thioesterase OTUB1 OS=Homo sapiens GN=OTUB1 PE=1 SV=2	OTUB1_HUMAN	7	9.24207	9.16537	9.2116	9.17639	9.13024	9.17292	9.18516	9.13614	9.17811	9.1413	9.19852	9.19449	-0.281539	0.375597	-0.0950353
	NUP98_HUMAN	Nuclear pore complex protein Nup98-Nup96 OS=Homo sapiens GN=NUP98 PE=1 SV=4	NUP98_HUMAN	7	8.61679	8.60518	8.59411	8.46483	8.60827	8.52839	8.57264	8.59399	8.59653	8.55371	8.56689	8.53576	-0.282831	0.00832122	-0.17655
	CNOT1_HUMAN	CCR4-NOT transcription complex subunit 1 OS=Homo sapiens GN=CNOT1 PE=1 SV=2	CNOT1_HUMAN	7	8.39218	8.32331	8.44247	8.31602	8.30031	8.37481	8.35287	8.3591	8.36994	8.28422	8.3157	8.41099	-0.286982	0.402786	-0.160546
	BZW2_HUMAN	Basic leucine zipper and W2 domain-containing protein 2 OS=Homo sapiens GN=BZW2 PE=1 SV=1	BZW2_HUMAN	7	8.92487	8.90602	8.93506	8.90507	8.86687	8.90158	8.94644	8.89429	8.93394	8.84411	8.86263	8.94253	-0.289209	0.299594	-0.122662
	AP3B1_HUMAN	AP-3 complex subunit beta-1 OS=Homo sapiens GN=AP3B1 PE=1 SV=3	AP3B1_HUMAN;AP3B2_HUMAN	7	8.673	8.65293	8.75231	8.5606	8.66937	8.63945	8.60732	8.67973	8.69008	8.58454	8.69075	8.63796	-0.289781	0.278171	-0.18269
	CSN3_HUMAN	COP9 signalosome complex subunit 3 OS=Homo sapiens GN=COPS3 PE=1 SV=3	CSN3_HUMAN	7	8.82048	8.81346	8.80931	8.81965	8.80837	8.80999	8.79983	8.76236	8.81343	8.86178	8.5906	8.83861	-0.294563	0.664049	-0.115257
	ARF4_HUMAN	ADP-ribosylation factor 4 OS=Homo sapiens GN=ARF4 PE=1 SV=3	ARF4_HUMAN	7	9.57229	9.54346	9.64431	9.49204	9.57994	9.63652	9.49877	9.57807	9.60458	9.48633	9.48834	9.63811	-0.29905	0.490435	-0.150065
	UBXN1_HUMAN	UBX domain-containing protein 1 OS=Homo sapiens GN=UBXN1 PE=1 SV=2	UBXN1_HUMAN	7	8.92179	8.73853	8.83589	8.86225	8.81527	8.82387	8.85169	8.7946	8.82702	8.81766	8.76341	8.80404	-0.299839	0.494264	-0.142275
	BAP31_HUMAN	B-cell receptor-associated protein 31 OS=Homo sapiens GN=BCAP31 PE=1 SV=3	BAP31_HUMAN	7	8.80433	9.19298	8.89453	9.00432	9.20231	8.92553	8.89558	9.02578	8.88075	8.96007	8.89605	8.80481	-0.304929	0.509663	-0.351038
	RL27A_HUMAN	60S ribosomal protein L27a OS=Homo sapiens GN=RPL27A PE=1 SV=2	RL27A_HUMAN;MEIOB_HUMAN;REVERSED-TSSK1_HUMAN;REVERSED-TSSK2_HUMAN;OR2M5_HUMAN	7	9.96827	9.90498	9.96879	9.87505	9.94662	9.85877	9.91782	9.8791	9.9473	9.87899	9.92995	9.91344	-0.306642	0.193278	-0.134154
	ATX2_HUMAN	Ataxin-2 OS=Homo sapiens GN=ATXN2 PE=1 SV=2	ATX2_HUMAN	7	8.56729	8.51133	8.51717	8.53814	8.55499	8.528	8.57314	8.56099	8.53216	8.50772	8.48068	8.50236	-0.365322	0.156304	-0.118236
	NB5R3_HUMAN	NADH-cytochrome b5 reductase 3 OS=Homo sapiens GN=CYB5R3 PE=1 SV=3	NB5R3_HUMAN	7	9.13348	9.38411	9.13131	9.15874	9.27537	9.01656	9.145	9.21319	9.11445	9.07047	9.20475	9.0488	-0.365705	0.346059	-0.397714
	DJC10_HUMAN	DnaJ homolog subfamily C member 10 OS=Homo sapiens GN=DNAJC10 PE=1 SV=2	DJC10_HUMAN	7	8.49041	8.48851	8.49785	8.43075	8.51157	8.4651	8.43872	8.49501	8.46563	8.41455	8.51983	8.43526	-0.37021	0.356934	-0.110614
	SDHA_HUMAN	Succinate dehydrogenase [ubiquinone] flavoprotein subunit, mitochondrial OS=Homo sapiens GN=SDHA PE=1 SV=2	SDHA_HUMAN	7	9.40898	9.4173	9.34708	9.39504	9.41658	9.35927	9.39275	9.33616	9.35325	9.37143	9.38969	9.35058	-0.370393	0.43589	-0.0709942
	CRTAP_HUMAN	Cartilage-associated protein OS=Homo sapiens GN=CRTAP PE=1 SV=1	CRTAP_HUMAN	7	8.88723	8.92755	8.92986	8.79662	8.91113	8.87135	8.78077	8.887	8.89825	8.7568	8.92551	8.86657	-0.391334	0.268668	-0.199937
	NOLC1_HUMAN	Nucleolar and coiled-body phosphoprotein 1 OS=Homo sapiens GN=NOLC1 PE=1 SV=2	NOLC1_HUMAN	7	9.21276	9.11583	9.1716	9.1559	9.09472	9.10301	9.161	9.1381	9.15574	9.13579	9.1008	9.1123	-0.391572	0.169652	-0.172705
	SCFD1_HUMAN	Sec1 family domain-containing protein 1 OS=Homo sapiens GN=SCFD1 PE=1 SV=4	SCFD1_HUMAN	7	8.74085	8.76484	8.71317	8.63561	8.73716	8.62697	8.64563	8.71438	8.68921	8.62381	8.76852	8.61298	-0.397193	0.269494	-0.218269
	BCLF1_HUMAN	Bcl-2-associated transcription factor 1 OS=Homo sapiens GN=BCLAF1 PE=1 SV=2	BCLF1_HUMAN	7	9.03038	8.97477	8.94536	8.9941	8.96412	8.89299	8.97577	9.00552	8.9162	8.90369	8.96211	8.90631	-0.433949	0.138817	-0.199522
	NOG1_HUMAN	Nucleolar GTP-binding protein 1 OS=Homo sapiens GN=GTPBP4 PE=1 SV=3	NOG1_HUMAN	7	8.77389	8.72336	8.7498	8.67118	8.69532	8.65955	8.68999	8.58023	8.71287	8.68059	8.73695	8.65204	-0.434951	0.10885	-0.193345
	NNTM_HUMAN	NAD(P) transhydrogenase, mitochondrial OS=Homo sapiens GN=NNT PE=1 SV=3	NNTM_HUMAN	7	8.65218	8.83249	8.52991	8.48887	8.71699	8.31374	8.51154	8.543	8.51169	8.42731	8.68312	8.28176	-0.440374	0.257171	-0.641432
	KANK2_HUMAN	KN motif and ankyrin repeat domain-containing protein 2 OS=Homo sapiens GN=KANK2 PE=1 SV=1	KANK2_HUMAN	7	8.69815	8.69736	8.67614	8.62218	8.71141	8.62808	8.62535	8.68649	8.63824	8.5796	8.70274	8.63096	-0.447976	0.224805	-0.165929
	LMAN2_HUMAN	Vesicular integral-membrane protein VIP36 OS=Homo sapiens GN=LMAN2 PE=1 SV=1	LMAN2_HUMAN	7	8.90653	9.08094	8.85054	8.84915	8.98203	8.771	8.79996	8.90068	8.84848	8.80705	8.93207	8.74209	-0.46002	0.273294	-0.408942
	AP2A1_HUMAN	AP-2 complex subunit alpha-1 OS=Homo sapiens GN=AP2A1 PE=1 SV=3	AP2A1_HUMAN	7	8.76006	8.83642	8.81488	8.72714	8.8231	8.71089	8.7276	8.78585	8.78483	8.73333	8.77225	8.71669	-0.472776	0.089794	-0.211183
	SYCC_HUMAN	Cysteine--tRNA ligase, cytoplasmic OS=Homo sapiens GN=CARS PE=1 SV=3	SYCC_HUMAN	7	8.83607	8.83563	8.85048	8.80261	8.80113	8.81996	8.84243	8.8505	8.79347	8.76057	8.81799	8.815	-0.473217	0.0806951	-0.13998
	RT27_HUMAN	28S ribosomal protein S27, mitochondrial OS=Homo sapiens GN=MRPS27 PE=1 SV=3	RT27_HUMAN	7	8.47449	8.40231	8.42451	8.39049	8.42111	8.38581	8.39538	8.35951	8.43194	8.37947	8.42583	8.36765	-0.477931	0.204694	-0.143217
	S61A1_HUMAN	Protein transport protein Sec61 subunit alpha isoform 1 OS=Homo sapiens GN=SEC61A1 PE=1 SV=2	S61A1_HUMAN;S61A2_HUMAN;NMDE3_HUMAN	7	9.07143	9.20136	8.98015	8.95482	9.12956	8.81282	8.90716	8.91846	8.92522	8.92213	9.04116	8.83504	-0.506439	0.172433	-0.507691
	VAPA_HUMAN	Vesicle-associated membrane protein-associated protein A OS=Homo sapiens GN=VAPA PE=1 SV=3	VAPA_HUMAN	7	9.06419	9.24713	9.1433	9.09582	9.29389	8.97061	9.02959	9.07927	9.0185	9.01449	9.10083	8.9752	-0.511807	0.147869	-0.414058
	DHX30_HUMAN	Putative ATP-dependent RNA helicase DHX30 OS=Homo sapiens GN=DHX30 PE=1 SV=1	DHX30_HUMAN	7	8.48796	8.43615	8.52535	8.43331	8.44941	8.45558	8.474	8.39697	8.47576	8.39375	8.44883	8.44078	-0.51816	0.149238	-0.186779
	RAB10_HUMAN	Ras-related protein Rab-10 OS=Homo sapiens GN=RAB10 PE=1 SV=1	RAB10_HUMAN	7	8.86704	8.89817	8.86903	8.7859	8.93302	8.76665	8.72924	8.81189	8.81799	8.76876	8.84921	8.78198	-0.531249	0.0408453	-0.255389
	DC1L2_HUMAN	Cytoplasmic dynein 1 light intermediate chain 2 OS=Homo sapiens GN=DYNC1LI2 PE=1 SV=1	DC1L2_HUMAN	7	8.7313	8.70043	8.73652	8.73754	8.76431	8.72777	8.68194	8.74896	8.73731	8.66413	8.70343	8.64299	-0.569249	0.0642235	-0.173165
	ITB5_HUMAN	Integrin beta-5 OS=Homo sapiens GN=ITGB5 PE=1 SV=1	ITB5_HUMAN	7	8.63436	8.79103	8.61815	8.51014	8.67521	8.48737	8.51246	8.60594	8.54898	8.47831	8.62954	8.46307	-0.569381	0.130464	-0.525079
	PAXI_HUMAN	Paxillin OS=Homo sapiens GN=PXN PE=1 SV=3	PAXI_HUMAN	7	8.99583	9.043	9.00197	9.00091	9.0236	9.04361	8.99528	9.05599	9.00755	8.99324	8.91483	8.92567	-0.570322	0.0740038	-0.226297
	GNAI2_HUMAN	Guanine nucleotide-binding protein G(i) subunit alpha-2 OS=Homo sapiens GN=GNAI2 PE=1 SV=3	GNAI2_HUMAN	7	9.11849	9.16588	9.07983	9.01184	9.08692	9.02698	8.97826	9.0736	9.03573	8.98173	9.06799	9.05735	-0.577894	0.0785601	-0.283954
	RB11B_HUMAN	Ras-related protein Rab-11B OS=Homo sapiens GN=RAB11B PE=1 SV=4	RB11A_HUMAN;RB11B_HUMAN	7	9.37419	9.37961	9.33243	9.2886	9.35088	9.27406	9.26127	9.30313	9.31075	9.24862	9.31388	9.28378	-0.695958	0.0273742	-0.264654
	CKAP2_HUMAN	Cytoskeleton-associated protein 2 OS=Homo sapiens GN=CKAP2 PE=1 SV=1	CKAP2_HUMAN	6	8.17106	8.14962	8.11544	8.29529	8.34391	8.25554	8.36224	8.4524	8.42435	8.48465	8.5898	8.44375	0.948782	0.00552478	1.21096
	PRC1_HUMAN	Protein regulator of cytokinesis 1 OS=Homo sapiens GN=PRC1 PE=1 SV=2	PRC1_HUMAN	6	9.02836	8.97164	8.97886	8.95289	9.01642	9.03961	9.15456	9.0996	9.10299	9.27361	9.26456	9.16208	0.897446	0.00652727	0.80584
	KIF4A_HUMAN	Chromosome-associated kinesin KIF4A OS=Homo sapiens GN=KIF4A PE=1 SV=3	KIF4A_HUMAN;KIF4B_HUMAN	6	8.24503	8.04643	8.22782	8.21465	8.17335	8.15571	8.28397	8.21453	8.29921	8.33477	8.32317	8.31943	0.752758	0.0440512	0.478151
	NDKB_HUMAN	Nucleoside diphosphate kinase B OS=Homo sapiens GN=NME2 PE=1 SV=1	NDK8_HUMAN;NDKB_HUMAN	6	9.77941	9.83589	9.9353	9.90076	9.91419	9.95769	9.94512	9.92301	9.96889	9.90384	9.91976	10.0056	0.586174	0.176876	0.300198
	ETHE1_HUMAN	Persulfide dioxygenase ETHE1, mitochondrial OS=Homo sapiens GN=ETHE1 PE=1 SV=2	ETHE1_HUMAN	6	8.92419	8.88333	8.90679	8.8868	8.85969	8.8933	8.92353	8.90408	8.91407	8.90519	8.95749	8.95854	0.5707	0.165012	0.119652
	WBP11_HUMAN	WW domain-binding protein 11 OS=Homo sapiens GN=WBP11 PE=1 SV=1	WBP11_HUMAN	6	8.54412	8.44634	8.50236	8.58398	8.45143	8.50196	8.54562	8.5234	8.50576	8.58931	8.53519	8.59431	0.569669	0.0852847	0.246836
	IF2B3_HUMAN	Insulin-like growth factor 2 mRNA-binding protein 3 OS=Homo sapiens GN=IGF2BP3 PE=1 SV=2	IF2B3_HUMAN	6	8.6983	8.74656	8.69394	8.72747	8.68748	8.67533	8.74871	8.74784	8.72987	8.72457	8.76645	8.73818	0.554209	0.228341	0.0990674
	SMC1A_HUMAN	Structural maintenance of chromosomes protein 1A OS=Homo sapiens GN=SMC1A PE=1 SV=2	SMC1A_HUMAN	6	8.34909	8.35547	8.35596	8.46619	8.36355	8.39023	8.41566	8.39465	8.41973	8.39561	8.46784	8.38211	0.547478	0.0976305	0.210377
	KAD2_HUMAN	Adenylate kinase 2, mitochondrial OS=Homo sapiens GN=AK2 PE=1 SV=2	KAD2_HUMAN	6	9.14256	9.12541	9.13177	9.22246	9.19467	9.16424	9.18801	9.17583	9.14477	9.16719	9.19498	9.20488	0.542838	0.0119329	0.186027
	TYB4_HUMAN	Thymosin beta-4 OS=Homo sapiens GN=TMSB4X PE=1 SV=2	TYB4_HUMAN	6	9.84527	9.86068	9.92597	9.93388	9.8601	9.91765	9.97164	9.96055	9.95488	9.90067	9.89729	9.9735	0.516084	0.266186	0.15458
	NSUN2_HUMAN	tRNA (cytosine(34)-C(5))-methyltransferase OS=Homo sapiens GN=NSUN2 PE=1 SV=2	NSUN2_HUMAN	6	8.52661	8.44537	8.58331	8.52636	8.54219	8.54433	8.54658	8.52335	8.61143	8.54793	8.56144	8.62502	0.510256	0.271599	0.190599
	SNX3_HUMAN	Sorting nexin-3 OS=Homo sapiens GN=SNX3 PE=1 SV=3	SNX3_HUMAN	6	8.97093	8.95668	9.01389	9.02208	8.96822	9.01791	9.05418	8.99556	9.02717	9.00292	8.9997	9.04299	0.49567	0.196962	0.114493
	PPIF_HUMAN	Peptidyl-prolyl cis-trans isomerase F, mitochondrial OS=Homo sapiens GN=PPIF PE=1 SV=1	PPIF_HUMAN;FCRLB_HUMAN	6	9.12266	9.07061	9.08557	9.17646	9.05271	9.11151	9.14503	9.10495	9.11092	9.21652	9.09302	9.15104	0.477553	0.199901	0.209134
	GRB2_HUMAN	Growth factor receptor-bound protein 2 OS=Homo sapiens GN=GRB2 PE=1 SV=1	GRB2_HUMAN	6	8.93554	8.7511	8.83744	8.90694	8.80195	8.8821	8.94699	8.82933	8.90514	8.90304	8.87856	8.95133	0.454045	0.305971	0.213058
	IF5_HUMAN	Eukaryotic translation initiation factor 5 OS=Homo sapiens GN=EIF5 PE=1 SV=2	IF5_HUMAN	6	9.02422	8.98256	9.06182	9.06696	8.95245	9.11022	9.14693	9.03178	9.12924	9.14294	8.99935	9.11635	0.440426	0.254049	0.220844
	QOR_HUMAN	Quinone oxidoreductase OS=Homo sapiens GN=CRYZ PE=1 SV=1	QOR_HUMAN	6	8.73093	8.61856	8.72882	8.69672	8.70196	8.77341	8.71187	8.70097	8.7343	8.70977	8.74495	8.79839	0.437679	0.259516	0.188443
	DNJC9_HUMAN	DnaJ homolog subfamily C member 9 OS=Homo sapiens GN=DNAJC9 PE=1 SV=1	DNJC9_HUMAN	6	9.20318	9.13516	9.20338	9.20201	9.08542	9.17484	9.22837	9.17349	9.22444	9.22472	9.23511	9.18788	0.43099	0.250782	0.11505
	ECI2_HUMAN	Enoyl-CoA delta isomerase 2, mitochondrial OS=Homo sapiens GN=ECI2 PE=1 SV=4	ECI2_HUMAN	6	8.74738	8.8077	8.85187	8.83827	8.81118	8.83918	8.84724	8.79426	8.83999	8.83862	8.82223	8.85733	0.411101	0.314366	0.116987
	CND2_HUMAN	Condensin complex subunit 2 OS=Homo sapiens GN=NCAPH PE=1 SV=3	CND2_HUMAN	6	8.74339	8.6616	8.75024	8.74095	8.68288	8.73424	8.82546	8.69122	8.7149	8.77556	8.76185	8.7434	0.397511	0.224033	0.13365
	NAA50_HUMAN	N-alpha-acetyltransferase 50 OS=Homo sapiens GN=NAA50 PE=1 SV=1	NAA50_HUMAN	6	8.77045	8.65029	8.79864	8.76475	8.67097	8.82353	8.81017	8.71513	8.82149	8.80774	8.75362	8.8287	0.385989	0.317857	0.177464
	UCHL5_HUMAN	Ubiquitin carboxyl-terminal hydrolase isozyme L5 OS=Homo sapiens GN=UCHL5 PE=1 SV=3	UCHL5_HUMAN	6	8.54524	8.46684	8.55	8.53576	8.42968	8.54146	8.57555	8.51551	8.56819	8.5508	8.53947	8.55933	0.379249	0.347305	0.0917281
	IF2B2_HUMAN	Insulin-like growth factor 2 mRNA-binding protein 2 OS=Homo sapiens GN=IGF2BP2 PE=1 SV=2	IF2B2_HUMAN	6	8.44449	8.5402	8.4355	8.43408	8.55102	8.45656	8.44775	8.5592	8.49836	8.47174	8.59006	8.5083	0.36718	0.372322	0.166705
	RPR1B_HUMAN	Regulation of nuclear pre-mRNA domain-containing protein 1B OS=Homo sapiens GN=RPRD1B PE=1 SV=1	RPR1B_HUMAN;RPR1A_HUMAN	6	8.4069	8.38699	8.40781	8.43336	8.38584	8.4292	8.44788	8.3851	8.40995	8.39906	8.44144	8.43101	0.355698	0.180168	0.0781863
	SARNP_HUMAN	SAP domain-containing ribonucleoprotein OS=Homo sapiens GN=SARNP PE=1 SV=3	SARNP_HUMAN	6	9.27521	9.15755	9.18608	9.28198	9.13452	9.21575	9.29995	9.18331	9.23045	9.27389	9.21519	9.26422	0.352696	0.340134	0.141577
	ELOB_HUMAN	Transcription elongation factor B polypeptide 2 OS=Homo sapiens GN=TCEB2 PE=1 SV=1	ELOB_HUMAN	6	9.34686	9.26842	9.34741	9.37538	9.26459	9.33852	9.35809	9.29546	9.34999	9.33853	9.34868	9.37887	0.344639	0.293942	0.110461
	CLCA_HUMAN	Clathrin light chain A OS=Homo sapiens GN=CLTA PE=1 SV=1	CLCA_HUMAN	6	9.42342	9.36975	9.37902	9.44368	9.36751	9.40482	9.44666	9.37763	9.37788	9.41875	9.41997	9.41791	0.326936	0.167045	0.0913898
	PSIP1_HUMAN	PC4 and SFRS1-interacting protein OS=Homo sapiens GN=PSIP1 PE=1 SV=1	PSIP1_HUMAN	6	8.84911	8.74852	8.74893	8.80566	8.76557	8.72545	8.82095	8.75333	8.76082	8.84723	8.8619	8.75084	0.309781	0.475397	0.125836
	CYC_HUMAN	Cytochrome c OS=Homo sapiens GN=CYCS PE=1 SV=2	CYC_HUMAN	6	9.58698	9.38917	9.51002	9.57446	9.42272	9.55432	9.52357	9.43507	9.55889	9.5608	9.51035	9.60361	0.298806	0.392067	0.189529
	RL38_HUMAN	60S ribosomal protein L38 OS=Homo sapiens GN=RPL38 PE=1 SV=2	RL38_HUMAN	6	9.71316	9.63649	9.75711	9.70555	9.65083	9.68766	9.71716	9.63697	9.7886	9.70374	9.7093	9.78541	0.283952	0.537088	0.0975641
	UHRF1_HUMAN	E3 ubiquitin-protein ligase UHRF1 OS=Homo sapiens GN=UHRF1 PE=1 SV=1	UHRF1_HUMAN;UHRF2_HUMAN	6	8.65748	8.60454	8.62815	8.64199	8.5731	8.6225	8.63177	8.6166	8.65396	8.61958	8.67131	8.63955	0.276417	0.568044	0.0445306
	SPS2L_HUMAN	SPATS2-like protein OS=Homo sapiens GN=SPATS2L PE=1 SV=2	SPS2L_HUMAN	6	8.46136	8.41883	8.4535	8.41175	8.33638	8.41227	8.47329	8.4324	8.45037	8.4994	8.45523	8.40856	0.265844	0.726558	0.0366247
	PDCL3_HUMAN	Phosducin-like protein 3 OS=Homo sapiens GN=PDCL3 PE=1 SV=1	PDCL3_HUMAN	6	8.63341	8.41549	8.60334	8.61762	8.41966	8.61986	8.62894	8.48591	8.62171	8.59681	8.56277	8.64916	0.256039	0.541075	0.144496
	NUDC1_HUMAN	NudC domain-containing protein 1 OS=Homo sapiens GN=NUDCD1 PE=1 SV=2	NUDC1_HUMAN	6	8.54915	8.37051	8.50848	8.46571	8.3702	8.55374	8.4993	8.35002	8.4952	8.54843	8.51571	8.54422	0.255156	0.335149	0.17881
	NACA_HUMAN	Nascent polypeptide-associated complex subunit alpha OS=Homo sapiens GN=NACA PE=1 SV=1	NACAM_HUMAN;NACA_HUMAN;NACP1_HUMAN	6	10.0727	9.9435	10.0855	10.106	9.98811	10.0725	10.0615	9.98498	10.112	10.1177	9.98992	10.1345	0.255105	0.484961	0.155748
	RL11_HUMAN	60S ribosomal protein L11 OS=Homo sapiens GN=RPL11 PE=1 SV=2	RL11_HUMAN	6	9.76274	9.80107	9.85931	9.7923	9.82964	9.81615	9.80388	9.78382	9.87454	9.78121	9.8747	9.83753	0.24488	0.582449	0.0773935
	CBX3_HUMAN	Chromobox protein homolog 3 OS=Homo sapiens GN=CBX3 PE=1 SV=4	CBX3_HUMAN	6	9.69596	9.58714	9.58511	9.65779	9.52272	9.61037	9.68332	9.57769	9.6227	9.6559	9.64024	9.6422	0.238652	0.617377	0.0673276
	TBCB_HUMAN	Tubulin-folding cofactor B OS=Homo sapiens GN=TBCB PE=1 SV=2	TBCB_HUMAN	6	9.10049	8.97191	9.06675	9.10111	8.99359	9.08977	9.14201	9.01617	9.0649	9.06439	9.06425	9.09755	0.238497	0.530458	0.086241
	PSMD9_HUMAN	26S proteasome non-ATPase regulatory subunit 9 OS=Homo sapiens GN=PSMD9 PE=1 SV=3	PSMD9_HUMAN	6	8.98799	8.91118	8.99209	9.02875	8.96184	8.9805	9.02711	8.93144	8.95836	8.99185	8.96496	9.0265	0.232243	0.387152	0.0991806
	LARP1_HUMAN	La-related protein 1 OS=Homo sapiens GN=LARP1 PE=1 SV=2	LARP1_HUMAN	6	8.75128	8.6858	8.70924	8.74348	8.66535	8.6819	8.76401	8.71434	8.70612	8.73005	8.72693	8.71437	0.224703	0.721938	0.0250739
	DNJC7_HUMAN	DnaJ homolog subfamily C member 7 OS=Homo sapiens GN=DNAJC7 PE=1 SV=2	DNJC7_HUMAN	6	8.94758	8.72464	8.84231	8.76185	8.9089	8.82729	8.78229	8.88095	8.85782	8.89529	8.81978	8.92099	0.222501	0.652858	0.110106
	S10A6_HUMAN	Protein S100-A6 OS=Homo sapiens GN=S100A6 PE=1 SV=1	S10A6_HUMAN	6	10.2737	10.4648	10.3784	10.4664	10.2708	10.504	10.56	10.4373	10.2618	10.4662	10.4439	10.3822	0.217552	0.408404	0.17591
	PDIP3_HUMAN	Polymerase delta-interacting protein 3 OS=Homo sapiens GN=POLDIP3 PE=1 SV=2	PDIP3_HUMAN	6	8.59079	8.533	8.51632	8.59602	8.50979	8.52491	8.58435	8.49786	8.59696	8.57256	8.55174	8.56244	0.204693	0.571103	0.0479617
	BIEA_HUMAN	Biliverdin reductase A OS=Homo sapiens GN=BLVRA PE=1 SV=2	BIEA_HUMAN	6	9.0479	9.01797	9.07984	9.04561	9.02437	9.04149	9.11214	9.02837	9.04659	9.01189	9.07611	9.08395	0.196603	0.763856	0.030541
	UCHL3_HUMAN	Ubiquitin carboxyl-terminal hydrolase isozyme L3 OS=Homo sapiens GN=UCHL3 PE=1 SV=1	UCHL3_HUMAN	6	8.77208	8.7658	8.7463	8.77411	8.73164	8.8267	8.80156	8.85302	8.74279	8.82574	8.74835	8.75332	0.193183	0.594143	0.0522762
	HMGB3_HUMAN	High mobility group protein B3 OS=Homo sapiens GN=HMGB3 PE=1 SV=4	HMGB3_HUMAN	6	8.86703	9.05806	8.90548	9.04313	9.0736	8.91039	8.9604	9.03967	8.957	9.10487	8.95596	8.9194	0.190116	0.592986	0.164249
	DFFA_HUMAN	DNA fragmentation factor subunit alpha OS=Homo sapiens GN=DFFA PE=1 SV=1	DFFA_HUMAN	6	8.80451	8.68756	8.77212	8.81151	8.57295	8.77389	8.83731	8.71192	8.75576	8.74243	8.74671	8.84601	0.18774	0.653593	0.0784356
	NHLC2_HUMAN	NHL repeat-containing protein 2 OS=Homo sapiens GN=NHLRC2 PE=1 SV=1	NHLC2_HUMAN	6	8.77282	8.69685	8.80143	8.77966	8.76698	8.81714	8.75041	8.66644	8.8117	8.78455	8.78086	8.82268	0.177565	0.313974	0.123619
	TBG1_HUMAN	Tubulin gamma-1 chain OS=Homo sapiens GN=TUBG1 PE=1 SV=2	TBG1_HUMAN;TBG2_HUMAN	6	8.40761	8.48831	8.46005	8.51832	8.44507	8.50974	8.50982	8.50997	8.49504	8.47935	8.49845	8.4188	0.170471	0.702525	0.0451029
	CCAR1_HUMAN	Cell division cycle and apoptosis regulator protein 1 OS=Homo sapiens GN=CCAR1 PE=1 SV=2	CCAR1_HUMAN	6	8.60976	8.5906	8.5997	8.63762	8.57218	8.62994	8.65513	8.59347	8.61273	8.67239	8.55922	8.60851	0.168283	0.667038	0.0523646
	BCCIP_HUMAN	BRCA2 and CDKN1A-interacting protein OS=Homo sapiens GN=BCCIP PE=1 SV=1	BCCIP_HUMAN	6	8.95492	8.81843	8.93701	8.94991	8.81029	8.92996	8.99097	8.82839	8.94915	8.97138	8.84467	8.96304	0.16664	0.708758	0.0749334
	STK24_HUMAN	Serine/threonine-protein kinase 24 OS=Homo sapiens GN=STK24 PE=1 SV=1	STK24_HUMAN;MST4_HUMAN;STK25_HUMAN	6	8.93003	8.83078	8.9159	8.90705	8.82955	8.88467	8.90692	8.83042	8.89664	8.89218	8.87974	8.95548	0.158607	0.696356	0.0532344
	SH3L3_HUMAN	SH3 domain-binding glutamic acid-rich-like protein 3 OS=Homo sapiens GN=SH3BGRL3 PE=1 SV=1	SH3L3_HUMAN	6	9.75693	9.73909	9.75772	9.81972	9.71684	9.74318	9.82803	9.76368	9.79749	9.75603	9.71261	9.79299	0.139341	0.882298	0.0125683
	COF2_HUMAN	Cofilin-2 OS=Homo sapiens GN=CFL2 PE=1 SV=1	COF2_HUMAN	6	9.32796	9.20826	9.2788	9.29493	9.1411	9.26161	9.34783	9.21658	9.2389	9.26711	9.24499	9.3333	0.129429	0.845979	0.0299776
	RU2A_HUMAN	U2 small nuclear ribonucleoprotein A' OS=Homo sapiens GN=SNRPA1 PE=1 SV=2	RU2A_HUMAN	6	9.17028	9.19346	9.22674	9.2598	9.17175	9.20778	9.22175	9.1706	9.22587	9.18258	9.24051	9.20525	0.122069	0.620956	0.0420535
	DHX29_HUMAN	ATP-dependent RNA helicase DHX29 OS=Homo sapiens GN=DHX29 PE=1 SV=2	DHX29_HUMAN;REVERSED-CATK_HUMAN;REVERSED-CATS_HUMAN	6	7.69093	7.65448	7.78272	7.68012	7.70728	7.80707	7.77201	7.71377	7.7745	7.74458	7.69191	7.71472	0.110715	0.913867	0.0160105
	TENS3_HUMAN	Tensin-3 OS=Homo sapiens GN=TNS3 PE=1 SV=2	TENS3_HUMAN	6	8.61909	8.58783	8.63773	8.60629	8.66863	8.5765	8.58276	8.64205	8.625	8.64386	8.6247	8.60284	0.109853	0.663099	0.0290749
	SYFA_HUMAN	Phenylalanine--tRNA ligase alpha subunit OS=Homo sapiens GN=FARSA PE=1 SV=3	SYFA_HUMAN	6	8.76696	8.8416	8.81311	8.90926	8.78376	8.83494	8.83756	8.83582	8.79245	8.87678	8.75589	8.84496	0.0923034	0.647183	0.0681658
	ADDA_HUMAN	Alpha-adducin OS=Homo sapiens GN=ADD1 PE=1 SV=2	ADDA_HUMAN	6	8.71299	8.60851	8.67504	8.68393	8.66545	8.63926	8.64053	8.61518	8.65601	8.64427	8.6794	8.72414	0.0844657	0.689989	0.0538155
	RB6I2_HUMAN	ELKS/Rab6-interacting/CAST family member 1 OS=Homo sapiens GN=ERC1 PE=1 SV=1	RB6I2_HUMAN	6	8.97886	8.86772	8.94968	8.96177	8.85678	8.96994	8.92241	8.94384	8.88986	8.9108	8.95216	8.97042	0.0741002	0.785686	0.0351815
	PDLI4_HUMAN	PDZ and LIM domain protein 4 OS=Homo sapiens GN=PDLIM4 PE=1 SV=2	PDLI4_HUMAN	6	8.93366	8.88353	8.96042	8.94305	8.92575	8.97034	8.9321	8.94097	8.97183	8.87888	8.92853	8.98687	0.0661211	0.871247	0.0220831
	SPT6H_HUMAN	Transcription elongation factor SPT6 OS=Homo sapiens GN=SUPT6H PE=1 SV=2	SPT6H_HUMAN	6	8.20998	8.12924	8.19469	8.16389	7.92915	8.17188	8.20014	8.10217	8.15956	8.19022	8.14142	8.17506	0.0595233	0.74115	-0.0331483
	MP2K2_HUMAN	Dual specificity mitogen-activated protein kinase kinase 2 OS=Homo sapiens GN=MAP2K2 PE=1 SV=1	MP2K2_HUMAN	6	8.7648	8.76722	8.77244	8.74122	8.75757	8.76717	8.72714	8.7886	8.74772	8.7169	8.82837	8.7745	0.0580094	0.829021	0.0248118
	U2AF1_HUMAN	Splicing factor U2AF 35 kDa subunit OS=Homo sapiens GN=U2AF1 PE=1 SV=3	U2AF1_HUMAN;U2AF4_HUMAN	6	8.72497	8.80425	8.7334	8.80857	8.80074	8.77655	8.77578	8.79042	8.73783	8.82003	8.74293	8.74359	0.0579423	0.710388	0.0488319
	SEPT8_HUMAN	Septin-8 OS=Homo sapiens GN=SEPT8 PE=1 SV=4	SEPT8_HUMAN	6	8.70874	8.62271	8.6849	8.68601	8.62782	8.65196	8.67399	8.6364	8.67261	8.66933	8.67695	8.67459	0.0464718	0.999299	7.82245e-05
	NMT1_HUMAN	Glycylpeptide N-tetradecanoyltransferase 1 OS=Homo sapiens GN=NMT1 PE=1 SV=2	NMT1_HUMAN	6	9.03013	8.92951	9.00224	8.98817	8.91265	8.97994	9.03405	8.91787	8.9921	8.97594	8.96432	9.01532	0.0420029	0.919262	-0.0119109
	THOC4_HUMAN	THO complex subunit 4 OS=Homo sapiens GN=ALYREF PE=1 SV=3	THOC4_HUMAN	6	9.39451	9.32283	9.30425	9.35233	9.31389	9.32511	9.40018	9.29018	9.31086	9.33581	9.33518	9.35456	0.0249387	0.990599	-0.00120409
	DYST_HUMAN	Dystonin OS=Homo sapiens GN=DST PE=1 SV=4	DYST_HUMAN	6	8.79348	8.71215	8.78598	8.66095	8.69466	8.68509	8.77091	8.7157	8.79484	8.68445	8.75548	8.78173	0.0244887	0.576793	-0.0761534
	F16B1_HUMAN	Protein FAM160B1 OS=Homo sapiens GN=FAM160B1 PE=2 SV=1	F16B1_HUMAN	6	8.62209	8.58321	8.69333	8.56232	8.57751	8.64578	8.59916	8.59346	8.64313	8.59181	8.60082	8.69537	0.0162904	0.946604	-0.0112161
	PCBP2_HUMAN	Poly(rC)-binding protein 2 OS=Homo sapiens GN=PCBP2 PE=1 SV=1	PCBP2_HUMAN	6	9.72399	9.74093	9.7802	9.72657	9.72726	9.71208	9.80006	9.7641	9.79646	9.73848	9.71049	9.73469	0.0128109	0.336756	-0.0696108
	IBP7_HUMAN	Insulin-like growth factor-binding protein 7 OS=Homo sapiens GN=IGFBP7 PE=1 SV=1	IBP7_HUMAN	6	8.6707	8.7304	8.58524	8.53117	8.68284	8.60777	8.52512	8.77238	8.58965	8.5396	8.76882	8.66207	0.00778959	0.993585	0.00219142
	CYTB_HUMAN	Cystatin-B OS=Homo sapiens GN=CSTB PE=1 SV=2	CYTB_HUMAN;REVERSED-FKTN_HUMAN	6	9.71843	9.56301	9.68833	9.68229	9.65859	9.69186	9.65158	9.60494	9.68009	9.61125	9.66937	9.72297	0.00434347	0.883476	0.0286419
	NEST_HUMAN	Nestin OS=Homo sapiens GN=NES PE=1 SV=2	NEST_HUMAN	6	8.20873	7.99724	8.07236	8.19179	7.93528	8.05478	8.22467	8.11678	8.08461	8.11569	8.11568	7.96477	-0.001013	0.719592	-0.102291
	TIM44_HUMAN	Mitochondrial import inner membrane translocase subunit TIM44 OS=Homo sapiens GN=TIMM44 PE=1 SV=2	TIM44_HUMAN	6	8.59243	8.58239	8.55841	8.57121	8.56656	8.57209	8.57408	8.54735	8.56092	8.5411	8.60381	8.59559	-0.0116093	0.894529	0.0101961
	ELOC_HUMAN	Transcription elongation factor B polypeptide 1 OS=Homo sapiens GN=TCEB1 PE=1 SV=1	ELOC_HUMAN	6	9.00327	9.26286	9.11322	9.34409	9.26838	9.26879	9.22393	9.28026	9.14041	9.36631	9.02217	9.05461	-0.0141804	0.806779	0.124748
	EI2BA_HUMAN	Translation initiation factor eIF-2B subunit alpha OS=Homo sapiens GN=EIF2B1 PE=1 SV=1	EI2BA_HUMAN	6	8.68777	8.50915	8.65492	8.57873	8.56569	8.6514	8.61428	8.4878	8.6467	8.5891	8.59728	8.67328	-0.0145836	0.969708	-0.00785474
	TRA2B_HUMAN	Transformer-2 protein homolog beta OS=Homo sapiens GN=TRA2B PE=1 SV=1	TRA2B_HUMAN	6	9.43741	9.37738	9.36798	9.40667	9.36805	9.3541	9.38895	9.38646	9.3967	9.41586	9.39413	9.355	-0.0156795	0.835234	-0.0209472
	NDKA_HUMAN	Nucleoside diphosphate kinase A OS=Homo sapiens GN=NME1 PE=1 SV=1	NDKA_HUMAN	6	9.39338	9.51626	9.55065	9.63076	9.69637	9.70039	9.62894	9.72481	9.56518	9.58102	9.41378	9.48451	-0.0184517	0.924875	0.0222694
	COR1B_HUMAN	Coronin-1B OS=Homo sapiens GN=CORO1B PE=1 SV=1	COR1B_HUMAN	6	8.90693	8.85143	8.88008	8.83346	8.87359	8.84589	8.87016	8.86603	8.82958	8.86196	8.91809	8.84938	-0.0205901	0.928616	-0.00849315
	NAA10_HUMAN	N-alpha-acetyltransferase 10 OS=Homo sapiens GN=NAA10 PE=1 SV=1	NAA10_HUMAN;NAA11_HUMAN	6	8.62748	8.40088	8.56584	8.66841	8.62342	8.59636	8.59187	8.60592	8.52773	8.68567	8.41294	8.52094	-0.03745	0.905556	0.0432301
	FCL_HUMAN	GDP-L-fucose synthase OS=Homo sapiens GN=TSTA3 PE=1 SV=1	FCL_HUMAN	6	8.76279	8.75914	8.77387	8.74128	8.7658	8.7861	8.7557	8.77883	8.76246	8.70002	8.80426	8.78145	-0.0394888	0.972267	-0.00379894
	TBA1C_HUMAN	Tubulin alpha-1C chain OS=Homo sapiens GN=TUBA1C PE=1 SV=1	TBA1C_HUMAN	6	8.78766	9.27276	8.85348	9.3043	9.31081	9.21235	9.12955	9.32505	8.90809	9.42181	8.77393	8.77493	-0.045785	0.804223	0.259241
	RBM3_HUMAN	Putative RNA-binding protein 3 OS=Homo sapiens GN=RBM3 PE=1 SV=1	RBM3_HUMAN	6	8.98528	9.26485	8.9881	9.30698	9.3171	9.33048	9.26076	9.38205	9.02536	9.43018	8.842	8.98145	-0.0474624	0.798188	0.201333
	CPIN1_HUMAN	Anamorsin OS=Homo sapiens GN=CIAPIN1 PE=1 SV=2	CPIN1_HUMAN	6	8.81566	8.65478	8.75651	8.78109	8.68161	8.78758	8.78053	8.63254	8.76882	8.73221	8.70863	8.77257	-0.073403	0.869779	-0.0288762
	CSN1_HUMAN	COP9 signalosome complex subunit 1 OS=Homo sapiens GN=GPS1 PE=1 SV=4	CSN1_HUMAN	6	8.81568	8.74418	8.81046	8.8093	8.74632	8.77109	8.74196	8.73435	8.75981	8.79997	8.78737	8.79401	-0.0742799	0.91684	0.00835217
	BYST_HUMAN	Bystin OS=Homo sapiens GN=BYSL PE=1 SV=3	BYST_HUMAN	6	8.47184	8.39414	8.50062	8.36827	8.36633	8.41081	8.43503	8.37487	8.45013	8.40122	8.39814	8.49484	-0.0836855	0.621557	-0.0798892
	PGAM5_HUMAN	Serine/threonine-protein phosphatase PGAM5, mitochondrial OS=Homo sapiens GN=PGAM5 PE=1 SV=2	PGAM5_HUMAN	6	8.69987	8.74817	8.71589	8.68288	8.7049	8.67661	8.67447	8.69709	8.69898	8.67061	8.78654	8.68026	-0.0840154	0.889536	-0.0201026
	RPF2_HUMAN	Ribosome production factor 2 homolog OS=Homo sapiens GN=RPF2 PE=1 SV=2	RPF2_HUMAN	6	8.4772	8.34192	8.49175	8.33057	8.4357	8.38152	8.3009	8.36868	8.45986	8.39531	8.44421	8.43247	-0.0857564	0.733836	-0.0581526
	MTA2_HUMAN	Metastasis-associated protein MTA2 OS=Homo sapiens GN=MTA2 PE=1 SV=1	MTA2_HUMAN	6	8.70501	8.74546	8.74166	8.70377	8.7339	8.67486	8.72632	8.72341	8.77493	8.76456	8.69475	8.67132	-0.0857913	0.570498	-0.0632766
	MAOM_HUMAN	NAD-dependent malic enzyme, mitochondrial OS=Homo sapiens GN=ME2 PE=1 SV=1	MAOM_HUMAN	6	8.63331	8.63578	8.65507	8.69092	8.65571	8.66869	8.64373	8.6228	8.65603	8.64378	8.63215	8.66511	-0.086336	0.656342	0.0190481
	DEOC_HUMAN	Putative deoxyribose-phosphate aldolase OS=Homo sapiens GN=DERA PE=1 SV=2	DEOC_HUMAN	6	8.45824	8.38836	8.51484	8.47384	8.44912	8.5166	8.5036	8.48285	8.50119	8.47579	8.38774	8.44711	-0.0931653	0.700128	-0.0613237
	RALY_HUMAN	RNA-binding protein Raly OS=Homo sapiens GN=RALY PE=1 SV=1	RALY_HUMAN	6	8.96969	9.0246	8.95811	8.99985	9.04713	8.94681	8.97702	8.96753	8.99389	8.95361	9.02057	8.96685	-0.109686	0.903953	-0.0126093
	CN166_HUMAN	UPF0568 protein C14orf166 OS=Homo sapiens GN=C14orf166 PE=1 SV=1	CN166_HUMAN	6	8.93767	8.9052	8.96225	8.92533	8.89835	8.92437	8.95813	8.92096	8.94584	8.87428	8.94577	8.93493	-0.111827	0.58163	-0.053883
	WDFY1_HUMAN	WD repeat and FYVE domain-containing protein 1 OS=Homo sapiens GN=WDFY1 PE=1 SV=1	WDFY1_HUMAN	6	8.48204	8.42495	8.38436	8.39078	8.45666	8.41569	8.35657	8.37362	8.44196	8.43401	8.46295	8.38433	-0.119118	0.917825	-0.0133153
	5NTC_HUMAN	Cytosolic purine 5'-nucleotidase OS=Homo sapiens GN=NT5C2 PE=1 SV=1	5NTC_HUMAN	6	8.60966	8.59906	8.6243	8.61941	8.55485	8.60125	8.60162	8.59932	8.56996	8.59246	8.57366	8.64244	-0.124461	0.756217	-0.0242415
	ARHG1_HUMAN	Rho guanine nucleotide exchange factor 1 OS=Homo sapiens GN=ARHGEF1 PE=1 SV=2	ARHG1_HUMAN	6	8.40641	8.38843	8.43686	8.31423	8.36017	8.41668	8.44027	8.42321	8.3435	8.36382	8.43525	8.34752	-0.126845	0.424221	-0.0901302
	ODO1_HUMAN	2-oxoglutarate dehydrogenase, mitochondrial OS=Homo sapiens GN=OGDH PE=1 SV=3	ODO1_HUMAN;OGDHL_HUMAN	6	8.4968	8.46834	8.4371	8.40711	8.45625	8.40927	8.42858	8.47026	8.42581	8.41214	8.50815	8.42488	-0.135595	0.642686	-0.0583927
	COX5A_HUMAN	Cytochrome c oxidase subunit 5A, mitochondrial OS=Homo sapiens GN=COX5A PE=1 SV=2	COX5A_HUMAN	6	9.11273	9.15446	9.08514	9.0948	9.03425	9.04754	9.1005	9.07979	9.05459	9.04915	9.17824	9.05334	-0.136853	0.68991	-0.0682676
	NDUV1_HUMAN	NADH dehydrogenase [ubiquinone] flavoprotein 1, mitochondrial OS=Homo sapiens GN=NDUFV1 PE=1 SV=4	NDUV1_HUMAN	6	8.49601	8.59138	8.48104	8.4913	8.5444	8.50491	8.46019	8.54591	8.53149	8.45933	8.55528	8.50589	-0.141656	0.726965	-0.0565483
	PTMA_HUMAN	Prothymosin alpha OS=Homo sapiens GN=PTMA PE=1 SV=2	PTMA_HUMAN	6	9.48993	9.25357	9.26625	9.40578	9.14115	9.28756	9.41722	9.23984	9.35098	9.3245	9.24369	9.26762	-0.142104	0.482734	-0.235432
	HXK2_HUMAN	Hexokinase-2 OS=Homo sapiens GN=HK2 PE=1 SV=2	HXK2_HUMAN	6	8.59319	8.52939	8.63147	8.47739	8.54712	8.58825	8.55317	8.52945	8.57343	8.54507	8.53901	8.60383	-0.146587	0.561015	-0.0766448
	DP13A_HUMAN	DCC-interacting protein 13-alpha OS=Homo sapiens GN=APPL1 PE=1 SV=1	DP13A_HUMAN	6	8.44982	8.46333	8.40772	8.43771	8.41823	8.46422	8.47586	8.47225	8.35133	8.41848	8.43344	8.43059	-0.152236	0.483474	-0.0444321
	MPRIP_HUMAN	Myosin phosphatase Rho-interacting protein OS=Homo sapiens GN=MPRIP PE=1 SV=3	MPRIP_HUMAN	6	8.45054	8.40109	8.36526	8.3584	8.27824	8.38802	8.37046	8.33877	8.4007	8.34262	8.44323	8.33928	-0.154431	0.531483	-0.0971731
	BIN1_HUMAN	Myc box-dependent-interacting protein 1 OS=Homo sapiens GN=BIN1 PE=1 SV=1	BIN1_HUMAN;AMPH_HUMAN;BIN2_HUMAN	6	8.82575	8.69367	8.75461	8.80925	8.69749	8.78146	8.81687	8.72386	8.75076	8.71125	8.72252	8.77559	-0.159173	0.614307	-0.0797224
	VAT1_HUMAN	Synaptic vesicle membrane protein VAT-1 homolog OS=Homo sapiens GN=VAT1 PE=1 SV=2	VAT1_HUMAN	6	8.68099	8.67084	8.53599	8.68984	8.70938	8.65036	8.57068	8.78697	8.55581	8.6772	8.57566	8.56193	-0.178586	0.677683	-0.0865925
	PEPD_HUMAN	Xaa-Pro dipeptidase OS=Homo sapiens GN=PEPD PE=1 SV=3	PEPD_HUMAN	6	8.49872	8.45159	8.4272	8.46378	8.43058	8.45613	8.51199	8.49812	8.43218	8.44033	8.41876	8.43985	-0.179198	0.303064	-0.0900113
	CSK_HUMAN	Tyrosine-protein kinase CSK OS=Homo sapiens GN=CSK PE=1 SV=1	CSK_HUMAN	6	8.54887	8.40571	8.52225	8.45074	8.4506	8.48906	8.42443	8.43418	8.4904	8.47052	8.47396	8.48295	-0.181679	0.654784	-0.0689165
	DDAH1_HUMAN	N(G),N(G)-dimethylarginine dimethylaminohydrolase 1 OS=Homo sapiens GN=DDAH1 PE=1 SV=3	DDAH1_HUMAN	6	8.61948	8.55787	8.55709	8.5612	8.53753	8.48048	8.58631	8.55814	8.53369	8.58454	8.54614	8.50748	-0.20257	0.35596	-0.106143
	GGH_HUMAN	Gamma-glutamyl hydrolase OS=Homo sapiens GN=GGH PE=1 SV=2	GGH_HUMAN	6	8.86983	8.79099	8.79996	8.88089	8.81155	8.81438	8.85116	8.76326	8.80365	8.7745	8.82519	8.81954	-0.232921	0.652071	-0.0488941
	UACA_HUMAN	Uveal autoantigen with coiled-coil domains and ankyrin repeats OS=Homo sapiens GN=UACA PE=1 SV=2	UACA_HUMAN	6	8.54178	8.566	8.51376	8.50173	8.53815	8.45528	8.46176	8.54814	8.52001	8.50972	8.55148	8.4765	-0.233256	0.354881	-0.0909717
	TCOF_HUMAN	Treacle protein OS=Homo sapiens GN=TCOF1 PE=1 SV=3	TCOF_HUMAN	6	8.4206	8.28476	8.3655	8.37137	8.30401	8.30487	8.35859	8.31371	8.29941	8.36238	8.31018	8.31832	-0.239854	0.530413	-0.0982949
	ULA1_HUMAN	NEDD8-activating enzyme E1 regulatory subunit OS=Homo sapiens GN=NAE1 PE=1 SV=1	ULA1_HUMAN	6	8.55774	8.50233	8.55443	8.53272	8.54716	8.50737	8.59809	8.49538	8.57205	8.5019	8.49774	8.51883	-0.242756	0.165586	-0.10844
	TOP2B_HUMAN	DNA topoisomerase 2-beta OS=Homo sapiens GN=TOP2B PE=1 SV=3	TOP2B_HUMAN	6	8.20251	8.3938	8.14053	8.38998	8.41839	8.28973	8.29739	8.36595	8.1332	8.36746	8.10008	8.10504	-0.250497	0.707943	-0.164955
	GRN_HUMAN	Granulins OS=Homo sapiens GN=GRN PE=1 SV=2	GRN_HUMAN	6	8.88518	9.07035	8.80639	8.87777	8.92778	8.84787	8.84824	9.02323	8.80101	8.8244	8.91217	8.83602	-0.253773	0.458175	-0.25192
	IKIP_HUMAN	Inhibitor of nuclear factor kappa-B kinase-interacting protein OS=Homo sapiens GN=IKBIP PE=1 SV=1	IKIP_HUMAN	6	9.29285	9.40022	9.30051	9.25969	9.32471	9.20822	9.20434	9.28727	9.29424	9.23284	9.38389	9.22784	-0.279125	0.506504	-0.15361
	NT5D3_HUMAN	5'-nucleotidase domain-containing protein 3 OS=Homo sapiens GN=NT5DC3 PE=2 SV=1	NT5D3_HUMAN	6	8.52465	8.50509	8.50114	8.44577	8.51551	8.53153	8.4951	8.5119	8.51539	8.42537	8.51132	8.50695	-0.286433	0.370478	-0.0911761
	PESC_HUMAN	Pescadillo homolog OS=Homo sapiens GN=PES1 PE=1 SV=1	PESC_HUMAN	6	8.8341	8.75671	8.82072	8.76174	8.71231	8.77814	8.7971	8.71424	8.8074	8.75116	8.73326	8.8004	-0.300618	0.243958	-0.141462
	ZW10_HUMAN	Centromere/kinetochore protein zw10 homolog OS=Homo sapiens GN=ZW10 PE=1 SV=3	ZW10_HUMAN	6	8.2039	8.06647	8.2393	8.0607	8.10779	8.07051	8.12277	8.0301	8.07924	7.9955	8.13024	8.19002	-0.313394	0.43881	-0.210659
	EHD4_HUMAN	EH domain-containing protein 4 OS=Homo sapiens GN=EHD4 PE=1 SV=1	EHD4_HUMAN	6	8.45103	8.38405	8.47868	8.42078	8.4153	8.39237	8.44174	8.47186	8.47285	8.36589	8.36267	8.42066	-0.318206	0.179553	-0.185378
	RAB21_HUMAN	Ras-related protein Rab-21 OS=Homo sapiens GN=RAB21 PE=1 SV=3	RAB21_HUMAN	6	8.61632	8.62779	8.6857	8.53088	8.68827	8.59245	8.56602	8.61122	8.68291	8.53087	8.56426	8.65748	-0.326205	0.260013	-0.188595
	NCBP1_HUMAN	Nuclear cap-binding protein subunit 1 OS=Homo sapiens GN=NCBP1 PE=1 SV=1	NCBP1_HUMAN	6	8.40919	8.42694	8.37541	8.38453	8.33663	8.37792	8.34864	8.32436	8.35892	8.36787	8.35879	8.41403	-0.347959	0.362978	-0.0779315
	P3H1_HUMAN	Prolyl 3-hydroxylase 1 OS=Homo sapiens GN=LEPRE1 PE=1 SV=2	P3H1_HUMAN	6	8.9114	8.95478	8.86133	8.88506	8.91513	8.8992	8.8178	8.9401	8.85355	8.8791	8.90804	8.84795	-0.356659	0.382969	-0.105605
	PR40A_HUMAN	Pre-mRNA-processing factor 40 homolog A OS=Homo sapiens GN=PRPF40A PE=1 SV=2	PR40A_HUMAN	6	8.66367	8.61212	8.65344	8.69081	8.60911	8.66044	8.64516	8.60636	8.68969	8.63222	8.59575	8.60171	-0.36619	0.161453	-0.11113
	SRPR_HUMAN	Signal recognition particle receptor subunit alpha OS=Homo sapiens GN=SRPR PE=1 SV=2	SRPR_HUMAN	6	8.56462	8.68286	8.57821	8.54741	8.60256	8.43991	8.47584	8.55478	8.55572	8.52221	8.6065	8.48118	-0.384396	0.256317	-0.239351
	IPYR2_HUMAN	Inorganic pyrophosphatase 2, mitochondrial OS=Homo sapiens GN=PPA2 PE=1 SV=2	IPYR2_HUMAN	6	8.85854	8.80725	8.81251	8.8332	8.83256	8.79648	8.82331	8.80212	8.78679	8.80873	8.83021	8.78038	-0.397295	0.419252	-0.0657779
	PDS5A_HUMAN	Sister chromatid cohesion protein PDS5 homolog A OS=Homo sapiens GN=PDS5A PE=1 SV=1	PDS5A_HUMAN	6	8.22475	8.22526	8.21936	8.1676	8.07342	8.18164	8.19807	8.20541	8.19137	8.16119	8.1272	8.15584	-0.439271	0.00156873	-0.24849
	RAB18_HUMAN	Ras-related protein Rab-18 OS=Homo sapiens GN=RAB18 PE=1 SV=1	RAB18_HUMAN	6	8.59794	8.60124	8.62854	8.51886	8.60997	8.55869	8.57844	8.58197	8.60464	8.53767	8.57761	8.56865	-0.440423	0.0355812	-0.158838
	SFXN3_HUMAN	Sideroflexin-3 OS=Homo sapiens GN=SFXN3 PE=1 SV=2	SFXN3_HUMAN	6	8.71832	8.90837	8.62894	8.47179	8.78754	8.44597	8.54435	8.67011	8.58368	8.3885	8.75184	8.45901	-0.458418	0.222881	-0.680318
	NPC2_HUMAN	Epididymal secretory protein E1 OS=Homo sapiens GN=NPC2 PE=1 SV=1	NPC2_HUMAN	6	9.49488	9.53891	9.48362	9.51655	9.57341	9.4773	9.4458	9.4306	9.46678	9.41025	9.49668	9.50135	-0.472789	0.34407	-0.116485
	TMEDA_HUMAN	Transmembrane emp24 domain-containing protein 10 OS=Homo sapiens GN=TMED10 PE=1 SV=2	TMEDA_HUMAN	6	9.22909	9.38332	9.18391	9.17426	9.29295	9.06273	9.09021	9.2337	9.12242	9.07304	9.28374	9.02203	-0.475285	0.268262	-0.439903
	NCEH1_HUMAN	Neutral cholesterol ester hydrolase 1 OS=Homo sapiens GN=NCEH1 PE=1 SV=3	NCEH1_HUMAN	6	9.09906	9.15822	9.03595	8.98104	9.05473	8.88615	8.98426	8.93565	8.99862	9.02702	9.03924	8.90354	-0.483723	0.11831	-0.353771
	DIP2B_HUMAN	Disco-interacting protein 2 homolog B OS=Homo sapiens GN=DIP2B PE=1 SV=3	DIP2B_HUMAN	6	8.17375	8.16086	8.18729	8.20451	8.10292	8.20124	8.20709	8.16097	8.20183	8.08539	8.13044	8.10158	-0.484015	0.0100543	-0.225541
	NU205_HUMAN	Nuclear pore complex protein Nup205 OS=Homo sapiens GN=NUP205 PE=1 SV=3	NU205_HUMAN	6	8.40829	8.38183	8.39032	8.31111	8.32982	8.34113	8.38136	8.34686	8.37023	8.30901	8.35848	8.3428	-0.489092	0.023915	-0.187254
	LYRIC_HUMAN	Protein LYRIC OS=Homo sapiens GN=MTDH PE=1 SV=2	LYRIC_HUMAN	6	8.80612	8.91036	8.70311	8.72187	8.78469	8.61088	8.72496	8.74037	8.70943	8.66357	8.75871	8.63966	-0.494752	0.175676	-0.412957
	MMS19_HUMAN	MMS19 nucleotide excision repair protein homolog OS=Homo sapiens GN=MMS19 PE=1 SV=2	MMS19_HUMAN	6	8.51325	8.48185	8.51329	8.45218	8.46343	8.42814	8.49224	8.48967	8.48308	8.45644	8.42941	8.45857	-0.505175	0.0175866	-0.181729
	AP1B1_HUMAN	AP-1 complex subunit beta-1 OS=Homo sapiens GN=AP1B1 PE=1 SV=2	AP1B1_HUMAN	6	8.64554	8.66366	8.68603	8.63197	8.63041	8.644	8.61916	8.63246	8.66867	8.6131	8.60687	8.66467	-0.506426	0.16846	-0.120918
	MYO6_HUMAN	Unconventional myosin-VI OS=Homo sapiens GN=MYO6 PE=1 SV=4	MYO6_HUMAN	6	8.34792	8.27086	8.29438	8.21641	8.27384	8.25087	8.19177	8.23507	8.29123	8.22142	8.27586	8.23896	-0.510314	0.109234	-0.197947
	MLEC_HUMAN	Malectin OS=Homo sapiens GN=MLEC PE=1 SV=1	MLEC_HUMAN;ZFHX3_HUMAN;REVERSED-TRPM1_HUMAN;REVERSED-TRPM3_HUMAN;REVERSED-TRPM6_HUMAN	6	8.968	9.02764	8.8709	8.85332	8.96825	8.76445	8.76344	8.76217	8.87674	8.79622	8.95192	8.74486	-0.518002	0.189408	-0.398776
	FND3B_HUMAN	Fibronectin type III domain-containing protein 3B OS=Homo sapiens GN=FNDC3B PE=1 SV=2	FND3B_HUMAN	6	8.26946	8.41759	8.25891	8.12038	8.31063	8.13005	8.12049	8.25622	8.24856	8.05298	8.30726	8.03815	-0.528208	0.165595	-0.565579
	CDC42_HUMAN	Cell division control protein 42 homolog OS=Homo sapiens GN=CDC42 PE=1 SV=2	CDC42_HUMAN	6	9.37658	9.33883	9.38689	9.31362	9.35567	9.34305	9.32745	9.36887	9.35054	9.2995	9.26863	9.36505	-0.536714	0.152378	-0.182631
	LAP2B_HUMAN	Lamina-associated polypeptide 2, isoforms beta/gamma OS=Homo sapiens GN=TMPO PE=1 SV=2	LAP2B_HUMAN	6	9.01769	9.077	8.87073	8.9886	9.03017	8.81262	8.90636	8.91411	8.88445	8.87537	8.92631	8.77271	-0.558945	0.156794	-0.445444
	IPO9_HUMAN	Importin-9 OS=Homo sapiens GN=IPO9 PE=1 SV=3	IPO9_HUMAN	6	8.69359	8.7334	8.78674	8.73247	8.73614	8.74587	8.72328	8.68096	8.6985	8.70563	8.62757	8.71764	-0.596502	0.233367	-0.179991
	HGS_HUMAN	Hepatocyte growth factor-regulated tyrosine kinase substrate OS=Homo sapiens GN=HGS PE=1 SV=1	HGS_HUMAN	6	8.77941	8.78127	8.79486	8.7637	8.78887	8.78123	8.76982	8.74429	8.77262	8.77465	8.74939	8.65177	-0.602146	0.171014	-0.188746
	GTR1_HUMAN	Solute carrier family 2, facilitated glucose transporter member 1 OS=Homo sapiens GN=SLC2A1 PE=1 SV=2	GTR1_HUMAN	6	9.31867	9.40289	9.23862	9.14348	9.31826	9.16936	9.21085	9.24556	9.19926	9.1544	9.24701	9.12164	-0.602327	0.0841769	-0.490234
	ACAD9_HUMAN	Acyl-CoA dehydrogenase family member 9, mitochondrial OS=Homo sapiens GN=ACAD9 PE=1 SV=1	ACAD9_HUMAN	6	8.39286	8.37271	8.39359	8.33255	8.35913	8.3712	8.29811	8.37702	8.32093	8.30678	8.37247	8.32248	-0.623647	0.0634466	-0.171655
	TF_HUMAN	Tissue factor OS=Homo sapiens GN=F3 PE=1 SV=1	TF_HUMAN	6	8.88915	8.96774	8.91635	8.75579	8.86645	8.8553	8.7417	8.80979	8.8791	8.76901	8.77999	8.86062	-0.633599	0.0315202	-0.400221
	RAC1_HUMAN	Ras-related C3 botulinum toxin substrate 1 OS=Homo sapiens GN=RAC1 PE=1 SV=1	RAC1_HUMAN;RAC2_HUMAN;RAC3_HUMAN	6	9.40533	9.42628	9.45962	9.40562	9.43527	9.40278	9.39143	9.4097	9.38339	9.38498	9.29621	9.4151	-0.633802	0.159601	-0.208249
	RAB5C_HUMAN	Ras-related protein Rab-5C OS=Homo sapiens GN=RAB5C PE=1 SV=2	RAB5C_HUMAN	6	8.89293	8.99182	8.88699	8.92813	8.99167	8.91984	8.86559	8.96581	8.81989	8.86081	8.74985	8.8139	-0.644942	0.0759282	-0.385629
	AP1G1_HUMAN	AP-1 complex subunit gamma-1 OS=Homo sapiens GN=AP1G1 PE=1 SV=5	AP1G1_HUMAN	6	8.63954	8.58508	8.6145	8.54728	8.61196	8.62728	8.55596	8.50277	8.60472	8.4903	8.46317	8.6014	-0.652536	0.101821	-0.302632
	PININ_HUMAN	Pinin OS=Homo sapiens GN=PNN PE=1 SV=4	PININ_HUMAN	6	8.60912	8.71744	8.6034	8.66032	8.65967	8.54202	8.573	8.56556	8.55456	8.58506	8.52178	8.46192	-0.70871	0.0882843	-0.401094
	PLK1_HUMAN	Serine/threonine-protein kinase PLK1 OS=Homo sapiens GN=PLK1 PE=1 SV=1	PLK1_HUMAN	5	8.23685	8.23776	8.25147	8.31052	8.36675	8.38417	8.46115	8.52639	8.49136	8.56641	8.61892	8.58436	0.982491	0.000107224	1.15725
	UBE2S_HUMAN	Ubiquitin-conjugating enzyme E2 S OS=Homo sapiens GN=UBE2S PE=1 SV=2	UBE2S_HUMAN	5	8.55545	8.51527	8.55964	8.66401	8.61048	8.66031	8.72621	8.71167	8.75904	8.83677	8.81095	8.88271	0.976598	0.000627021	0.998522
	FA83D_HUMAN	Protein FAM83D OS=Homo sapiens GN=FAM83D PE=1 SV=3	FA83D_HUMAN	5	7.70032	7.59874	7.74695	7.84802	7.86933	7.97398	8.07001	8.10402	8.00125	8.10573	8.13791	8.17959	0.94557	0.000413761	1.51421
	CDC20_HUMAN	Cell division cycle protein 20 homolog OS=Homo sapiens GN=CDC20 PE=1 SV=2	CDC20_HUMAN	5	8.46786	8.40226	8.54108	8.49487	8.60164	8.6038	8.57933	8.68089	8.7473	8.76081	8.68669	8.68102	0.849946	0.00656059	0.78714
	RGAP1_HUMAN	Rac GTPase-activating protein 1 OS=Homo sapiens GN=RACGAP1 PE=1 SV=1	RGAP1_HUMAN	5	8.36186	8.46595	8.382	8.49364	8.46649	8.44281	8.51882	8.55529	8.57212	8.5825	8.61158	8.49122	0.837258	0.0331696	0.528407
	KIF22_HUMAN	Kinesin-like protein KIF22 OS=Homo sapiens GN=KIF22 PE=1 SV=5	KIF22_HUMAN	5	8.05404	8.01917	8.14159	8.14335	8.21637	8.06889	8.22162	8.26585	8.32678	8.26584	8.28806	8.24959	0.830403	0.00409221	0.642487
	SNUT1_HUMAN	U4/U6.U5 tri-snRNP-associated protein 1 OS=Homo sapiens GN=SART1 PE=1 SV=1	SNUT1_HUMAN	5	8.68839	8.6779	8.67522	8.73282	8.69756	8.68765	8.68984	8.75046	8.78553	8.78738	8.72775	8.83207	0.776033	0.0371559	0.345311
	APOD_HUMAN	Apolipoprotein D OS=Homo sapiens GN=APOD PE=1 SV=1	APOD_HUMAN	5		6.91053		6.82373	7.02074	7.26736	7.25671	6.93144	7.45343	7.18473		7.69505	0.553266	#VALUE!	#VALUE!
	HEBP1_HUMAN	Heme-binding protein 1 OS=Homo sapiens GN=HEBP1 PE=1 SV=1	HEBP1_HUMAN	5	8.90318	8.7871	8.88246	8.88816	8.86569	8.92266	8.91645	8.88638	8.90686	8.90599	8.92781	8.95524	0.63827	0.119122	0.231549
	BCAT1_HUMAN	Branched-chain-amino-acid aminotransferase, cytosolic OS=Homo sapiens GN=BCAT1 PE=1 SV=3	BCAT1_HUMAN	5	8.87699	8.82248	8.88414	8.84857	8.8198	8.8475	8.90466	8.86968	8.91321	8.89101	8.88861	8.91811	0.605883	0.146408	0.124184
	APT_HUMAN	Adenine phosphoribosyltransferase OS=Homo sapiens GN=APRT PE=1 SV=2	APT_HUMAN	5	8.93488	8.94565	9.01042	8.92661	8.94789	9.0012	9.02289	8.99185	9.00306	8.96476	9.04431	9.04604	0.591455	0.198152	0.18283
	MAT2B_HUMAN	Methionine adenosyltransferase 2 subunit beta OS=Homo sapiens GN=MAT2B PE=1 SV=1	MAT2B_HUMAN	5	8.96488	8.88104	8.96576	8.92775	8.93456	8.95094	9.00159	8.94264	8.97096	8.96707	8.96809	8.99435	0.553233	0.244185	0.125197
	DYR_HUMAN	Dihydrofolate reductase OS=Homo sapiens GN=DHFR PE=1 SV=2	DYR_HUMAN	5	9.28386	9.23263	9.32517	9.31432	9.31708	9.28333	9.34732	9.31296	9.33874	9.33293	9.29164	9.34233	0.546386	0.246811	0.135074
	FA50A_HUMAN	Protein FAM50A OS=Homo sapiens GN=FAM50A PE=1 SV=2	FA50A_HUMAN;FA50B_HUMAN	5	8.61447	8.51503	8.62551	8.61521	8.53142	8.59975	8.67511	8.59292	8.66172	8.60361	8.62627	8.71892	0.530279	0.265517	0.215124
	KPRA_HUMAN	Phosphoribosyl pyrophosphate synthase-associated protein 1 OS=Homo sapiens GN=PRPSAP1 PE=1 SV=2	KPRA_HUMAN	5	8.47193	8.35306	8.46114	8.37931	8.39179	8.4696	8.51294	8.4354	8.47964	8.47347	8.45897	8.50973	0.505423	0.262164	0.163852
	VPS4B_HUMAN	Vacuolar protein sorting-associated protein 4B OS=Homo sapiens GN=VPS4B PE=1 SV=2	VPS4B_HUMAN;FIGL1_HUMAN;VPS4A_HUMAN	5	8.61712	8.58282	8.68531	8.64183	8.67165	8.70214	8.64434	8.65688	8.69253	8.64841	8.72118	8.69065	0.502523	0.190253	0.190136
	NUP37_HUMAN	Nucleoporin Nup37 OS=Homo sapiens GN=NUP37 PE=1 SV=1	NUP37_HUMAN	5	8.73008	8.59189	8.69634	8.7314	8.62481	8.75222	8.7736	8.6468	8.73646	8.75709	8.72838	8.76705	0.493749	0.126359	0.247479
	ACADM_HUMAN	Medium-chain specific acyl-CoA dehydrogenase, mitochondrial OS=Homo sapiens GN=ACADM PE=1 SV=1	ACADM_HUMAN	5	8.71859	8.72428	8.7319	8.67654	8.74096	8.7223	8.73776	8.74443	8.71622	8.7235	8.75996	8.77479	0.491126	0.151367	0.0940653
	SPG20_HUMAN	Spartin OS=Homo sapiens GN=SPG20 PE=1 SV=1	SPG20_HUMAN	5	8.60689	8.58977	8.66354	8.60219	8.62744	8.62194	8.63611	8.67852	8.65627	8.60996	8.65688	8.67076	0.461116	0.428203	0.0844139
	TADBP_HUMAN	TAR DNA-binding protein 43 OS=Homo sapiens GN=TARDBP PE=1 SV=1	TADBP_HUMAN	5	9.07673	9.01889	9.07061	9.05574	9.05384	9.07776	9.05864	9.049	9.08589	9.07139	9.06944	9.1022	0.439153	0.291068	0.0833633
	ROAA_HUMAN	Heterogeneous nuclear ribonucleoprotein A/B OS=Homo sapiens GN=HNRNPAB PE=1 SV=2	ROAA_HUMAN	5	9.32419	9.3197	9.27727	9.35479	9.29777	9.44596	9.42048	9.42834	9.33563	9.37037	9.34087	9.37434	0.427693	0.0368688	0.181221
	ITPA_HUMAN	Inosine triphosphate pyrophosphatase OS=Homo sapiens GN=ITPA PE=1 SV=2	ITPA_HUMAN	5	9.1586	9.15809	9.20171	9.16358	9.14037	9.23402	9.25804	9.15644	9.22683	9.15415	9.21732	9.2678	0.404012	0.316155	0.140432
	HNRDL_HUMAN	Heterogeneous nuclear ribonucleoprotein D-like OS=Homo sapiens GN=HNRNPDL PE=1 SV=3	HNRDL_HUMAN	5	9.40653	9.37328	9.36817	9.42161	9.36347	9.36116	9.40952	9.37867	9.392	9.40566	9.38469	9.42245	0.401251	0.256841	0.0715689
	NFKB1_HUMAN	Nuclear factor NF-kappa-B p105 subunit OS=Homo sapiens GN=NFKB1 PE=1 SV=2	NFKB1_HUMAN	5	7.94549	7.89153	8.00738	7.95319	7.95006	7.95531	7.96125	7.9788	8.01107	7.94975	7.9595	8.02384	0.390217	0.526055	0.0938299
	RS20_HUMAN	40S ribosomal protein S20 OS=Homo sapiens GN=RPS20 PE=1 SV=1	RS20_HUMAN	5	9.96168	9.97904	10.0391	9.98661	9.98007	9.97742	9.99988	9.96036	10.0328	10.0065	10.0418	10.0103	0.387401	0.387042	0.0838353
	UB2L3_HUMAN	Ubiquitin-conjugating enzyme E2 L3 OS=Homo sapiens GN=UBE2L3 PE=1 SV=1	UB2L3_HUMAN	5	9.50184	9.44103	9.55692	9.52035	9.47937	9.5341	9.58172	9.50447	9.55766	9.54385	9.49726	9.55109	0.380916	0.472511	0.0959407
	P3H3_HUMAN	Prolyl 3-hydroxylase 3 OS=Homo sapiens GN=LEPREL2 PE=1 SV=1	P3H3_HUMAN	5	8.60589	8.67202	8.61528	8.67075	8.64864	8.66813	8.66497	8.66669	8.63512	8.60934	8.7078	8.68578	0.376541	0.35949	0.124867
	PDCD5_HUMAN	Programmed cell death protein 5 OS=Homo sapiens GN=PDCD5 PE=1 SV=3	PDCD5_HUMAN	5	9.20779	9.06525	9.21371	9.20774	9.08328	9.20257	9.25289	9.1488	9.18711	9.19014	9.18614	9.27347	0.374168	0.390248	0.16953
	CSN6_HUMAN	COP9 signalosome complex subunit 6 OS=Homo sapiens GN=COPS6 PE=1 SV=1	CSN6_HUMAN	5	8.8448	8.80134	8.87582	8.82011	8.79386	8.87267	8.8773	8.82786	8.87395	8.86197	8.86346	8.86089	0.372111	0.385375	0.0677314
	RU17_HUMAN	U1 small nuclear ribonucleoprotein 70 kDa OS=Homo sapiens GN=SNRNP70 PE=1 SV=2	RU17_HUMAN	5	8.94762	8.85109	8.90673	8.96037	8.95961	8.90956	8.95814	8.95349	8.95604	8.96264	8.91867	8.91359	0.351637	0.413885	0.0949943
	TCRG1_HUMAN	Transcription elongation regulator 1 OS=Homo sapiens GN=TCERG1 PE=1 SV=2	TCRG1_HUMAN	5	8.6564	8.59664	8.64539	8.68804	8.59341	8.66461	8.69522	8.61851	8.63458	8.68264	8.62163	8.70935	0.350241	0.284169	0.130083
	GIPC1_HUMAN	PDZ domain-containing protein GIPC1 OS=Homo sapiens GN=GIPC1 PE=1 SV=2	GIPC1_HUMAN;GIPC3_HUMAN	5	8.46563	8.23502	8.43637	8.29591	8.36127	8.41053	8.47325	8.3898	8.4558	8.38218	8.41946	8.4719	0.348961	0.632336	0.118517
	F10A1_HUMAN	Hsc70-interacting protein OS=Homo sapiens GN=ST13 PE=1 SV=2	F10A1_HUMAN;ST134_HUMAN;F10A5_HUMAN	5	9.29499	9.19544	9.28971	9.32101	9.2441	9.28924	9.31203	9.2717	9.26571	9.29884	9.27162	9.31228	0.339189	0.376355	0.106898
	HOME3_HUMAN	Homer protein homolog 3 OS=Homo sapiens GN=HOMER3 PE=1 SV=2	HOME3_HUMAN;HOME1_HUMAN;HOME2_HUMAN	5	8.37861	8.18018	8.4003	8.29827	8.36364	8.42796	8.40413	8.40764	8.402	8.38284	8.31763	8.41967	0.336381	0.543946	0.149684
	MIP18_HUMAN	Mitotic spindle-associated MMXD complex subunit MIP18 OS=Homo sapiens GN=FAM96B PE=1 SV=1	MIP18_HUMAN	5	8.68035	8.63406	8.66351	8.67145	8.57027	8.66934	8.73751	8.66042	8.65685	8.64748	8.72365	8.68013	0.33603	0.392811	0.0835609
	MEMO1_HUMAN	Protein MEMO1 OS=Homo sapiens GN=MEMO1 PE=1 SV=1	MEMO1_HUMAN	5	8.1828	8.14046	8.13304	8.13321	8.1339	8.22988	8.19509	8.14254	8.14762	8.12952	8.22062	8.22378	0.332324	0.303606	0.135513
	CPSF5_HUMAN	Cleavage and polyadenylation specificity factor subunit 5 OS=Homo sapiens GN=NUDT21 PE=1 SV=1	CPSF5_HUMAN	5	9.11777	9.10931	9.19719	9.25752	9.12167	9.22011	9.1773	9.14542	9.20722	9.16925	9.18813	9.22297	0.331721	0.187094	0.168638
	PIMT_HUMAN	Protein-L-isoaspartate(D-aspartate) O-methyltransferase OS=Homo sapiens GN=PCMT1 PE=1 SV=4	PIMT_HUMAN	5	9.05239	8.9447	9.02531	9.02247	8.99099	9.04812	9.07137	8.9891	9.02438	9.00169	9.0411	9.07828	0.326158	0.450883	0.105142
	GCP60_HUMAN	Golgi resident protein GCP60 OS=Homo sapiens GN=ACBD3 PE=1 SV=4	GCP60_HUMAN	5	9.59823	9.53332	9.54693	9.55644	9.54575	9.57388	9.57502	9.55955	9.56883	9.54998	9.56596	9.61664	0.316396	0.563141	0.0600039
	RL31_HUMAN	60S ribosomal protein L31 OS=Homo sapiens GN=RPL31 PE=1 SV=1	RL31_HUMAN	5	9.81142	9.76553	9.81913	9.79427	9.7656	9.78948	9.81431	9.77952	9.82218	9.79807	9.82909	9.80354	0.311789	0.588639	0.0369294
	PIN1_HUMAN	Peptidyl-prolyl cis-trans isomerase NIMA-interacting 1 OS=Homo sapiens GN=PIN1 PE=1 SV=1	PIN1_HUMAN	5	8.59023	8.64793	8.6591	8.75185	8.67378	8.63958	8.74418	8.73094	8.68537	8.76252	8.60495	8.64844	0.304908	0.468731	0.145212
	DX39B_HUMAN	Spliceosome RNA helicase DDX39B OS=Homo sapiens GN=DDX39B PE=1 SV=1	DX39B_HUMAN	5	9.28913	9.28158	9.29265	9.32034	9.32343	9.30402	9.26661	9.29644	9.29882	9.37995	9.2582	9.33779	0.296931	0.332238	0.134172
	GMPPB_HUMAN	Mannose-1-phosphate guanyltransferase beta OS=Homo sapiens GN=GMPPB PE=1 SV=2	GMPPB_HUMAN	5	8.47975	8.40739	8.51827	8.52472	8.46568	8.53631	8.50677	8.41842	8.54274	8.50787	8.47742	8.55796	0.291899	0.316417	0.148921
	DYL1_HUMAN	Dynein light chain 1, cytoplasmic OS=Homo sapiens GN=DYNLL1 PE=1 SV=1	DYL1_HUMAN;DYL2_HUMAN	5	9.34421	9.25007	9.32343	9.28559	9.30973	9.36212	9.22929	9.28301	9.34597	9.33066	9.35332	9.37462	0.276386	0.198038	0.151131
	EDF1_HUMAN	Endothelial differentiation-related factor 1 OS=Homo sapiens GN=EDF1 PE=1 SV=1	EDF1_HUMAN	5	9.25519	9.19213	9.2554	9.26905	9.20172	9.24431	9.28194	9.21004	9.27664	9.22253	9.23469	9.31074	0.272328	0.558074	0.0748386
	UBE2K_HUMAN	Ubiquitin-conjugating enzyme E2 K OS=Homo sapiens GN=UBE2K PE=1 SV=3	UBE2K_HUMAN	5	9.05221	8.97223	9.09055	9.04886	9.04163	9.05349	9.07546	9.00858	9.07034	9.0575	9.03453	9.10105	0.27232	0.566779	0.0802734
	EWS_HUMAN	RNA-binding protein EWS OS=Homo sapiens GN=EWSR1 PE=1 SV=1	EWS_HUMAN	5	9.2064	9.1782	9.13988	9.1976	9.17287	9.1317	9.16615	9.16819	9.1557	9.21272	9.19488	9.17893	0.269549	0.397967	0.0666212
	PLCB3_HUMAN	1-phosphatidylinositol 4,5-bisphosphate phosphodiesterase beta-3 OS=Homo sapiens GN=PLCB3 PE=1 SV=2	PLCB3_HUMAN	5	8.47034	8.3972	8.40118	8.41882	8.36496	8.42765	8.44348	8.39028	8.44162	8.38567	8.46591	8.47125	0.245242	0.63784	0.0612609
	HEXI1_HUMAN	Protein HEXIM1 OS=Homo sapiens GN=HEXIM1 PE=1 SV=1	HEXI1_HUMAN;HEXI2_HUMAN	5	8.68451	8.62645	8.62482	8.70397	8.59017	8.66687	8.68074	8.64054	8.61725	8.70349	8.63607	8.6754	0.228574	0.398157	0.0876007
	GRHPR_HUMAN	Glyoxylate reductase/hydroxypyruvate reductase OS=Homo sapiens GN=GRHPR PE=1 SV=1	GRHPR_HUMAN	5	8.42223	8.50203	8.49088	8.53697	8.50594	8.51387	8.54239	8.56102	8.51428	8.47288	8.52812	8.4666	0.224034	0.616337	0.0563809
	SMRC2_HUMAN	SWI/SNF complex subunit SMARCC2 OS=Homo sapiens GN=SMARCC2 PE=1 SV=1	SMRC2_HUMAN	5	8.54259	8.55351	8.5664	8.61288	8.54591	8.54331	8.58891	8.52321	8.53506	8.57008	8.56951	8.59078	0.220663	0.0836008	0.0751752
	HAP28_HUMAN	28 kDa heat- and acid-stable phosphoprotein OS=Homo sapiens GN=PDAP1 PE=1 SV=1	HAP28_HUMAN	5	9.37298	9.2694	9.32447	9.38843	9.21383	9.28577	9.41751	9.28308	9.34691	9.33014	9.30532	9.38827	0.217286	0.660955	0.060832
	CRK_HUMAN	Adapter molecule crk OS=Homo sapiens GN=CRK PE=1 SV=2	CRK_HUMAN	5	8.72608	8.58907	8.65585	8.69955	8.65281	8.66263	8.73179	8.65264	8.67256	8.65754	8.63723	8.74318	0.212901	0.7021	0.070401
	GNPI1_HUMAN	Glucosamine-6-phosphate isomerase 1 OS=Homo sapiens GN=GNPDA1 PE=1 SV=1	GNPI1_HUMAN	5	8.51677	8.4462	8.44029	8.38611	8.63558	8.50581	8.40808	8.35958	8.54263	8.40063	8.53232	8.74784	0.212361	0.391422	0.382254
	UCRI_HUMAN	Cytochrome b-c1 complex subunit Rieske, mitochondrial OS=Homo sapiens GN=UQCRFS1 PE=1 SV=2	UCRIL_HUMAN;UCRI_HUMAN	5	8.7929	8.80831	8.83677	8.86668	8.83058	8.79658	8.85711	8.80291	8.82219	8.82738	8.78938	8.87906	0.211766	0.527548	0.0679629
	CAB39_HUMAN	Calcium-binding protein 39 OS=Homo sapiens GN=CAB39 PE=1 SV=1	CAB39_HUMAN	5	8.62471	8.50905	8.66276	8.57472	8.55086	8.63219	8.63485	8.55622	8.64388	8.58993	8.59822	8.67047	0.207605	0.748859	0.0580003
	ZC3HF_HUMAN	Zinc finger CCCH domain-containing protein 15 OS=Homo sapiens GN=ZC3H15 PE=1 SV=1	ZC3HF_HUMAN	5	8.69537	8.64011	8.65937	8.70826	8.49478	8.65805	8.69282	8.61888	8.68885	8.70873	8.67577	8.66411	0.200481	0.448524	0.0588836
	PIPNB_HUMAN	Phosphatidylinositol transfer protein beta isoform OS=Homo sapiens GN=PITPNB PE=1 SV=2	PIPNB_HUMAN	5	8.87863	8.83497	8.86997	8.87373	8.84204	8.83101	8.90084	8.85798	8.87583	8.87931	8.8449	8.86478	0.192496	0.926176	0.0054034
	SPSY_HUMAN	Spermine synthase OS=Homo sapiens GN=SMS PE=1 SV=2	SPSY_HUMAN	5	8.76369	8.71894	8.71974	8.81795	8.69049	8.76392	8.82566	8.73794	8.76347	8.80633	8.68313	8.77183	0.191836	0.602752	0.0736323
	S10AG_HUMAN	Protein S100-A16 OS=Homo sapiens GN=S100A16 PE=1 SV=1	S10AG_HUMAN	5	9.14456	9.19846	9.20073	9.14741	9.1423	9.27519	9.22321	9.20561	9.1936	9.14973	9.23752	9.20325	0.185868	0.62846	0.0541806
	RBBP7_HUMAN	Histone-binding protein RBBP7 OS=Homo sapiens GN=RBBP7 PE=1 SV=1	RBBP7_HUMAN	5	9.22442	9.17888	9.17986	9.2268	9.17971	9.24234	9.2677	9.22063	9.18284	9.28157	9.18418	9.16906	0.181253	0.650773	0.0651838
	TM263_HUMAN	Transmembrane protein 263 OS=Homo sapiens GN=TMEM263 PE=1 SV=1	TM263_HUMAN	5	8.45795	8.63177	8.78489	8.58199	8.78955	8.83797	8.45002	8.84831	8.83536	8.61135	8.70129	8.80977	0.178213	0.541361	0.232709
	PFD2_HUMAN	Prefoldin subunit 2 OS=Homo sapiens GN=PFDN2 PE=1 SV=1	PFD2_HUMAN	5	9.12654	9.03934	9.1142	9.15731	8.99311	9.11779	9.16712	9.104	9.11272	9.11859	9.07293	9.12283	0.175888	0.752126	0.0343226
	TCAL3_HUMAN	Transcription elongation factor A protein-like 3 OS=Homo sapiens GN=TCEAL3 PE=1 SV=1	TCAL3_HUMAN;TCAL5_HUMAN;TCAL6_HUMAN	5	8.58595	8.46125	8.38684	8.52408	8.34293	8.57665	8.57914	8.57405	8.50161	8.45814	8.5472	8.47689	0.174741	0.886217	0.0329036
	KAD1_HUMAN	Adenylate kinase isoenzyme 1 OS=Homo sapiens GN=AK1 PE=1 SV=3	KAD1_HUMAN	5	8.61712	8.57285	8.58869	8.6106	8.54267	8.56769	8.63417	8.59793	8.55423	8.63705	8.58435	8.57969	0.172688	0.748282	0.0261742
	HCDH_HUMAN	Hydroxyacyl-coenzyme A dehydrogenase, mitochondrial OS=Homo sapiens GN=HADH PE=1 SV=3	HCDH_HUMAN	5	8.63214	8.94775	8.7671	8.9668	8.95439	8.91591	8.80677	8.9991	8.81976	9.00584	8.78203	8.79649	0.168901	0.576085	0.240389
	HPBP1_HUMAN	Hsp70-binding protein 1 OS=Homo sapiens GN=HSPBP1 PE=1 SV=1	HPBP1_HUMAN	5	8.67463	8.51396	8.68414	8.63577	8.53098	8.67348	8.64824	8.54298	8.64664	8.62155	8.63261	8.70309	0.155494	0.706192	0.0764057
	DNJC8_HUMAN	DnaJ homolog subfamily C member 8 OS=Homo sapiens GN=DNAJC8 PE=1 SV=2	DNJC8_HUMAN	5	9.08429	8.97985	9.03106	9.12071	8.94486	9.04217	9.11051	8.98037	9.04665	9.06463	9.02384	9.06666	0.152791	0.604607	0.0608813
	GRPE1_HUMAN	GrpE protein homolog 1, mitochondrial OS=Homo sapiens GN=GRPEL1 PE=1 SV=2	GRPE1_HUMAN	5	8.96938	8.84544	8.92272	8.87565	8.81716	8.90674	8.96514	8.84342	8.92071	8.93131	8.89733	8.92782	0.15104	0.926869	0.0119664
	DCUP_HUMAN	Uroporphyrinogen decarboxylase OS=Homo sapiens GN=UROD PE=1 SV=2	DCUP_HUMAN	5	8.65919	8.6639	8.73035	8.78412	8.68401	8.71966	8.70496	8.66877	8.70647	8.67302	8.71277	8.75199	0.148672	0.439525	0.093264
	ARHG2_HUMAN	Rho guanine nucleotide exchange factor 2 OS=Homo sapiens GN=ARHGEF2 PE=1 SV=4	ARHG2_HUMAN	5	8.2999	8.23653	8.24364	8.19794	8.22866	8.18009	8.2471	8.28049	8.1455	8.26632	8.35525	8.20768	0.148152	0.706463	0.0655216
	TYSY_HUMAN	Thymidylate synthase OS=Homo sapiens GN=TYMS PE=1 SV=3	TYSY_HUMAN	5	8.8412	8.73258	8.88203	8.86101	8.7715	8.83019	8.86464	8.82517	8.86937	8.91275	8.75285	8.82605	0.14657	0.853823	0.0412481
	CNBP_HUMAN	Cellular nucleic acid-binding protein OS=Homo sapiens GN=CNBP PE=1 SV=1	CNBP_HUMAN	5	8.92287	8.8173	8.85477	8.88408	8.77491	8.86736	8.93152	8.80913	8.83421	8.90476	8.83409	8.90094	0.145529	0.7346	0.0462477
	RPB3_HUMAN	DNA-directed RNA polymerase II subunit RPB3 OS=Homo sapiens GN=POLR2C PE=1 SV=2	RPB3_HUMAN	5	8.4086	8.33228	8.31161	8.38308	8.28176	8.34524	8.38319	8.30497	8.36795	8.34449	8.37845	8.3601	0.143284	0.803985	0.0277961
	RSMN_HUMAN	Small nuclear ribonucleoprotein-associated protein N OS=Homo sapiens GN=SNRPN PE=1 SV=1	RSMB_HUMAN;RSMN_HUMAN	5	9.34692	9.41579	9.35704	9.47282	9.44385	9.4178	9.40435	9.45552	9.37288	9.45722	9.37	9.37885	0.142852	0.462152	0.0979931
	MAP11_HUMAN	Methionine aminopeptidase 1 OS=Homo sapiens GN=METAP1 PE=1 SV=2	MAP11_HUMAN	5	8.63291	8.59319	8.54921	8.63864	8.51584	8.65414	8.68546	8.52907	8.61795	8.58233	8.62519	8.62146	0.139887	0.568186	0.0563938
	RFA2_HUMAN	Replication protein A 32 kDa subunit OS=Homo sapiens GN=RPA2 PE=1 SV=1	RFA2_HUMAN	5	8.95888	8.81802	8.93621	8.93196	8.85957	8.94232	8.98462	8.83973	8.87469	8.9432	8.88453	8.96123	0.139731	0.65823	0.0739228
	DLG1_HUMAN	Disks large homolog 1 OS=Homo sapiens GN=DLG1 PE=1 SV=2	DLG1_HUMAN	5	8.3366	8.3904	8.31405	8.41542	8.32663	8.32846	8.38297	8.30577	8.30084	8.39675	8.38068	8.3352	0.131788	0.465948	0.0778754
	SFR15_HUMAN	Splicing factor, arginine/serine-rich 15 OS=Homo sapiens GN=SCAF4 PE=1 SV=3	SFR15_HUMAN;SCAF8_HUMAN	5	8.3948	8.26906	8.30313	8.41672	8.36128	8.4025	8.39097	8.29214	8.34699	8.33871	8.35267	8.37487	0.123542	0.482083	0.0997887
	PDE12_HUMAN	2',5'-phosphodiesterase 12 OS=Homo sapiens GN=PDE12 PE=1 SV=2	PDE12_HUMAN	5	8.2718	8.2078	8.23436	8.27967	8.18764	8.24273	8.3127	8.24733	8.27107	8.22316	8.25004	8.23513	0.120103	0.906449	-0.00842518
	MYG1_HUMAN	UPF0160 protein MYG1, mitochondrial OS=Homo sapiens GN=C12orf10 PE=1 SV=2	MYG1_HUMAN	5	8.9432	8.87508	8.93348	8.92663	8.87118	8.93739	8.99096	8.89636	8.93546	8.88683	8.90993	8.9627	0.119653	0.934189	0.00900365
	CTBP2_HUMAN	C-terminal-binding protein 2 OS=Homo sapiens GN=CTBP2 PE=1 SV=1	CTBP2_HUMAN	5	8.69174	8.57936	8.6943	8.6782	8.62589	8.65713	8.67121	8.65982	8.68128	8.69933	8.65559	8.62717	0.112734	0.939503	0.0112082
	PCNP_HUMAN	PEST proteolytic signal-containing nuclear protein OS=Homo sapiens GN=PCNP PE=1 SV=2	PCNP_HUMAN	5	9.38972	9.27649	9.34971	9.3989	9.20342	9.3472	9.39374	9.31121	9.35377	9.35547	9.28387	9.3971	0.111228	0.888852	0.0227003
	SUMF2_HUMAN	Sulfatase-modifying factor 2 OS=Homo sapiens GN=SUMF2 PE=1 SV=2	SUMF2_HUMAN	5	8.65621	8.63595	8.60056	8.66088	8.6241	8.60861	8.68966	8.64212	8.63265	8.59143	8.67273	8.63251	0.10991	0.947954	0.00656754
	MESD_HUMAN	LDLR chaperone MESD OS=Homo sapiens GN=MESDC2 PE=1 SV=2	MESD_HUMAN	5	8.86995	8.80608	8.79694	8.92591	8.75175	8.83969	8.89253	8.78794	8.80946	8.84139	8.83161	8.85322	0.107457	0.525837	0.0551538
	FA98A_HUMAN	Protein FAM98A OS=Homo sapiens GN=FAM98A PE=1 SV=1	FA98A_HUMAN	5	8.92241	8.91442	8.9054	8.85242	8.89664	8.91863	8.91514	8.89963	8.9466	8.8611	8.94579	8.93055	0.106067	0.996633	-0.000384896
	BAG6_HUMAN	Large proline-rich protein BAG6 OS=Homo sapiens GN=BAG6 PE=1 SV=2	BAG6_HUMAN	5	8.60964	8.53284	8.58923	8.57693	8.50812	8.58612	8.58484	8.56525	8.60336	8.58127	8.54856	8.59691	0.0871171	0.932729	-0.00793752
	BICD2_HUMAN	Protein bicaudal D homolog 2 OS=Homo sapiens GN=BICD2 PE=1 SV=1	BICD2_HUMAN	5	8.28803	7.94686	8.13728	8.17824	7.99002	8.12364	8.23362	8.09018	8.11577	8.16674	8.02593	8.20452	0.0865008	0.951904	-0.0230618
	PCH2_HUMAN	Pachytene checkpoint protein 2 homolog OS=Homo sapiens GN=TRIP13 PE=1 SV=2	PCH2_HUMAN	5	8.59732	8.47681	8.63332	8.52794	8.44967	8.55637	8.58747	8.4991	8.60247	8.54857	8.53531	8.61373	0.0853128	0.900182	-0.0229267
	NP1L4_HUMAN	Nucleosome assembly protein 1-like 4 OS=Homo sapiens GN=NAP1L4 PE=1 SV=1	NP1L4_HUMAN	5	9.06997	8.98723	9.03608	9.09264	8.89761	9.06538	9.10536	9.04191	9.02754	9.06121	9.00837	9.02141	0.0794829	0.960917	-0.00497777
	MTAP_HUMAN	S-methyl-5'-thioadenosine phosphorylase OS=Homo sapiens GN=MTAP PE=1 SV=2	MTAP_HUMAN	5	9.15332	9.09327	9.15817	9.20014	9.12357	9.16474	9.20353	9.10236	9.1683	9.15168	9.097	9.18594	0.0761311	0.764881	0.0348557
	RS15_HUMAN	40S ribosomal protein S15 OS=Homo sapiens GN=RPS15 PE=1 SV=2	RS15_HUMAN	5	9.34696	9.53801	9.4084	9.54935	9.62298	9.62819	9.51146	9.71422	9.33615	9.65069	9.34864	9.44803	0.0665609	0.608286	0.207772
	RS25_HUMAN	40S ribosomal protein S25 OS=Homo sapiens GN=RPS25 PE=1 SV=1	RS25_HUMAN	5	9.98124	9.91208	10.0207	9.92868	9.93224	9.91822	9.94843	9.89445	10.0062	9.93521	10.0087	9.96799	0.05945	0.961693	-0.00641549
	OGFR_HUMAN	Opioid growth factor receptor OS=Homo sapiens GN=OGFR PE=1 SV=3	OGFR_HUMAN	5	8.19229	8.11089	8.13353	8.18784	8.13351	8.15056	8.20055	8.18019	8.13703	8.14928	8.14466	8.14027	0.0528942	0.93401	-0.00728515
	UTRO_HUMAN	Utrophin OS=Homo sapiens GN=UTRN PE=1 SV=2	UTRO_HUMAN	5	8.20621	8.1014	7.98451	8.08547	8.07514	7.9437	8.14174	8.0705	8.09555	7.99143	8.17725	8.08869	0.0500065	0.870728	-0.0476491
	UB2V1_HUMAN	Ubiquitin-conjugating enzyme E2 variant 1 OS=Homo sapiens GN=UBE2V1 PE=1 SV=2	UB2V1_HUMAN	5	8.54412	8.71361	8.62753	8.77027	8.89708	8.79734	8.64668	8.68825	8.62921	8.71307	8.66537	8.71131	0.0479499	0.259945	0.210011
	DBLOH_HUMAN	Diablo homolog, mitochondrial OS=Homo sapiens GN=DIABLO PE=1 SV=1	DBLOH_HUMAN	5	8.85507	8.79464	8.77471	8.84561	8.75277	8.81429	8.79508	8.79623	8.80538	8.80357	8.84735	8.79122	0.0476437	0.870512	0.0173305
	TFG_HUMAN	Protein TFG OS=Homo sapiens GN=TFG PE=1 SV=2	TFG_HUMAN	5	9.0969	9.00174	9.09331	9.08368	9.09299	9.09983	9.0298	9.07346	9.04581	9.13072	9.05004	9.06749	0.0456041	0.667817	0.0597699
	KLC2_HUMAN	Kinesin light chain 2 OS=Homo sapiens GN=KLC2 PE=1 SV=1	KLC2_HUMAN;GP158_HUMAN	5	8.31822	8.15728	8.24722	8.28981	8.10425	8.30676	8.33537	8.23647	8.15388	8.27341	8.22561	8.24123	0.0421797	0.978786	0.00450642
	RHG29_HUMAN	Rho GTPase-activating protein 29 OS=Homo sapiens GN=ARHGAP29 PE=1 SV=2	RHG29_HUMAN	5	8.27864	8.23418	8.18177	8.13913	8.22486	8.18526	8.22896	8.2369	8.22686	8.24236	8.20993	8.20714	0.0416244	0.686236	-0.0439149
	AN32A_HUMAN	Acidic leucine-rich nuclear phosphoprotein 32 family member A OS=Homo sapiens GN=ANP32A PE=1 SV=1	AN32A_HUMAN;AN32C_HUMAN;AN32D_HUMAN	5	9.39857	9.28512	9.32555	9.37954	9.23908	9.30473	9.40833	9.28948	9.31471	9.34176	9.28311	9.37004	0.0344151	0.89629	-0.0194351
	LBR_HUMAN	Lamin-B receptor OS=Homo sapiens GN=LBR PE=1 SV=2	LBR_HUMAN	5	8.98688	8.91268	8.89649	8.93284	8.95184	8.83789	8.9442	8.89335	8.94692	8.99114	8.97141	8.82666	0.030273	0.975428	0.00614403
	NUDC3_HUMAN	NudC domain-containing protein 3 OS=Homo sapiens GN=NUDCD3 PE=1 SV=3	NUDC3_HUMAN	5	8.31679	8.21227	8.2375	8.30785	8.13171	8.32729	8.30914	8.25946	8.23347	8.18871	8.28837	8.29167	0.0272324	0.984162	0.00320811
	SPB8_HUMAN	Serpin B8 OS=Homo sapiens GN=SERPINB8 PE=1 SV=2	SPB8_HUMAN;SPB9_HUMAN	5	8.41768	8.30007	8.41656	8.35335	8.34527	8.39418	8.40414	8.34232	8.38402	8.29149	8.40734	8.43217	0.0230381	0.995852	-0.00101982
	LGUL_HUMAN	Lactoylglutathione lyase OS=Homo sapiens GN=GLO1 PE=1 SV=4	LGUL_HUMAN	5	9.32839	9.193	9.30263	9.32167	9.23209	9.27469	9.34146	9.19771	9.27247	9.25987	9.25228	9.32735	0.0227867	0.957421	0.00877922
	SMU1_HUMAN	WD40 repeat-containing protein SMU1 OS=Homo sapiens GN=SMU1 PE=1 SV=2	SMU1_HUMAN	5	8.69486	8.59042	8.65493	8.63845	8.68589	8.66298	8.57496	8.51182	8.63848	8.67043	8.68325	8.68254	0.0183059	0.363848	0.0994466
	CSPG4_HUMAN	Chondroitin sulfate proteoglycan 4 OS=Homo sapiens GN=CSPG4 PE=1 SV=2	CSPG4_HUMAN	5	8.47151	8.35146	8.31785	8.27883	8.13555	8.25696	8.35836	8.25172	8.33309	8.38653	8.43118	8.24557	0.0166728	0.75357	-0.0798758
	SC24D_HUMAN	Protein transport protein Sec24D OS=Homo sapiens GN=SEC24D PE=1 SV=2	SC24D_HUMAN	5	8.41425	8.36744	8.45886	8.28351	8.44879	8.42763	8.34419	8.4216	8.44418	8.38541	8.42781	8.4172	0.0151475	0.882632	-0.0152983
	SPRC_HUMAN	SPARC OS=Homo sapiens GN=SPARC PE=1 SV=1	SPRC_HUMAN	5	8.88247	8.87869	8.88128	8.76966	8.8435	8.79336	8.77093	8.90043	8.85825	8.74178	8.96465	8.90202	0.0123249	0.980802	-0.0052955
	RPAB3_HUMAN	DNA-directed RNA polymerases I, II, and III subunit RPABC3 OS=Homo sapiens GN=POLR2H PE=1 SV=4	RPAB3_HUMAN	5	8.69082	8.48798	8.55505	8.62724	8.55157	8.63585	8.54023	8.59622	8.58806	8.5867	8.59208	8.58872	0.00817772	0.964941	0.00950892
	RL14_HUMAN	60S ribosomal protein L14 OS=Homo sapiens GN=RPL14 PE=1 SV=4	RL14_HUMAN	5	9.76614	9.66565	9.82599	9.77152	9.84797	9.73522	9.712	9.70137	9.76598	9.73881	9.84407	9.73004	-0.00677294	0.792752	0.0551488
	RL35_HUMAN	60S ribosomal protein L35 OS=Homo sapiens GN=RPL35 PE=1 SV=2	RL35_HUMAN	5	9.76664	9.70566	9.79282	9.63293	9.76057	9.67483	9.74842	9.73985	9.78612	9.69317	9.78457	9.71518	-0.00825768	0.562638	-0.0790964
	UBP10_HUMAN	Ubiquitin carboxyl-terminal hydrolase 10 OS=Homo sapiens GN=USP10 PE=1 SV=2	UBP10_HUMAN	5	8.60203	8.51944	8.59849	8.54646	8.54975	8.57199	8.58354	8.56127	8.56237	8.54126	8.55999	8.602	-0.016598	0.849354	-0.0214458
	PSMD8_HUMAN	26S proteasome non-ATPase regulatory subunit 8 OS=Homo sapiens GN=PSMD8 PE=1 SV=2	PSMD8_HUMAN	5	9.19628	9.11335	9.21047	9.1522	9.12679	9.17716	9.18824	9.13601	9.17955	9.16441	9.132	9.20256	-0.0188737	0.831149	-0.0270641
	CHM4B_HUMAN	Charged multivesicular body protein 4b OS=Homo sapiens GN=CHMP4B PE=1 SV=1	CHM4B_HUMAN;CHM4C_HUMAN	5	9.13988	9.06125	9.10053	9.13185	8.98513	9.09111	9.13989	9.08406	9.05479	9.06896	9.07574	9.12396	-0.0248518	0.710522	-0.0381631
	NTF2_HUMAN	Nuclear transport factor 2 OS=Homo sapiens GN=NUTF2 PE=1 SV=1	NTF2_HUMAN	5	9.10695	9.2528	9.11028	9.2864	9.20224	9.26716	9.26197	9.2652	9.16866	9.33857	9.02875	9.09983	-0.0281272	0.902736	0.0486205
	ML12B_HUMAN	Myosin regulatory light chain 12B OS=Homo sapiens GN=MYL12B PE=1 SV=2	ML12A_HUMAN;ML12B_HUMAN	5	9.9334	9.9004	9.84406	9.90012	9.80414	9.84768	9.92061	9.87716	9.90411	9.88578	9.85088	9.8806	-0.0337447	0.490851	-0.0713698
	SNX2_HUMAN	Sorting nexin-2 OS=Homo sapiens GN=SNX2 PE=1 SV=2	SNX2_HUMAN	5	8.48565	8.46329	8.52756	8.45717	8.41673	8.50728	8.46242	8.51812	8.50383	8.48722	8.50029	8.44459	-0.0355792	0.585418	-0.0497619
	ILK_HUMAN	Integrin-linked protein kinase OS=Homo sapiens GN=ILK PE=1 SV=2	ILK_HUMAN	5	7.99922	8.71927	8.32622	8.67502	8.7721	8.62505	8.47861	8.78401	8.27275	8.70001	8.19839	8.19292	-0.0572326	0.96981	-0.0361268
	CNPY2_HUMAN	Protein canopy homolog 2 OS=Homo sapiens GN=CNPY2 PE=1 SV=1	CNPY2_HUMAN	5	9.3512	9.26772	9.27426	9.33836	9.22248	9.26628	9.33072	9.24287	9.28357	9.24667	9.29546	9.3208	-0.057467	0.775502	-0.035508
	YLPM1_HUMAN	YLP motif-containing protein 1 OS=Homo sapiens GN=YLPM1 PE=1 SV=3	YLPM1_HUMAN	5	8.46254	8.42126	8.31835	8.40236	8.38912	8.30532	8.40272	8.39726	8.36813	8.38318	8.40581	8.3684	-0.0576619	0.688466	-0.0623826
	CS010_HUMAN	UPF0556 protein C19orf10 OS=Homo sapiens GN=C19orf10 PE=1 SV=1	CS010_HUMAN	5	9.5326	9.43298	9.50993	9.53129	9.52451	9.53466	9.4151	9.43799	9.50539	9.46696	9.50294	9.55391	-0.073666	0.708633	0.0515521
	WDR18_HUMAN	WD repeat-containing protein 18 OS=Homo sapiens GN=WDR18 PE=1 SV=2	WDR18_HUMAN	5	8.55167	8.48659	8.48495	8.49826	8.48204	8.50166	8.50289	8.4826	8.54784	8.45509	8.47389	8.55641	-0.0736933	0.783101	-0.0380888
	SF01_HUMAN	Splicing factor 1 OS=Homo sapiens GN=SF1 PE=1 SV=4	SF01_HUMAN	5	9.02224	8.9479	9.00467	9.0694	8.95481	9.02865	8.98611	8.91993	8.98933	9.02156	8.9208	9.05368	-0.0740989	0.841077	0.0316631
	SH3L1_HUMAN	SH3 domain-binding glutamic acid-rich-like protein OS=Homo sapiens GN=SH3BGRL PE=1 SV=1	SH3L1_HUMAN	5	9.1621	9.17741	9.16213	9.16586	9.21181	9.15886	9.17405	9.22495	9.15994	9.06579	9.19132	9.2112	-0.0742921	0.886278	-0.0218052
	AFAP1_HUMAN	Actin filament-associated protein 1 OS=Homo sapiens GN=AFAP1 PE=1 SV=2	AFAP1_HUMAN	5	8.52038	8.51722	8.51031	8.46447	8.54203	8.47522	8.4759	8.49579	8.49968	8.43559	8.58259	8.50869	-0.0748852	0.948691	-0.00961479
	CBX1_HUMAN	Chromobox protein homolog 1 OS=Homo sapiens GN=CBX1 PE=1 SV=1	CBX1_HUMAN	5	9.03328	8.93357	8.89058	8.97945	8.84098	8.9178	9.00868	8.92468	8.91876	8.95697	8.91804	8.90975	-0.0776927	0.584485	-0.0927414
	VRK1_HUMAN	Serine/threonine-protein kinase VRK1 OS=Homo sapiens GN=VRK1 PE=1 SV=1	VRK1_HUMAN	5	8.4632	8.4048	8.42965	8.43533	8.39473	8.35846	8.43412	8.37452	8.4123	8.4263	8.45181	8.38668	-0.0815899	0.691721	-0.0358444
	HAT1_HUMAN	Histone acetyltransferase type B catalytic subunit OS=Homo sapiens GN=HAT1 PE=1 SV=1	HAT1_HUMAN	5	8.81016	8.72297	8.80078	8.81747	8.72778	8.80745	8.79895	8.68996	8.80187	8.81202	8.74225	8.76896	-0.0843112	0.904203	-0.0143639
	ATP5J_HUMAN	ATP synthase-coupling factor 6, mitochondrial OS=Homo sapiens GN=ATP5J PE=1 SV=1	ATP5J_HUMAN	5	9.17134	9.17369	9.05832	9.16988	9.04955	9.02265	9.12994	9.09703	9.08794	9.13181	9.0907	9.11534	-0.0967381	0.560908	-0.0821894
	IMA3_HUMAN	Importin subunit alpha-3 OS=Homo sapiens GN=KPNA4 PE=1 SV=1	IMA3_HUMAN	5	9.05982	8.99735	9.03261	9.03425	9.00009	9.04073	9.03447	8.99534	9.06308	9.01243	9.02551	9.02729	-0.0970203	0.660238	-0.0295238
	LPP_HUMAN	Lipoma-preferred partner OS=Homo sapiens GN=LPP PE=1 SV=1	LPP_HUMAN	5	8.66829	8.6562	8.62298	8.59867	8.67197	8.6394	8.61604	8.71361	8.63007	8.59336	8.66832	8.64058	-0.0972195	0.599056	-0.0478196
	GDS1_HUMAN	Rap1 GTPase-GDP dissociation stimulator 1 OS=Homo sapiens GN=RAP1GDS1 PE=1 SV=3	GDS1_HUMAN	5	8.85509	8.76375	8.85178	8.80026	8.76379	8.83842	8.8585	8.76356	8.84051	8.79883	8.78873	8.82674	-0.114095	0.551665	-0.068053
	MA7D1_HUMAN	MAP7 domain-containing protein 1 OS=Homo sapiens GN=MAP7D1 PE=1 SV=1	MA7D1_HUMAN	5	8.59336	8.7438	8.71885	8.72828	8.80898	8.69657	8.61776	8.81023	8.6907	8.78734	8.69093	8.53073	-0.115714	0.928483	-0.0265246
	RCN2_HUMAN	Reticulocalbin-2 OS=Homo sapiens GN=RCN2 PE=1 SV=1	RCN2_HUMAN	5	8.86478	8.8231	8.79258	8.82777	8.6395	8.76043	8.8117	8.79682	8.80492	8.82716	8.8081	8.72231	-0.120065	0.344349	-0.13165
	RRP44_HUMAN	Exosome complex exonuclease RRP44 OS=Homo sapiens GN=DIS3 PE=1 SV=2	RRP44_HUMAN	5	8.33145	8.25781	8.35418	8.28873	8.25912	8.32456	8.30724	8.30365	8.31033	8.31463	8.32083	8.25775	-0.127544	0.635738	-0.0589357
	GBB2_HUMAN	Guanine nucleotide-binding protein G(I)/G(S)/G(T) subunit beta-2 OS=Homo sapiens GN=GNB2 PE=1 SV=3	GBB2_HUMAN	5	8.77053	8.76983	8.72201	8.66503	8.82876	8.67618	8.64343	8.73272	8.74167	8.77711	8.78336	8.65256	-0.131072	0.776719	-0.0431763
	COMT_HUMAN	Catechol O-methyltransferase OS=Homo sapiens GN=COMT PE=1 SV=2	COMT_HUMAN	5	8.70527	8.76028	8.63658	8.60256	8.62965	8.5642	8.68148	8.66392	8.64522	8.61227	8.74234	8.61387	-0.137628	0.489784	-0.143083
	LARP4_HUMAN	La-related protein 4 OS=Homo sapiens GN=LARP4 PE=1 SV=3	LARP4_HUMAN	5	8.40143	8.3261	8.40326	8.31153	8.31918	8.4064	8.3397	8.26067	8.41974	8.37558	8.27973	8.40817	-0.154721	0.666091	-0.0682739
	RT34_HUMAN	28S ribosomal protein S34, mitochondrial OS=Homo sapiens GN=MRPS34 PE=1 SV=2	RT34_HUMAN	5	8.36007	8.41546	8.40704	8.44724	8.43786	8.39014	8.37558	8.42905	8.40482	8.36952	8.45093	8.33471	-0.1568	0.865012	-0.0233893
	GBG12_HUMAN	Guanine nucleotide-binding protein G(I)/G(S)/G(O) subunit gamma-12 OS=Homo sapiens GN=GNG12 PE=1 SV=3	GBG12_HUMAN	5	8.87173	9.00116	8.92926	8.86909	9.00206	8.81991	8.78998	8.98345	8.96587	8.80652	8.97951	8.87795	-0.181548	0.524611	-0.144349
	AN32B_HUMAN	Acidic leucine-rich nuclear phosphoprotein 32 family member B OS=Homo sapiens GN=ANP32B PE=1 SV=1	AN32B_HUMAN	5	9.38285	9.34001	9.40049	9.37507	9.327	9.30694	9.4081	9.33562	9.36872	9.35056	9.34345	9.34632	-0.186848	0.197529	-0.0943404
	DAZP1_HUMAN	DAZ-associated protein 1 OS=Homo sapiens GN=DAZAP1 PE=1 SV=1	DAZP1_HUMAN	5	9.011	9.03434	8.94492	9.00276	8.94178	8.98356	8.97356	8.93841	8.96544	9.00817	8.96336	8.98627	-0.189059	0.702743	-0.0400684
	CARF_HUMAN	CDKN2A-interacting protein OS=Homo sapiens GN=CDKN2AIP PE=1 SV=3	CARF_HUMAN	5	7.95295	7.87067	7.81584	7.94097	7.85296	8.00869	7.91599	7.91472	7.84344	7.91701	7.84288	7.82537	-0.191672	0.710597	-0.0661202
	AGFG1_HUMAN	Arf-GAP domain and FG repeat-containing protein 1 OS=Homo sapiens GN=AGFG1 PE=1 SV=2	AGFG1_HUMAN	5	8.55753	8.4785	8.47025	8.51929	8.50097	8.43736	8.46577	8.423	8.45423	8.50402	8.46666	8.51153	-0.192461	0.783136	-0.0312277
	TGFI1_HUMAN	Transforming growth factor beta-1-induced transcript 1 protein OS=Homo sapiens GN=TGFB1I1 PE=1 SV=2	TGFI1_HUMAN	5	8.67863	8.62499	8.68594	8.59291	8.59027	8.70003	8.61871	8.6793	8.64358	8.52108	8.68053	8.67701	-0.200338	0.568709	-0.1054
	PTN12_HUMAN	Tyrosine-protein phosphatase non-receptor type 12 OS=Homo sapiens GN=PTPN12 PE=1 SV=3	PTN12_HUMAN	5	8.1853	8.12577	8.17115	8.1842	8.08632	8.14877	8.17616	8.17548	8.1042	8.16916	8.09909	8.13867	-0.207176	0.404307	-0.0826748
	SMCA5_HUMAN	SWI/SNF-related matrix-associated actin-dependent regulator of chromatin subfamily A member 5 OS=Homo sapiens GN=SMARCA5 PE=1 SV=1	SMCA5_HUMAN	5	8.67836	8.66282	8.65493	8.69421	8.54923	8.62297	8.66758	8.57853	8.61946	8.64049	8.63513	8.64561	-0.213313	0.0312154	-0.0832051
	PELP1_HUMAN	Proline-, glutamic acid- and leucine-rich protein 1 OS=Homo sapiens GN=PELP1 PE=1 SV=2	PELP1_HUMAN	5	8.94229	8.88359	8.89432	8.84477	8.88989	8.8682	8.85819	8.87051	8.88844	8.87606	8.89401	8.90045	-0.213646	0.438995	-0.0571178
	MPPB_HUMAN	Mitochondrial-processing peptidase subunit beta OS=Homo sapiens GN=PMPCB PE=1 SV=2	MPPB_HUMAN	5	8.54423	8.52398	8.56567	8.53233	8.49544	8.51216	8.54459	8.50798	8.50726	8.55438	8.53267	8.49426	-0.230543	0.460362	-0.0569652
	PURB_HUMAN	Transcriptional activator protein Pur-beta OS=Homo sapiens GN=PURB PE=1 SV=3	PURB_HUMAN	5	8.16296	8.16376	8.18326	8.17951	8.15747	8.18161	8.09121	8.17654	8.18761	8.11672	8.17239	8.18103	-0.241325	0.577289	-0.0413963
	MRT4_HUMAN	mRNA turnover protein 4 homolog OS=Homo sapiens GN=MRTO4 PE=1 SV=2	MRT4_HUMAN	5	8.62805	8.78796	8.66984	8.82581	8.73223	8.80521	8.71661	8.72083	8.63725	8.77783	8.59972	8.64328	-0.246813	0.798526	-0.0673699
	TS101_HUMAN	Tumor susceptibility gene 101 protein OS=Homo sapiens GN=TSG101 PE=1 SV=2	TS101_HUMAN	5	8.45482	8.46276	8.52393	8.47656	8.50867	8.47621	8.48476	8.51874	8.49329	8.43848	8.45608	8.47833	-0.250918	0.406515	-0.0786585
	TMED9_HUMAN	Transmembrane emp24 domain-containing protein 9 OS=Homo sapiens GN=TMED9 PE=1 SV=2	TMED4_HUMAN;TMED9_HUMAN	5	8.5822	9.21642	8.84916	8.98074	9.18809	8.83849	8.74902	9.03138	8.68093	9.08077	8.62918	8.63611	-0.252337	0.65092	-0.406759
	HNRH2_HUMAN	Heterogeneous nuclear ribonucleoprotein H2 OS=Homo sapiens GN=HNRNPH2 PE=1 SV=1	HNRH2_HUMAN	5	8.28357	8.77851	8.19007	8.67452	8.73394	8.57933	8.45569	8.70476	8.25591	8.64191	8.13593	8.0948	-0.261294	0.662812	-0.437665
	SC23B_HUMAN	Protein transport protein Sec23B OS=Homo sapiens GN=SEC23B PE=1 SV=2	SC23B_HUMAN	5	8.50834	8.48187	8.57555	8.46607	8.43529	8.50181	8.4969	8.44664	8.53893	8.46913	8.47205	8.50872	-0.267081	0.281605	-0.133071
	NDUS3_HUMAN	NADH dehydrogenase [ubiquinone] iron-sulfur protein 3, mitochondrial OS=Homo sapiens GN=NDUFS3 PE=1 SV=1	NDUS3_HUMAN	5	8.76696	8.77971	8.70975	8.70216	8.77317	8.71173	8.68811	8.72718	8.71797	8.67484	8.80249	8.70086	-0.275555	0.626231	-0.0782583
	PSB7_HUMAN	Proteasome subunit beta type-7 OS=Homo sapiens GN=PSMB7 PE=1 SV=1	PSB7_HUMAN	5	8.9528	9.03314	8.9474	9.12014	9.09144	8.99705	8.98489	8.9805	8.95024	9.08598	8.78362	8.94466	-0.283141	0.796253	-0.0804873
	KHDR1_HUMAN	KH domain-containing, RNA-binding, signal transduction-associated protein 1 OS=Homo sapiens GN=KHDRBS1 PE=1 SV=1	KHDR1_HUMAN;REVERSED-CBWD1_HUMAN;REVERSED-CBWD2_HUMAN;REVERSED-CBWD3_HUMAN;REVERSED-CBWD5_HUMAN;REVERSED-CBWD6_HUMAN;REVERSED-CBWD7_HUMAN;KHDR2_HUMAN;KHDR3_HUMAN	5	9.44158	9.41582	9.40536	9.43287	9.42227	9.37302	9.39547	9.37442	9.40111	9.42118	9.41432	9.39197	-0.296383	0.444259	-0.0393645
	SQRD_HUMAN	Sulfide:quinone oxidoreductase, mitochondrial OS=Homo sapiens GN=SQRDL PE=1 SV=1	SQRD_HUMAN	5	8.49214	8.57247	8.41212	8.39993	8.58958	8.32482	8.36881	8.55761	8.4326	8.37858	8.5271	8.30182	-0.300867	0.350026	-0.280361
	SSRD_HUMAN	Translocon-associated protein subunit delta OS=Homo sapiens GN=SSR4 PE=1 SV=1	SSRD_HUMAN	5	8.91171	8.91095	8.84124	8.7358	8.93922	8.71192	8.64783	8.75216	8.81811	8.71899	8.94227	8.78263	-0.323253	0.402552	-0.213035
	GBP1_HUMAN	Interferon-induced guanylate-binding protein 1 OS=Homo sapiens GN=GBP1 PE=1 SV=2	GBP1_HUMAN;GBP2_HUMAN;GBP3_HUMAN	5	8.28298	8.24735	8.34192	8.20261	8.27662	8.26534	8.22432	8.31405	8.34065	8.14788	8.24696	8.27406	-0.33072	0.218843	-0.220075
	PTN1_HUMAN	Tyrosine-protein phosphatase non-receptor type 1 OS=Homo sapiens GN=PTPN1 PE=1 SV=1	PTN1_HUMAN	5	8.72005	8.74069	8.63383	8.52099	8.68961	8.51747	8.60119	8.59977	8.65782	8.57805	8.70712	8.5443	-0.332006	0.218613	-0.282194
	EPN4_HUMAN	Clathrin interactor 1 OS=Homo sapiens GN=CLINT1 PE=1 SV=1	EPN4_HUMAN	5	8.63256	8.61519	8.60752	8.61829	8.68395	8.60309	8.55099	8.68902	8.58385	8.63527	8.46702	8.61257	-0.334723	0.441249	-0.135517
	ESYT2_HUMAN	Extended synaptotagmin-2 OS=Homo sapiens GN=ESYT2 PE=1 SV=1	ESYT2_HUMAN	5	8.43365	8.47886	8.3285	8.41458	8.40591	8.34037	8.27248	8.39381	8.31489	8.39875	8.46379	8.1628	-0.361071	0.549749	-0.193897
	SPB1_HUMAN	pre-rRNA processing protein FTSJ3 OS=Homo sapiens GN=FTSJ3 PE=1 SV=2	SPB1_HUMAN	5	8.50462	8.51658	8.46236	8.47263	8.37863	8.41289	8.53295	8.40781	8.45425	8.46668	8.44681	8.35758	-0.365348	0.11716	-0.228927
	ZFR_HUMAN	Zinc finger RNA-binding protein OS=Homo sapiens GN=ZFR PE=1 SV=2	ZFR_HUMAN	5	8.1692	8.10896	8.09064	8.15358	8.04283	8.09247	8.11688	8.04571	8.16932	8.08813	8.0751	8.04584	-0.372225	0.127514	-0.180044
	RRP1B_HUMAN	Ribosomal RNA processing protein 1 homolog B OS=Homo sapiens GN=RRP1B PE=1 SV=3	RRP1B_HUMAN	5	8.22249	8.1702	8.16081	8.23653	8.12176	8.15661	8.24686	8.09947	8.11455	8.18449	8.08851	8.12825	-0.372567	0.212437	-0.165481
	SEPR_HUMAN	Prolyl endopeptidase FAP OS=Homo sapiens GN=FAP PE=1 SV=5	SEPR_HUMAN	5	8.32469	8.46144	8.29113	8.18915	8.42542	8.17753	8.15236	8.38823	8.30654	8.08386	8.37435	8.21775	-0.37696	0.264568	-0.411881
	RBGPR_HUMAN	Rab3 GTPase-activating protein non-catalytic subunit OS=Homo sapiens GN=RAB3GAP2 PE=1 SV=1	RBGPR_HUMAN	5	8.24396	8.32749	8.3067	8.23746	8.22599	8.2851	8.27598	8.28236	8.2474	8.25423	8.23745	8.26364	-0.394509	0.18945	-0.140297
	VATH_HUMAN	V-type proton ATPase subunit H OS=Homo sapiens GN=ATP6V1H PE=1 SV=1	VATH_HUMAN	5	8.50724	8.49475	8.4995	8.42099	8.42921	8.47808	8.5057	8.45742	8.47891	8.42923	8.43997	8.48495	-0.398965	0.0450935	-0.161002
	BGAL_HUMAN	Beta-galactosidase OS=Homo sapiens GN=GLB1 PE=1 SV=2	BGAL_HUMAN	5	8.81313	8.81914	8.78289	8.7808	8.84774	8.77317	8.69009	8.79109	8.74087	8.74327	8.8186	8.76446	-0.406388	0.31191	-0.0954377
	IPO8_HUMAN	Importin-8 OS=Homo sapiens GN=IPO8 PE=1 SV=2	IPO8_HUMAN	5	8.79147	8.76357	8.84394	8.74091	8.70388	8.77329	8.77701	8.77535	8.74295	8.71182	8.77738	8.75497	-0.406902	0.168379	-0.172896
	DENR_HUMAN	Density-regulated protein OS=Homo sapiens GN=DENR PE=1 SV=2	DENR_HUMAN	5	9.1921	9.10897	9.13561	9.14954	9.09789	9.12384	9.15996	9.10908	9.1338	9.08728	9.10171	9.13252	-0.411559	0.246341	-0.130806
	TES_HUMAN	Testin OS=Homo sapiens GN=TES PE=1 SV=1	TES_HUMAN	5	8.63294	8.6674	8.60209	8.54982	8.62193	8.61469	8.55105	8.66443	8.59288	8.53833	8.64676	8.53879	-0.418263	0.229377	-0.190228
	IMA7_HUMAN	Importin subunit alpha-7 OS=Homo sapiens GN=KPNA6 PE=1 SV=1	IMA6_HUMAN;IMA7_HUMAN	5	9.02784	8.97279	9.03518	8.97319	9.02285	9.00943	9.00057	9.01078	9.02874	8.95238	8.99251	8.98192	-0.430978	0.1853	-0.122516
	DHB12_HUMAN	Estradiol 17-beta-dehydrogenase 12 OS=Homo sapiens GN=HSD17B12 PE=1 SV=2	DHB12_HUMAN	5	8.48889	8.62503	8.41752	8.25336	8.49824	8.21966	8.35663	8.39795	8.34832	8.25758	8.46875	8.29081	-0.453507	0.146202	-0.564194
	PARVA_HUMAN	Alpha-parvin OS=Homo sapiens GN=PARVA PE=1 SV=1	PARVA_HUMAN;PARVB_HUMAN	5	8.86739	8.81414	8.86623	8.80749	8.82489	8.81846	8.80698	8.77604	8.85127	8.74814	8.81233	8.85329	-0.456548	0.271044	-0.143611
	HM13_HUMAN	Minor histocompatibility antigen H13 OS=Homo sapiens GN=HM13 PE=1 SV=1	HM13_HUMAN	5	8.67868	8.77085	8.58978	8.502	8.71711	8.43839	8.36428	8.54982	8.54498	8.48335	8.66639	8.47279	-0.459868	0.177478	-0.450889
	HACD3_HUMAN	Very-long-chain (3R)-3-hydroxyacyl-CoA dehydratase 3 OS=Homo sapiens GN=PTPLAD1 PE=1 SV=2	HACD3_HUMAN	5	8.81592	8.84175	8.69207	8.67782	8.84233	8.58501	8.63626	8.66774	8.68011	8.68206	8.77767	8.55236	-0.460656	0.222854	-0.357639
	PYGL_HUMAN	Glycogen phosphorylase, liver form OS=Homo sapiens GN=PYGL PE=1 SV=4	PYGL_HUMAN	5	8.73462	8.76057	8.7551	8.68673	8.6728	8.64455	8.6942	8.73422	8.75382	8.66397	8.70402	8.66138	-0.460748	0.00894219	-0.243634
	CLPT1_HUMAN	Cleft lip and palate transmembrane protein 1 OS=Homo sapiens GN=CLPTM1 PE=1 SV=1	CLPT1_HUMAN	5	8.35786	8.46523	8.34071	8.38617	8.40507	8.26944	8.3429	8.2741	8.34602	8.34472	8.36699	8.22585	-0.470689	0.268711	-0.248238
	EMC1_HUMAN	ER membrane protein complex subunit 1 OS=Homo sapiens GN=EMC1 PE=1 SV=1	EMC1_HUMAN	5	8.28778	8.37278	8.24672	8.21758	8.2902	8.08261	8.19181	8.19831	8.21884	8.14441	8.291	8.13002	-0.482828	0.157969	-0.368288
	ADT2_HUMAN	ADP/ATP translocase 2 OS=Homo sapiens GN=SLC25A5 PE=1 SV=7	ADT2_HUMAN	5	9.28348	9.3834	9.21097	9.16085	9.31207	9.03335	9.11155	9.13424	9.1518	9.14196	9.27513	9.0455	-0.4889	0.17833	-0.444914
	APMAP_HUMAN	Adipocyte plasma membrane-associated protein OS=Homo sapiens GN=APMAP PE=1 SV=2	APMAP_HUMAN	5	9.02824	9.1132	8.88776	8.89672	8.96402	8.81598	8.88892	8.87567	8.86265	8.82759	9.01824	8.79189	-0.490423	0.256296	-0.426363
	TMM43_HUMAN	Transmembrane protein 43 OS=Homo sapiens GN=TMEM43 PE=1 SV=1	TMM43_HUMAN	5	8.98105	9.09816	8.89321	8.82313	8.98124	8.73173	8.80148	8.90654	8.83804	8.78065	8.9618	8.74951	-0.50174	0.161517	-0.524291
	UBXN4_HUMAN	UBX domain-containing protein 4 OS=Homo sapiens GN=UBXN4 PE=1 SV=2	UBXN4_HUMAN	5	8.30553	8.47042	8.19711	8.20423	8.36088	8.11353	8.12253	8.29502	8.17541	8.12183	8.254	8.12006	-0.525303	0.181663	-0.561767
	AT1B3_HUMAN	Sodium/potassium-transporting ATPase subunit beta-3 OS=Homo sapiens GN=ATP1B3 PE=1 SV=1	AT1B3_HUMAN	5	9.13345	9.16935	9.08293	8.99232	9.07355	8.89788	9.01994	9.03594	8.9958	8.96084	9.06642	8.98178	-0.535064	0.0369833	-0.413761
	AT5F1_HUMAN	ATP synthase F(0) complex subunit B1, mitochondrial OS=Homo sapiens GN=ATP5F1 PE=1 SV=2	AT5F1_HUMAN	5	8.8052	9.00411	8.71537	8.61889	8.86855	8.52836	8.62241	8.6323	8.62337	8.58793	8.82716	8.38065	-0.536789	0.210967	-0.738376
	TOIP1_HUMAN	Torsin-1A-interacting protein 1 OS=Homo sapiens GN=TOR1AIP1 PE=1 SV=2	TOIP1_HUMAN	5	8.5125	8.60372	8.47169	8.455	8.52031	8.35156	8.41298	8.47222	8.43486	8.39312	8.49883	8.365	-0.541027	0.133011	-0.365311
	RO60_HUMAN	60 kDa SS-A/Ro ribonucleoprotein OS=Homo sapiens GN=TROVE2 PE=1 SV=2	RO60_HUMAN	5	8.54954	8.58871	8.53616	8.42253	8.47908	8.51516	8.50311	8.5332	8.48073	8.40781	8.52799	8.45979	-0.542582	0.0660086	-0.30135
	RAB35_HUMAN	Ras-related protein Rab-35 OS=Homo sapiens GN=RAB35 PE=1 SV=1	RAB35_HUMAN	5	9.16786	9.24195	9.11927	9.12402	9.14419	9.09536	9.0598	9.08284	9.13473	9.08633	9.15567	9.0773	-0.555825	0.192036	-0.237332
	3HIDH_HUMAN	3-hydroxyisobutyrate dehydrogenase, mitochondrial OS=Homo sapiens GN=HIBADH PE=1 SV=2	3HIDH_HUMAN	5	8.72435	8.78142	8.71874	8.76859	8.76646	8.72365	8.6781	8.75458	8.6612	8.59028	8.71244	8.72193	-0.556002	0.216138	-0.211141
	EMD_HUMAN	Emerin OS=Homo sapiens GN=EMD PE=1 SV=1	EMD_HUMAN	5	8.81258	8.87689	8.6825	8.66255	8.77052	8.56225	8.60325	8.72949	8.69572	8.57522	8.73771	8.5545	-0.560025	0.113167	-0.556348
	ACTS_HUMAN	Actin, alpha skeletal muscle OS=Homo sapiens GN=ACTA1 PE=1 SV=1	ACTA_HUMAN;ACTC_HUMAN;ACTH_HUMAN;ACTS_HUMAN	5	10.2687	10.3704	10.2461	10.2586	10.3305	10.2223	10.2437	10.2609	10.2483	10.2311	10.2448	10.2084	-0.56311	0.185488	-0.233013
	BAX_HUMAN	Apoptosis regulator BAX OS=Homo sapiens GN=BAX PE=1 SV=1	BAX_HUMAN	5	8.94355	8.8194	8.85721	8.79738	8.85696	8.86065	8.77241	8.77374	8.83123	8.78553	8.77614	8.85683	-0.568	0.218842	-0.228728
	NCPR_HUMAN	NADPH--cytochrome P450 reductase OS=Homo sapiens GN=POR PE=1 SV=2	NCPR_HUMAN	5	8.33746	8.41466	8.25304	8.2182	8.29797	8.16561	8.1768	8.19272	8.23172	8.18191	8.29686	8.10572	-0.610966	0.128499	-0.458525
	NEK9_HUMAN	Serine/threonine-protein kinase Nek9 OS=Homo sapiens GN=NEK9 PE=1 SV=2	NEK9_HUMAN	5	8.56637	8.57141	8.52019	8.48229	8.58069	8.53605	8.48887	8.53653	8.53755	8.40486	8.52284	8.48526	-0.615329	0.0886213	-0.264209
	FERM2_HUMAN	Fermitin family homolog 2 OS=Homo sapiens GN=FERMT2 PE=1 SV=1	FERM2_HUMAN;FERM1_HUMAN	5	8.48528	8.50013	8.57409	8.49664	8.55777	8.61227	8.491	8.52974	8.54413	8.45479	8.35266	8.39851	-0.619802	0.0463611	-0.39065
	RRP12_HUMAN	RRP12-like protein OS=Homo sapiens GN=RRP12 PE=1 SV=2	RRP12_HUMAN	5	8.40007	8.3896	8.38139	8.31683	8.30853	8.28628	8.30399	8.25533	8.31457	8.28406	8.29064	8.35322	-0.641139	0.0200983	-0.265678
	NRP1_HUMAN	Neuropilin-1 OS=Homo sapiens GN=NRP1 PE=1 SV=3	NRP1_HUMAN	5	8.48246	8.60855	8.51513	8.41652	8.48519	8.42127	8.34863	8.38872	8.45257	8.41451	8.44643	8.40475	-0.660206	0.0632135	-0.386889
	DSRAD_HUMAN	Double-stranded RNA-specific adenosine deaminase OS=Homo sapiens GN=ADAR PE=1 SV=4	DSRAD_HUMAN	5	8.54615	8.53772	8.5115	8.57311	8.54538	8.50538	8.51125	8.48257	8.53491	8.47233	8.5015	8.43397	-0.67409	0.043344	-0.20562
	RPB2_HUMAN	DNA-directed RNA polymerase II subunit RPB2 OS=Homo sapiens GN=POLR2B PE=1 SV=1	RPB2_HUMAN	5	8.45145	8.43471	8.4643	8.41945	8.40808	8.41811	8.42327	8.42798	8.40174	8.4097	8.42624	8.39696	-0.683795	0.0314961	-0.130178
	DOCK7_HUMAN	Dedicator of cytokinesis protein 7 OS=Homo sapiens GN=DOCK7 PE=1 SV=4	DOCK7_HUMAN	5	8.09951	8.08298	8.10714	8.02983	8.07353	8.09281	8.03963	8.05825	8.08018	7.96792	8.04624	8.04507	-0.719523	0.0358927	-0.250472
	ZCCHV_HUMAN	Zinc finger CCCH-type antiviral protein 1 OS=Homo sapiens GN=ZC3HAV1 PE=1 SV=3	ZCCHV_HUMAN	5	8.37245	8.4003	8.37201	8.34227	8.38689	8.31134	8.31318	8.31491	8.34108	8.30907	8.34146	8.22471	-0.731285	0.0535176	-0.290035
	MMP14_HUMAN	Matrix metalloproteinase-14 OS=Homo sapiens GN=MMP14 PE=1 SV=3	MMP14_HUMAN;MMP15_HUMAN;MMP24_HUMAN	5	8.79066	8.8274	8.8094	8.73264	8.77503	8.74258	8.72675	8.71	8.76732	8.65225	8.75751	8.73873	-0.731986	0.0406358	-0.30192
	MOV10_HUMAN	Putative helicase MOV-10 OS=Homo sapiens GN=MOV10 PE=1 SV=2	MOV10_HUMAN	5	8.40066	8.4421	8.40736	8.39162	8.40261	8.34838	8.38345	8.35637	8.36085	8.35874	8.37188	8.28883	-0.743084	0.0482428	-0.251717
	MK67I_HUMAN	MKI67 FHA domain-interacting nucleolar phosphoprotein OS=Homo sapiens GN=NIFK PE=1 SV=1	MK67I_HUMAN	5	8.38395	8.34089	8.29279	8.24925	8.26512	8.31864	8.2986	8.25345	8.33036	8.22145	8.21383	8.16193	-0.758041	0.0148733	-0.468195
	DJC13_HUMAN	DnaJ homolog subfamily C member 13 OS=Homo sapiens GN=DNAJC13 PE=1 SV=5	DJC13_HUMAN	5	8.0847	8.11649	8.04863	8.01179	8.01142	8.00876	8.01168	7.9642	7.97131	7.89862	8.01697	7.97847	-0.789785	0.0345408	-0.387726
	UBE2C_HUMAN	Ubiquitin-conjugating enzyme E2 C OS=Homo sapiens GN=UBE2C PE=1 SV=1	UBE2C_HUMAN	4	8.63808	8.58294	8.674	8.70197	8.70666	8.74029	8.84956	8.82081	8.84747	8.87938	8.86673	8.91043	0.961073	0.00061826	0.839207
	NUSAP_HUMAN	Nucleolar and spindle-associated protein 1 OS=Homo sapiens GN=NUSAP1 PE=1 SV=1	NUSAP_HUMAN	4	8.23418	8.16979	8.04425	8.3991	8.3437	8.29848	8.45918	8.51619	8.37937	8.53192	8.53787	8.46919	0.899797	0.00155588	1.18828
	AURKB_HUMAN	Aurora kinase B OS=Homo sapiens GN=AURKB PE=1 SV=3	AURKB_HUMAN	4	8.214	8.11439	8.19568	8.22312	8.21576	8.22785	8.23866	8.30101	8.36467	8.32742	8.4256	8.42703	0.888232	0.00908128	0.727446
	SHCBP_HUMAN	SHC SH2 domain-binding protein 1 OS=Homo sapiens GN=SHCBP1 PE=1 SV=3	SHCBP_HUMAN	4	8.27599	8.12494	8.178	8.18273	8.13492	8.30134	8.32279	8.26587	8.31946	8.35005	8.3481	8.31383	0.749591	0.0260187	0.465387
	SLIRP_HUMAN	SRA stem-loop-interacting RNA-binding protein, mitochondrial OS=Homo sapiens GN=SLIRP PE=1 SV=1	SLIRP_HUMAN	4	8.9948	8.9856	8.99404	9.02313	9.02247	9.05022	9.05337	9.02563	9.07004	9.04305	9.02536	9.06044	0.7322	0.00957419	0.171694
	TYB10_HUMAN	Thymosin beta-10 OS=Homo sapiens GN=TMSB10 PE=1 SV=2	TYB10_HUMAN	4	9.64456	9.75942	9.76199	9.76619	9.64675	9.83653	9.92641	9.86422	9.84541	9.84379	9.82463	9.92021	0.703379	0.0410419	0.463545
	S10AA_HUMAN	Protein S100-A10 OS=Homo sapiens GN=S100A10 PE=1 SV=2	S10AA_HUMAN	4	9.74042	9.74101	9.74793	9.73242	9.72507	9.7694	9.76939	9.77925	9.79299	9.75715	9.79163	9.85319	0.698512	0.123852	0.197161
	SHC1_HUMAN	SHC-transforming protein 1 OS=Homo sapiens GN=SHC1 PE=1 SV=4	SHC1_HUMAN;SHC2_HUMAN	4	8.34376	8.26922	8.29335	8.31114	8.25346	8.29815	8.34743	8.29985	8.31986	8.33059	8.38402	8.38643	0.651407	0.0838602	0.214374
	PSPC1_HUMAN	Paraspeckle component 1 OS=Homo sapiens GN=PSPC1 PE=1 SV=1	PSPC1_HUMAN	4	8.83085	8.7799	8.8137	8.84603	8.77244	8.81365	8.89183	8.82344	8.90045	8.87891	8.82532	8.90986	0.641894	0.0962266	0.212886
	BUD31_HUMAN	Protein BUD31 homolog OS=Homo sapiens GN=BUD31 PE=1 SV=2	BUD31_HUMAN	4	8.39151	8.35094	8.41398	8.41182	8.36666	8.45449	8.47068	8.3971	8.41789	8.44297	8.44285	8.44376	0.617104	0.0290055	0.189143
	ARL2_HUMAN	ADP-ribosylation factor-like protein 2 OS=Homo sapiens GN=ARL2 PE=1 SV=4	ARL2_HUMAN	4	8.21297	8.26803	8.32991	8.27467	8.3175	8.36122	8.28141	8.34859	8.37963	8.31778	8.37273	8.37048	0.609206	0.088187	0.27061
	H2A2C_HUMAN	Histone H2A type 2-C OS=Homo sapiens GN=HIST2H2AC PE=1 SV=4	H2A1D_HUMAN;H2A1H_HUMAN;H2A1J_HUMAN;H2A1_HUMAN;H2A2A_HUMAN;H2A2C_HUMAN;H2AJ_HUMAN	4	9.42513	9.73556	9.71404	9.63039	9.62958	9.71471	9.72151	9.76253	9.70135	9.67401	9.94583	9.7987	0.590834	0.215644	0.579344
	UB2V2_HUMAN	Ubiquitin-conjugating enzyme E2 variant 2 OS=Homo sapiens GN=UBE2V2 PE=1 SV=4	UB2V2_HUMAN	4	8.91939	8.86678	8.93779	8.95829	8.93492	8.93235	8.97253	8.93743	8.95599	8.93293	8.93374	9.00586	0.574021	0.203416	0.165642
	ARP5L_HUMAN	Actin-related protein 2/3 complex subunit 5-like protein OS=Homo sapiens GN=ARPC5L PE=1 SV=1	ARP5L_HUMAN	4	8.57278	8.55224	8.63555	8.63837	8.57904	8.64651	8.62871	8.57288	8.66068	8.65074	8.62903	8.68309	0.570882	0.0845728	0.221016
	PUR1_HUMAN	Amidophosphoribosyltransferase OS=Homo sapiens GN=PPAT PE=1 SV=1	PUR1_HUMAN	4	8.50373	8.43557	8.53795	8.54978	8.44874	8.55785	8.56065	8.52554	8.5177	8.54742	8.545	8.5729	0.549616	0.104913	0.20203
	RSU1_HUMAN	Ras suppressor protein 1 OS=Homo sapiens GN=RSU1 PE=1 SV=3	RSU1_HUMAN	4	8.8437	8.86328	8.94241	8.87008	8.83725	8.93382	8.91112	8.90028	8.95978	8.87624	8.98544	8.97468	0.527189	0.2427	0.208941
	FXR2_HUMAN	Fragile X mental retardation syndrome-related protein 2 OS=Homo sapiens GN=FXR2 PE=1 SV=2	FXR2_HUMAN	4	8.26682	8.33422	8.25295	8.25717	8.15891	8.34006	8.39245	8.39535	8.33651	8.42614	8.31656	8.32067	0.52443	0.201696	0.237037
	PAF15_HUMAN	PCNA-associated factor OS=Homo sapiens GN=KIAA0101 PE=1 SV=1	PAF15_HUMAN	4	8.59185	8.40109	8.63819	8.72232	8.51787	8.72864	8.73224	8.66317	8.73546	8.74823	8.56768	8.74765	0.513613	0.177609	0.46694
	ACL6A_HUMAN	Actin-like protein 6A OS=Homo sapiens GN=ACTL6A PE=1 SV=1	ACL6A_HUMAN	4	8.68457	8.62312	8.70333	8.72728	8.67183	8.67963	8.72265	8.66421	8.68567	8.73917	8.71712	8.69811	0.513449	0.142492	0.155434
	CDC27_HUMAN	Cell division cycle protein 27 homolog OS=Homo sapiens GN=CDC27 PE=1 SV=2	CDC27_HUMAN	4	8.17292	8.11683	8.18716	8.17397	8.12198	8.17735	8.19522	8.19678	8.25847	8.21755	8.16734	8.19953	0.508911	0.234363	0.117231
	PXDN_HUMAN	Peroxidasin homolog OS=Homo sapiens GN=PXDN PE=1 SV=2	PXDN_HUMAN	4	7.92107	7.92288	7.90293	7.91721	7.92924	7.88787	7.94013	7.968	7.85882	7.9473	7.99601	7.9462	0.49729	0.0614535	0.159715
	OGT1_HUMAN	UDP-N-acetylglucosamine--peptide N-acetylglucosaminyltransferase 110 kDa subunit OS=Homo sapiens GN=OGT PE=1 SV=3	OGT1_HUMAN	4	8.25871	8.22148	8.26047	8.26235	8.22321	8.2002	8.28618	8.19789	8.2386	8.2866	8.28346	8.30756	0.484858	0.0339445	0.150883
	NCOAT_HUMAN	Bifunctional protein NCOAT OS=Homo sapiens GN=MGEA5 PE=1 SV=2	NCOAT_HUMAN	4	8.0241	7.97754	8.081	8.08535	8.05196	7.87054	8.0366	8.00386	8.00699	8.18339	8.09294	8.12125	0.484284	0.0611589	0.347384
	RAE1L_HUMAN	mRNA export factor OS=Homo sapiens GN=RAE1 PE=1 SV=1	RAE1L_HUMAN	4	8.40778	8.28956	8.31036	8.35415	8.38865	8.35777	8.36251	8.30212	8.38938	8.41469	8.36147	8.43476	0.477949	0.191473	0.218253
	COPZ1_HUMAN	Coatomer subunit zeta-1 OS=Homo sapiens GN=COPZ1 PE=1 SV=1	COPZ1_HUMAN	4	9.02082	9.01536	9.08998	9.02546	9.01896	9.09031	9.07083	9.06842	9.08299	9.03958	9.07784	9.12438	0.477112	0.330594	0.128165
	SPAT5_HUMAN	Spermatogenesis-associated protein 5 OS=Homo sapiens GN=SPATA5 PE=1 SV=3	SPAT5_HUMAN	4	8.07302	8.00532	8.12931	8.10647	8.01919	8.07965	8.14854	8.04584	8.10715	8.15811	8.15699	8.06886	0.469013	0.268761	0.191996
	STAU1_HUMAN	Double-stranded RNA-binding protein Staufen homolog 1 OS=Homo sapiens GN=STAU1 PE=1 SV=2	STAU1_HUMAN	4	8.66211	8.58096	8.66865	8.63157	8.62017	8.66646	8.62876	8.69123	8.65752	8.65667	8.68137	8.67393	0.452821	0.309931	0.105475
	PP4R1_HUMAN	Serine/threonine-protein phosphatase 4 regulatory subunit 1 OS=Homo sapiens GN=PPP4R1 PE=1 SV=1	PP4R1_HUMAN	4	8.27256	8.20177	8.3319	8.21704	8.20551	8.27629	8.3473	8.30735	8.29647	8.30617	8.29499	8.30048	0.437294	0.473935	0.0949638
	PA1B3_HUMAN	Platelet-activating factor acetylhydrolase IB subunit gamma OS=Homo sapiens GN=PAFAH1B3 PE=1 SV=1	PA1B3_HUMAN	4	9.0026	8.94166	8.99107	8.99061	8.95807	8.97009	9.02529	8.95221	9.00874	8.97688	9.01398	9.03051	0.435979	0.301485	0.0945582
	C19L1_HUMAN	CWF19-like protein 1 OS=Homo sapiens GN=CWF19L1 PE=1 SV=2	C19L1_HUMAN	4	8.32993	8.23796	8.3536	8.32445	8.24024	8.31329	8.33351	8.23846	8.38362	8.37126	8.33982	8.37375	0.415054	0.201118	0.172491
	FAAA_HUMAN	Fumarylacetoacetase OS=Homo sapiens GN=FAH PE=1 SV=2	FAAA_HUMAN	4	8.75748	8.74795	8.7303	8.83911	8.78236	8.82632	8.82393	8.78751	8.75155	8.81878	8.78385	8.78426	0.409153	0.0251842	0.167941
	ECHD1_HUMAN	Ethylmalonyl-CoA decarboxylase OS=Homo sapiens GN=ECHDC1 PE=1 SV=2	ECHD1_HUMAN	4	8.39325	8.40465	8.43366	8.43011	8.42877	8.4723	8.4406	8.41679	8.41561	8.41328	8.4462	8.47829	0.397652	0.189675	0.119189
	ASH2L_HUMAN	Set1/Ash2 histone methyltransferase complex subunit ASH2 OS=Homo sapiens GN=ASH2L PE=1 SV=1	ASH2L_HUMAN	4	8.06656	7.93398	8.0024	8.01699	8.00517	8.00818	8.06499	8.00414	8.04743	8.06597	8.07774	7.97579	0.392084	0.481001	0.125644
	SNX17_HUMAN	Sorting nexin-17 OS=Homo sapiens GN=SNX17 PE=1 SV=1	SNX17_HUMAN	4	8.1939	8.05486	8.16932	8.17775	8.09373	8.27086	8.21289	8.10075	8.20466	8.21002	8.18654	8.23302	0.379281	0.173752	0.221969
	NEUL_HUMAN	Neurolysin, mitochondrial OS=Homo sapiens GN=NLN PE=1 SV=1	NEUL_HUMAN	4	8.2259	8.0626	8.24189	8.14343	8.07563	8.20089	8.26817	8.17935	8.21472	8.20705	8.25711	8.19734	0.377467	0.532205	0.123899
	UMPS_HUMAN	Uridine 5'-monophosphate synthase OS=Homo sapiens GN=UMPS PE=1 SV=1	UMPS_HUMAN	4	8.70308	8.64645	8.7745	8.7331	8.66741	8.75397	8.7787	8.68585	8.76455	8.73493	8.72756	8.78268	0.376951	0.398153	0.125897
	TR112_HUMAN	Multifunctional methyltransferase subunit TRM112-like protein OS=Homo sapiens GN=TRMT112 PE=1 SV=1	TR112_HUMAN	4	8.7903	8.61732	8.8236	8.74861	8.70985	8.77105	8.82085	8.71554	8.83051	8.77842	8.78615	8.81125	0.360651	0.529941	0.131134
	SMD3_HUMAN	Small nuclear ribonucleoprotein Sm D3 OS=Homo sapiens GN=SNRPD3 PE=1 SV=1	SMD3_HUMAN	4	9.44317	9.25453	9.39022	9.33544	9.38723	9.38508	9.37731	9.29903	9.4037	9.42113	9.42908	9.41886	0.357863	0.348069	0.177325
	RFOX2_HUMAN	RNA binding protein fox-1 homolog 2 OS=Homo sapiens GN=RBFOX2 PE=1 SV=3	RFOX2_HUMAN;RFOX1_HUMAN;RFOX3_HUMAN	4	8.37085	8.33524	8.35481	8.3633	8.32516	8.32527	8.33728	8.3251	8.37183	8.36448	8.37196	8.38266	0.354953	0.167355	0.0638476
	ILKAP_HUMAN	Integrin-linked kinase-associated serine/threonine phosphatase 2C OS=Homo sapiens GN=ILKAP PE=1 SV=1	ILKAP_HUMAN	4	8.51005	8.30325	8.49988	8.5008	8.33063	8.53988	8.53884	8.41079	8.44612	8.52602	8.50902	8.50744	0.346557	0.308956	0.221468
	6PGL_HUMAN	6-phosphogluconolactonase OS=Homo sapiens GN=PGLS PE=1 SV=2	6PGL_HUMAN	4	8.87415	8.86097	8.91136	8.844	8.88373	8.89045	8.90902	8.89981	8.90443	8.846	8.93484	8.91707	0.338425	0.584906	0.0607238
	TSR1_HUMAN	Pre-rRNA-processing protein TSR1 homolog OS=Homo sapiens GN=TSR1 PE=1 SV=1	TSR1_HUMAN	4	8.29092	8.1251	8.29641	8.26956	8.1738	8.28693	8.21921	8.13914	8.30188	8.30691	8.29335	8.3338	0.327642	0.249349	0.223464
	PRPS2_HUMAN	Ribose-phosphate pyrophosphokinase 2 OS=Homo sapiens GN=PRPS2 PE=1 SV=2	PRPS2_HUMAN	4	8.65839	8.55584	8.66315	8.67995	8.62816	8.65183	8.67973	8.62075	8.65546	8.64737	8.63582	8.69315	0.316763	0.452142	0.102845
	SNX12_HUMAN	Sorting nexin-12 OS=Homo sapiens GN=SNX12 PE=1 SV=3	SNX12_HUMAN	4	8.53093	8.48508	8.55397	8.50252	8.50783	8.58055	8.58956	8.52699	8.56812	8.48693	8.55856	8.60112	0.31426	0.523872	0.0901278
	DDX23_HUMAN	Probable ATP-dependent RNA helicase DDX23 OS=Homo sapiens GN=DDX23 PE=1 SV=3	DDX23_HUMAN	4	8.44568	8.35159	8.41354	8.41549	8.37166	8.39625	8.44378	8.36262	8.40871	8.39953	8.44871	8.44201	0.313419	0.45504	0.0839941
	NXF1_HUMAN	Nuclear RNA export factor 1 OS=Homo sapiens GN=NXF1 PE=1 SV=1	NXF1_HUMAN	4	7.91623	7.92194	7.91964	7.97029	7.84982	7.93858	7.98444	7.95493	7.90656	8.00103	7.92155	7.91228	0.306887	0.40991	0.0914822
	LSM1_HUMAN	U6 snRNA-associated Sm-like protein LSm1 OS=Homo sapiens GN=LSM1 PE=1 SV=1	LSM1_HUMAN;REVERSED-PPRC1_HUMAN	4	8.73341	8.6067	8.71626	8.72743	8.60397	8.73019	8.7495	8.64448	8.70147	8.67485	8.72984	8.78734	0.301403	0.423769	0.146598
	S10AB_HUMAN	Protein S100-A11 OS=Homo sapiens GN=S100A11 PE=1 SV=2	S10AB_HUMAN	4	9.66482	9.6054	9.65392	9.67516	9.58928	9.63707	9.70347	9.62162	9.63842	9.63335	9.65212	9.71099	0.299137	0.458884	0.0818025
	CPSF7_HUMAN	Cleavage and polyadenylation specificity factor subunit 7 OS=Homo sapiens GN=CPSF7 PE=1 SV=1	CPSF7_HUMAN	4	8.50666	8.39827	8.43081	8.52846	8.32393	8.44398	8.51238	8.45722	8.4567	8.51606	8.49814	8.42963	0.298619	0.441773	0.116897
	HECD1_HUMAN	E3 ubiquitin-protein ligase HECTD1 OS=Homo sapiens GN=HECTD1 PE=1 SV=3	HECD1_HUMAN;ZN532_HUMAN	4	9.42082	9.34621	9.50135	9.37434	9.39239	9.42277	9.39548	9.41204	9.46653	9.43503	9.44972	9.46331	0.29104	0.645152	0.0733868
	IASPP_HUMAN	RelA-associated inhibitor OS=Homo sapiens GN=PPP1R13L PE=1 SV=4	IASPP_HUMAN	4	8.14834	8.23134	8.20358	8.18903	8.2607	8.21404	8.11821	8.30127	8.25478	8.19307	8.27356	8.24388	0.289837	0.273734	0.14058
	I2BP2_HUMAN	Interferon regulatory factor 2-binding protein 2 OS=Homo sapiens GN=IRF2BP2 PE=1 SV=2	I2BP2_HUMAN	4	8.1198	8.09993	8.10345	8.19333	8.1759	8.13023	8.17561	8.21353	8.13354	8.19369	8.08685	8.13879	0.288847	0.354035	0.113465
	RAPH1_HUMAN	Ras-associated and pleckstrin homology domains-containing protein 1 OS=Homo sapiens GN=RAPH1 PE=1 SV=3	RAPH1_HUMAN	4	8.62817	8.5687	8.57658	8.59356	8.56504	8.63549	8.59015	8.55395	8.62435	8.59587	8.60644	8.6573	0.286664	0.349138	0.095499
	ROCK2_HUMAN	Rho-associated protein kinase 2 OS=Homo sapiens GN=ROCK2 PE=1 SV=4	ROCK1_HUMAN;ROCK2_HUMAN	4	8.23022	8.19381	8.24707	8.18594	8.12748	8.18916	8.25249	8.23777	8.23994	8.19926	8.22886	8.25822	0.281401	0.833136	0.0172158
	BOP1_HUMAN	Ribosome biogenesis protein BOP1 OS=Homo sapiens GN=BOP1 PE=1 SV=2	BOP1_HUMAN	4	8.41758	8.31475	8.49653	8.39912	8.32538	8.46249	8.52017	8.40274	8.43481	8.49045	8.43918	8.39509	0.280941	0.658843	0.0910534
	CD2B2_HUMAN	CD2 antigen cytoplasmic tail-binding protein 2 OS=Homo sapiens GN=CD2BP2 PE=1 SV=1	CD2B2_HUMAN	4	8.30327	8.20481	8.24822	8.27818	8.13291	8.32708	8.35047	8.18841	8.27939	8.30616	8.2336	8.34748	0.273938	0.369042	0.147127
	ARFG3_HUMAN	ADP-ribosylation factor GTPase-activating protein 3 OS=Homo sapiens GN=ARFGAP3 PE=1 SV=1	ARFG3_HUMAN	4	7.88292	7.83375	7.82829	7.91614	7.64271	7.92791	7.93773	7.90115	7.75609	7.77607	7.98041	7.99071	0.27321	0.339197	0.256775
	ICLN_HUMAN	Methylosome subunit pICln OS=Homo sapiens GN=CLNS1A PE=1 SV=1	ICLN_HUMAN	4	8.75626	8.62967	8.65668	8.73593	8.44441	8.71232	8.74442	8.6381	8.58457	8.76806	8.69664	8.77008	0.26616	0.238616	0.205575
	DCNL1_HUMAN	DCN1-like protein 1 OS=Homo sapiens GN=DCUN1D1 PE=1 SV=1	DCNL1_HUMAN	4	8.31264	8.20946	8.27702	8.33746	8.23317	8.31944	8.34376	8.26158	8.31246	8.30382	8.22962	8.37023	0.263803	0.511141	0.12142
	E2AK2_HUMAN	Interferon-induced, double-stranded RNA-activated protein kinase OS=Homo sapiens GN=EIF2AK2 PE=1 SV=2	E2AK2_HUMAN	4	8.5928	8.59241	8.60619	8.57628	8.58926	8.56956	8.59426	8.59477	8.61672	8.57711	8.64687	8.59033	0.2633	0.719986	0.0287512
	8ODP_HUMAN	7,8-dihydro-8-oxoguanine triphosphatase OS=Homo sapiens GN=NUDT1 PE=1 SV=3	8ODP_HUMAN	4	8.41493	8.35334	8.54245	8.51184	8.44052	8.5507	8.60178	8.47887	8.49308	8.46051	8.45866	8.51704	0.261777	0.578463	0.117606
	GSHB_HUMAN	Glutathione synthetase OS=Homo sapiens GN=GSS PE=1 SV=1	GSHB_HUMAN	4	8.5743	8.50637	8.59739	8.61187	8.54974	8.60935	8.60639	8.59919	8.54885	8.60857	8.57703	8.56937	0.257631	0.445895	0.080657
	FGF2_HUMAN	Fibroblast growth factor 2 OS=Homo sapiens GN=FGF2 PE=1 SV=3	FGF2_HUMAN	4	8.39249	8.39098	8.39225	8.34011	8.40084	8.46701	8.3049	8.44718	8.42444	8.39662	8.45116	8.43824	0.249257	0.0916372	0.124185
	DOHH_HUMAN	Deoxyhypusine hydroxylase OS=Homo sapiens GN=DOHH PE=1 SV=1	DOHH_HUMAN	4	8.54725	8.3546	8.51309	8.449	8.33217	8.52063	8.56002	8.43722	8.5007	8.49248	8.47451	8.52853	0.237201	0.745169	0.0654222
	PRPS1_HUMAN	Ribose-phosphate pyrophosphokinase 1 OS=Homo sapiens GN=PRPS1 PE=1 SV=2	PRPS1_HUMAN	4	8.86214	8.76935	8.90508	8.86537	8.85859	8.8896	8.91673	8.84761	8.90683	8.81616	8.8647	8.92479	0.230978	0.685785	0.0720406
	SPS1_HUMAN	Selenide, water dikinase 1 OS=Homo sapiens GN=SEPHS1 PE=1 SV=2	SPS1_HUMAN	4	8.64913	8.59594	8.68842	8.71336	8.7743	8.71671	8.73542	8.64519	8.64017	8.69525	8.61921	8.80455	0.230599	0.352722	0.222292
	TXD17_HUMAN	Thioredoxin domain-containing protein 17 OS=Homo sapiens GN=TXNDC17 PE=1 SV=1	TXD17_HUMAN	4	9.26823	9.16715	9.21234	9.21964	9.16695	9.21825	9.2834	9.20071	9.22331	9.19808	9.21172	9.27783	0.224928	0.757818	0.042359
	AIP_HUMAN	AH receptor-interacting protein OS=Homo sapiens GN=AIP PE=1 SV=2	AIP_HUMAN	4	8.76548	8.70194	8.73321	8.7773	8.7305	8.78155	8.80375	8.74423	8.72789	8.7469	8.73717	8.76827	0.194435	0.458162	0.055332
	DPOD2_HUMAN	DNA polymerase delta subunit 2 OS=Homo sapiens GN=POLD2 PE=1 SV=1	DPOD2_HUMAN	4	8.4171	8.2997	8.44407	8.43702	8.37165	8.42139	8.46473	8.35218	8.41994	8.44431	8.34556	8.45346	0.19212	0.653811	0.0856293
	BOLA2_HUMAN	BolA-like protein 2 OS=Homo sapiens GN=BOLA2 PE=1 SV=1	BOLA2_HUMAN	4	9.0185	8.77845	9.00156	9.05328	8.93739	8.96117	8.9566	8.773	8.99871	8.99459	8.96414	9.06616	0.189578	0.423201	0.214967
	IF4A2_HUMAN	Eukaryotic initiation factor 4A-II OS=Homo sapiens GN=EIF4A2 PE=1 SV=2	IF4A2_HUMAN	4	9.42729	9.36309	9.41954	9.3698	9.39439	9.4013	9.40321	9.38181	9.40492	9.35801	9.43615	9.45074	0.171949	0.732285	0.0418483
	WDR61_HUMAN	WD repeat-containing protein 61 OS=Homo sapiens GN=WDR61 PE=1 SV=1	WDR61_HUMAN	4	8.51339	8.29669	8.42864	8.50149	8.36179	8.46677	8.28978	8.30843	8.49906	8.42486	8.49769	8.52578	0.171694	0.385959	0.209175
	AASD1_HUMAN	Alanyl-tRNA editing protein Aarsd1 OS=Homo sapiens GN=AARSD1 PE=1 SV=2	AASD1_HUMAN	4	8.36534	8.29067	8.45976	8.2336	8.38326	8.34943	8.31967	8.37414	8.42309	8.34665	8.39996	8.40801	0.169858	0.882413	0.0274022
	DKC1_HUMAN	H/ACA ribonucleoprotein complex subunit 4 OS=Homo sapiens GN=DKC1 PE=1 SV=3	DKC1_HUMAN	4	8.64399	8.60803	8.6532	8.6536	8.6273	8.62805	8.60081	8.65229	8.68753	8.66779	8.65097	8.613	0.168589	0.690327	0.0299508
	ETUD1_HUMAN	Elongation factor Tu GTP-binding domain-containing protein 1 OS=Homo sapiens GN=EFTUD1 PE=1 SV=2	ETUD1_HUMAN	4	8.05532	7.95838	8.05649	7.98316	7.80759	8.0164	8.05425	7.93548	8.07899	8.01627	8.00902	8.06674	0.16747	0.882815	0.0188682
	PROF2_HUMAN	Profilin-2 OS=Homo sapiens GN=PFN2 PE=1 SV=3	PROF2_HUMAN	4	9.19809	9.38956	9.23565	9.49556	9.42017	9.4466	9.43892	9.43029	9.28847	9.54136	9.24236	9.26816	0.164224	0.515687	0.299973
	PDIP2_HUMAN	Polymerase delta-interacting protein 2 OS=Homo sapiens GN=POLDIP2 PE=1 SV=1	PDIP2_HUMAN	4	8.50718	8.35462	8.49562	8.44443	8.38466	8.51222	8.44325	8.38304	8.45967	8.41944	8.50665	8.52958	0.159399	0.61922	0.0995315
	TBA4A_HUMAN	Tubulin alpha-4A chain OS=Homo sapiens GN=TUBA4A PE=1 SV=1	TBA4A_HUMAN	4	8.75829	8.64662	8.79706	8.7104	8.59497	8.73146	8.75809	8.65755	8.77947	8.75486	8.70109	8.77665	0.157117	0.894719	0.0226058
	UFD1_HUMAN	Ubiquitin fusion degradation protein 1 homolog OS=Homo sapiens GN=UFD1L PE=1 SV=3	UFD1_HUMAN	4	8.53585	8.43238	8.56947	8.60387	8.42055	8.60126	8.57331	8.49212	8.59304	8.55238	8.47708	8.58428	0.155864	0.658639	0.0791095
	DNJC3_HUMAN	DnaJ homolog subfamily C member 3 OS=Homo sapiens GN=DNAJC3 PE=1 SV=1	DNJC3_HUMAN	4	8.40843	8.57894	8.57845	8.54677	8.60595	8.48493	8.5297	8.57202	8.65222	8.45345	8.5502	8.6144	0.151907	0.836644	0.0508435
	RHEB_HUMAN	GTP-binding protein Rheb OS=Homo sapiens GN=RHEB PE=1 SV=1	RHEB_HUMAN	4	8.79342	8.7239	8.81601	8.78431	8.72202	8.79375	8.79445	8.68741	8.80244	8.79224	8.80404	8.79471	0.150421	0.547917	0.0581709
	DGKA_HUMAN	Diacylglycerol kinase alpha OS=Homo sapiens GN=DGKA PE=1 SV=3	DGKA_HUMAN	4	8.23459	8.34239	8.39425	8.2939	8.35817	8.29906	8.33034	8.30726	8.33043	8.27408	8.38978	8.3624	0.149961	0.788766	0.0535321
	RS28_HUMAN	40S ribosomal protein S28 OS=Homo sapiens GN=RPS28 PE=1 SV=1	RS28_HUMAN	4	9.67969	9.65357	9.54962	9.77246	9.56337	9.76771	9.78035	9.63728	9.67924	9.77061	9.58313	9.63832	0.148149	0.598485	0.133364
	SUCB1_HUMAN	Succinyl-CoA ligase [ADP-forming] subunit beta, mitochondrial OS=Homo sapiens GN=SUCLA2 PE=1 SV=3	SUCB1_HUMAN	4	8.49454	8.48284	8.5211	8.43391	8.4763	8.47761	8.43986	8.47325	8.48229	8.49162	8.52724	8.51296	0.147033	0.510995	0.0367553
	RBM15_HUMAN	Putative RNA-binding protein 15 OS=Homo sapiens GN=RBM15 PE=1 SV=2	RBM15_HUMAN	4	7.9252	7.89774	7.81868	7.82511	7.86542	8.06498	7.96387	7.8138	7.87921	7.90988	7.91473	7.93002	0.133022	0.308691	0.117768
	CSTF2_HUMAN	Cleavage stimulation factor subunit 2 OS=Homo sapiens GN=CSTF2 PE=1 SV=1	CSTF2_HUMAN;CSTFT_HUMAN	4	8.48309	8.35247	8.41755	8.43864	8.27834	8.38361	8.43054	8.33686	8.37659	8.43892	8.41092	8.45273	0.130653	0.745767	0.0450642
	MRE11_HUMAN	Double-strand break repair protein MRE11A OS=Homo sapiens GN=MRE11A PE=1 SV=3	MRE11_HUMAN	4	8.41199	8.3513	8.41385	8.39028	8.33345	8.39648	8.388	8.3601	8.41143	8.34614	8.42512	8.42744	0.124336	0.822843	0.0260334
	IF1AY_HUMAN	Eukaryotic translation initiation factor 1A, Y-chromosomal OS=Homo sapiens GN=EIF1AY PE=1 SV=4	IF1AX_HUMAN;IF1AY_HUMAN	4	9.23541	9.10914	9.13078	9.24389	9.04229	9.20752	9.25086	9.08342	9.22107	9.19967	9.10611	9.22578	0.124132	0.750886	0.0602081
	ZPR1_HUMAN	Zinc finger protein ZPR1 OS=Homo sapiens GN=ZPR1 PE=1 SV=1	ZPR1_HUMAN	4	8.31347	8.16255	8.27021	8.29636	8.19136	8.23432	8.31218	8.2035	8.27151	8.26212	8.23278	8.28048	0.122895	0.906395	0.0187444
	UBE2O_HUMAN	E2/E3 hybrid ubiquitin-protein ligase UBE2O OS=Homo sapiens GN=UBE2O PE=1 SV=3	UBE2O_HUMAN	4	8.39391	8.32643	8.47348	8.43227	8.30133	8.26232	8.47258	8.43024	8.45565	8.50774	8.33912	8.31087	0.12202	0.930543	-0.0238232
	RL37A_HUMAN	60S ribosomal protein L37a OS=Homo sapiens GN=RPL37A PE=1 SV=2	RL37A_HUMAN;RL37L_HUMAN	4	9.28398	9.09845	9.29481	9.11869	9.26679	9.23791	9.03702	9.12479	9.33442	9.26511	9.31108	9.24417	0.121119	0.541898	0.132066
	TFAM_HUMAN	Transcription factor A, mitochondrial OS=Homo sapiens GN=TFAM PE=1 SV=1	TFAM_HUMAN	4	8.67047	8.74254	8.60996	8.66101	8.67163	8.58135	8.68325	8.69888	8.64878	8.6612	8.74457	8.62797	0.120554	0.956757	0.0100292
	CPNE1_HUMAN	Copine-1 OS=Homo sapiens GN=CPNE1 PE=1 SV=1	CPNE1_HUMAN	4	8.71505	8.63347	8.71694	8.66789	8.66827	8.6706	8.70346	8.68725	8.67296	8.67945	8.71132	8.67814	0.106798	0.992505	-0.00095537
	PPM1F_HUMAN	Protein phosphatase 1F OS=Homo sapiens GN=PPM1F PE=1 SV=3	PPM1F_HUMAN	4	8.58255	8.52875	8.54446	8.49294	8.55272	8.5476	8.56201	8.5224	8.54529	8.52332	8.56393	8.57799	0.0989604	0.895982	0.0105669
	ADRM1_HUMAN	Proteasomal ubiquitin receptor ADRM1 OS=Homo sapiens GN=ADRM1 PE=1 SV=2	ADRM1_HUMAN;REVERSED-PPR3A_HUMAN	4	8.65441	8.61903	8.65139	8.68522	8.55773	8.64218	8.65012	8.56953	8.67501	8.67263	8.61695	8.66539	0.0959081	0.638127	0.0347035
	DP13B_HUMAN	DCC-interacting protein 13-beta OS=Homo sapiens GN=APPL2 PE=1 SV=3	DP13B_HUMAN	4	8.46574	8.40457	8.44743	8.37072	8.35886	8.42772	8.44937	8.42093	8.43029	8.42699	8.45156	8.41703	0.0934725	0.722884	-0.0262222
	PHP14_HUMAN	14 kDa phosphohistidine phosphatase OS=Homo sapiens GN=PHPT1 PE=1 SV=1	PHP14_HUMAN	4	8.73271	8.67545	8.55851	8.70364	8.67148	8.64845	8.68503	8.70092	8.57361	8.71274	8.67627	8.64021	0.0907737	0.77799	0.0530067
	PHLB1_HUMAN	Pleckstrin homology-like domain family B member 1 OS=Homo sapiens GN=PHLDB1 PE=1 SV=1	PHLB1_HUMAN	4	8.03391	8.06141	8.06725	8.0111	7.99498	8.07627	8.03448	8.12266	8.05899	7.96664	8.09997	8.07782	0.0694903	0.953979	-0.00826939
	CELF1_HUMAN	CUGBP Elav-like family member 1 OS=Homo sapiens GN=CELF1 PE=1 SV=2	CELF1_HUMAN	4	8.35716	8.38134	8.09764	8.42747	8.44764	8.40347	8.32277	8.45755	8.21192	8.53413	8.10488	8.36959	0.0653624	0.636607	0.245682
	WIBG_HUMAN	Partner of Y14 and mago OS=Homo sapiens GN=WIBG PE=1 SV=1	WIBG_HUMAN	4	8.44194	8.3286	8.35185	8.37446	8.28364	8.38174	8.41088	8.38035	8.38147	8.37369	8.38154	8.3449	0.064454	0.804616	-0.0330282
	SAR1A_HUMAN	GTP-binding protein SAR1a OS=Homo sapiens GN=SAR1A PE=1 SV=1	SAR1A_HUMAN;SAR1B_HUMAN	4	9.97688	9.97692	10.0805	9.96942	10.0095	10.0628	9.97759	10.038	10.0732	9.95962	10.0008	10.084	0.0635347	0.946483	0.0122661
	ACPM_HUMAN	Acyl carrier protein, mitochondrial OS=Homo sapiens GN=NDUFAB1 PE=1 SV=3	ACPM_HUMAN	4	8.98604	9.32656	9.05662	9.30407	9.20078	9.23453	9.2754	9.25922	9.05636	9.29691	9.11167	9.06637	0.0553564	0.88075	0.0701739
	RS26_HUMAN	40S ribosomal protein S26 OS=Homo sapiens GN=RPS26 PE=1 SV=3	RS26_HUMAN;RS26L_HUMAN	4	9.77994	9.57326	9.79526	9.64277	9.75609	9.73003	9.62955	9.60005	9.77385	9.70887	9.80068	9.71678	0.0532438	0.823276	0.0561065
	VATC1_HUMAN	V-type proton ATPase subunit C 1 OS=Homo sapiens GN=ATP6V1C1 PE=1 SV=4	VATC1_HUMAN;VATC2_HUMAN	4	9.13734	9.01984	9.10935	9.07419	8.98548	9.12974	9.10673	9.00303	9.07798	9.06762	9.06	9.16143	0.0468576	0.888308	0.0238759
	PABP2_HUMAN	Polyadenylate-binding protein 2 OS=Homo sapiens GN=PABPN1 PE=1 SV=3	PABP2_HUMAN;EPAB2_HUMAN	4	8.80004	8.7838	8.70484	8.80331	8.72558	8.7481	8.75309	8.73192	8.76322	8.76967	8.76946	8.77008	0.0433927	0.871079	0.0162626
	SNX1_HUMAN	Sorting nexin-1 OS=Homo sapiens GN=SNX1 PE=1 SV=3	SNX1_HUMAN	4	8.69767	8.58219	8.58746	8.57007	8.55998	8.58946	8.69006	8.60154	8.63905	8.56239	8.67009	8.58139	0.0395309	0.739508	-0.061721
	SAHH2_HUMAN	Putative adenosylhomocysteinase 2 OS=Homo sapiens GN=AHCYL1 PE=1 SV=2	SAHH2_HUMAN;SAHH3_HUMAN	4	8.37392	8.26244	8.2703	8.33108	8.32725	8.3442	8.30247	8.23913	8.30453	8.33796	8.31053	8.32167	0.0349594	0.650584	0.0606812
	RPAB1_HUMAN	DNA-directed RNA polymerases I, II, and III subunit RPABC1 OS=Homo sapiens GN=POLR2E PE=1 SV=4	RPAB1_HUMAN	4	8.53775	8.44646	8.43478	8.5177	8.47982	8.48444	8.46616	8.45526	8.46451	8.53634	8.47961	8.4437	0.0288493	0.782419	0.0423313
	GLRX5_HUMAN	Glutaredoxin-related protein 5, mitochondrial OS=Homo sapiens GN=GLRX5 PE=1 SV=2	GLRX5_HUMAN	4	8.95182	8.82445	8.86371	8.92046	8.83705	8.82248	8.93897	8.85047	8.86795	8.84442	8.87331	8.90572	0.0245068	0.858625	-0.0269178
	FETUA_HUMAN	Alpha-2-HS-glycoprotein OS=Homo sapiens GN=AHSG PE=1 SV=1	FETUA_HUMAN	4	8.55039	8.38784	8.49345	8.5142	8.31881	8.54289	8.46989	8.27015	8.38849	8.46305	8.41596	8.65698	0.023842	0.669543	0.141789
	TLDC1_HUMAN	TLD domain-containing protein 1 OS=Homo sapiens GN=TLDC1 PE=1 SV=2	TLDC1_HUMAN	4	8.56387	8.46621	8.55589	8.46944	8.5506	8.55612	8.54477	8.39367	8.53101	8.50061	8.52772	8.60403	0.0223809	0.741105	0.0514969
	NDUV2_HUMAN	NADH dehydrogenase [ubiquinone] flavoprotein 2, mitochondrial OS=Homo sapiens GN=NDUFV2 PE=1 SV=2	NDUV2_HUMAN	4	8.52488	8.34738	8.41543	8.46167	8.43791	8.39303	8.44512	8.42022	8.46485	8.37525	8.45019	8.45778	0.0201044	0.921578	-0.020442
	MCTS1_HUMAN	Malignant T-cell-amplified sequence 1 OS=Homo sapiens GN=MCTS1 PE=1 SV=1	MCTS1_HUMAN	4	8.69958	8.87302	8.63689	8.78248	8.82308	8.81488	8.7289	8.79049	8.63856	8.82355	8.75566	8.72278	0.00782311	0.801587	0.0698842
	MINP1_HUMAN	Multiple inositol polyphosphate phosphatase 1 OS=Homo sapiens GN=MINPP1 PE=1 SV=1	MINP1_HUMAN	4	8.12437	8.12838	8.12177	8.04486	8.11408	8.08537	8.11152	8.09188	8.1334	8.13195	8.13026	8.08135	-0.000553586	0.581544	-0.0322325
	PACS1_HUMAN	Phosphofurin acidic cluster sorting protein 1 OS=Homo sapiens GN=PACS1 PE=1 SV=2	PACS1_HUMAN	4	8.14382	8.18118	8.19257	8.13446	8.19	8.16923	8.14098	8.21309	8.18398	8.08179	8.18833	8.23214	-0.00148115	0.98147	-0.00371929
	RBP56_HUMAN	TATA-binding protein-associated factor 2N OS=Homo sapiens GN=TAF15 PE=1 SV=1	RBP56_HUMAN	4	7.97553	8.42178	8.2346	8.48185	8.28972	8.05078	8.08523	8.23511	8.1206	8.62326	8.08645	8.04378	-0.00323383	0.735293	0.299595
	SMD1_HUMAN	Small nuclear ribonucleoprotein Sm D1 OS=Homo sapiens GN=SNRPD1 PE=1 SV=1	SMD1_HUMAN	4	9.40371	9.20149	9.35294	9.47376	9.42446	9.45709	9.25688	9.24647	9.41418	9.39006	9.28516	9.42329	-0.00716069	0.569411	0.141212
	IQGA3_HUMAN	Ras GTPase-activating-like protein IQGAP3 OS=Homo sapiens GN=IQGAP3 PE=1 SV=2	IQGA3_HUMAN	4	8.13298	7.95807	8.04514	7.9741	7.96229	8.03985	8.04099	8.02679	7.91909	8.05963	8.12989	7.93879	-0.00720885	0.985066	-0.00487473
	TXLNA_HUMAN	Alpha-taxilin OS=Homo sapiens GN=TXLNA PE=1 SV=3	TXLNA_HUMAN	4	8.70555	8.58244	8.63204	8.69243	8.58238	8.68813	8.73137	8.56567	8.70572	8.67471	8.53667	8.69062	-0.00846136	0.952644	-0.0122657
	NAA25_HUMAN	N-alpha-acetyltransferase 25, NatB auxiliary subunit OS=Homo sapiens GN=NAA25 PE=1 SV=1	NAA25_HUMAN	4	8.17362	8.02658	8.21545	8.05489	8.10549	8.15386	8.13246	8.02505	8.17118	8.04783	8.12216	8.2355	-0.00869007	0.963961	-0.0123381
	PFD4_HUMAN	Prefoldin subunit 4 OS=Homo sapiens GN=PFDN4 PE=1 SV=1	PFD4_HUMAN	4	8.77698	8.7097	8.68967	8.78958	8.59348	8.73133	8.80501	8.63111	8.71748	8.73343	8.6801	8.74437	-0.0100783	0.846534	-0.022865
	UBCP1_HUMAN	Ubiquitin-like domain-containing CTD phosphatase 1 OS=Homo sapiens GN=UBLCP1 PE=1 SV=2	UBCP1_HUMAN	4	8.40892	8.29919	8.44805	8.39691	8.33969	8.44391	8.43084	8.38992	8.43286	8.31535	8.37942	8.43253	-0.0102886	0.844132	-0.0379868
	DJB11_HUMAN	DnaJ homolog subfamily B member 11 OS=Homo sapiens GN=DNAJB11 PE=1 SV=1	DJB11_HUMAN	4	8.73183	8.80559	8.75363	8.76236	8.77129	8.76943	8.74174	8.78876	8.76044	8.74327	8.78808	8.7614	-0.0127479	0.99542	-0.000522746
	TPA_HUMAN	Tissue-type plasminogen activator OS=Homo sapiens GN=PLAT PE=1 SV=1	TPA_HUMAN	4	8.1824	8.34642	8.11922	8.25494	8.25656	8.18992	8.16084	8.30138	8.20298	8.08907	8.30611	8.25639	-0.0127484	0.998383	-0.000668456
	DPOD1_HUMAN	DNA polymerase delta catalytic subunit OS=Homo sapiens GN=POLD1 PE=1 SV=2	DPOD1_HUMAN	4	7.91923	7.92838	8.00724	8.00238	7.9105	7.99442	8.03937	7.93405	7.95905	8.00436	7.84655	7.98898	-0.0140199	0.983131	-0.00412335
	RL36_HUMAN	60S ribosomal protein L36 OS=Homo sapiens GN=RPL36 PE=1 SV=3	RL36_HUMAN	4	8.63347	9.27204	8.93438	9.22292	9.31832	9.16423	9.1262	9.33915	8.92644	9.32736	8.79495	8.78174	-0.0191851	0.927062	0.0855231
	TRIP6_HUMAN	Thyroid receptor-interacting protein 6 OS=Homo sapiens GN=TRIP6 PE=1 SV=3	TRIP6_HUMAN	4	8.47941	8.38356	8.42343	8.43031	8.36877	8.43193	8.41663	8.37992	8.37231	8.45893	8.43139	8.4109	-0.0198998	0.913718	0.0119644
	RS24_HUMAN	40S ribosomal protein S24 OS=Homo sapiens GN=RPS24 PE=1 SV=1	RS24_HUMAN	4	8.55387	9.14098	8.81097	9.13223	9.3256	9.04832	8.92647	9.17276	8.7929	9.23036	8.73684	8.69918	-0.0210912	0.822675	0.20089
	UBAP2_HUMAN	Ubiquitin-associated protein 2 OS=Homo sapiens GN=UBAP2 PE=1 SV=1	UBAP2_HUMAN	4	8.2529	8.24468	8.30631	8.22456	8.18657	8.21796	8.26785	8.17582	8.31336	8.29115	8.15015	8.30947	-0.0221104	0.810559	-0.0431064
	H2AZ_HUMAN	Histone H2A.Z OS=Homo sapiens GN=H2AFZ PE=1 SV=2	H2AV_HUMAN;H2AZ_HUMAN	4	9.40842	9.45284	9.46501	9.42625	9.46089	9.39362	9.36154	9.43221	9.46494	9.33189	9.52175	9.46963	-0.0231418	0.927716	0.0181596
	RPAC1_HUMAN	DNA-directed RNA polymerases I and III subunit RPAC1 OS=Homo sapiens GN=POLR1C PE=1 SV=1	RPAC1_HUMAN	4	8.43763	8.33766	8.37863	8.46437	8.3422	8.42275	8.45072	8.40669	8.42082	8.49951	8.22144	8.4015	-0.0242706	0.979551	0.00745553
	SYSM_HUMAN	Serine--tRNA ligase, mitochondrial OS=Homo sapiens GN=SARS2 PE=1 SV=1	SYSM_HUMAN	4	9.28857	9.22921	9.26724	9.23543	9.25066	9.25393	9.2675	9.24188	9.24614	9.20313	9.26641	9.30182	-0.0373619	0.924334	-0.011121
	SUCA_HUMAN	Succinyl-CoA ligase [ADP/GDP-forming] subunit alpha, mitochondrial OS=Homo sapiens GN=SUCLG1 PE=1 SV=4	SUCA_HUMAN	4	8.93689	8.94732	8.93643	8.93291	8.94819	8.8539	8.87832	8.86042	8.87273	8.98111	8.93322	8.93286	-0.0420088	0.606078	0.0312981
	RD23A_HUMAN	UV excision repair protein RAD23 homolog A OS=Homo sapiens GN=RAD23A PE=1 SV=1	RD23A_HUMAN	4	8.54731	8.22751	8.38383	8.47222	8.28174	8.33994	8.43201	8.33584	8.39793	8.40232	8.36152	8.33859	-0.0446176	0.718981	-0.124235
	TXD12_HUMAN	Thioredoxin domain-containing protein 12 OS=Homo sapiens GN=TXNDC12 PE=1 SV=1	TXD12_HUMAN	4	8.41021	8.81229	8.51384	8.85839	8.83426	8.75488	8.72772	8.86034	8.60303	8.92514	8.35592	8.45965	-0.0477218	0.865917	0.138358
	RS29_HUMAN	40S ribosomal protein S29 OS=Homo sapiens GN=RPS29 PE=1 SV=2	RS29_HUMAN	4	8.89188	9.28379	9.01482	9.36991	9.4094	9.19832	9.19068	9.33477	9.09299	9.26244	8.96813	9.00903	-0.0482673	0.975685	0.0167745
	DDX54_HUMAN	ATP-dependent RNA helicase DDX54 OS=Homo sapiens GN=DDX54 PE=1 SV=2	DDX54_HUMAN	4	8.99761	8.88263	8.94701	8.84133	8.86365	8.9511	8.91519	8.87987	8.95522	8.93312	8.92668	8.91776	-0.0483456	0.604541	-0.0632959
	RFC1_HUMAN	Replication factor C subunit 1 OS=Homo sapiens GN=RFC1 PE=1 SV=4	RFC1_HUMAN	4	8.00541	7.87398	7.97982	7.9846	7.91701	7.86665	7.95264	7.95439	7.96103	7.91826	7.98821	7.89814	-0.0539577	0.696758	-0.0667063
	MIF_HUMAN	Macrophage migration inhibitory factor OS=Homo sapiens GN=MIF PE=1 SV=4	MIF_HUMAN	4	9.78772	10.0943	9.9206	10.1634	10.1205	10.0154	9.99978	10.1521	9.97515	10.1248	9.80689	9.86657	-0.0540683	0.981955	0.0109754
	DFNA5_HUMAN	Non-syndromic hearing impairment protein 5 OS=Homo sapiens GN=DFNA5 PE=1 SV=2	DFNA5_HUMAN	4	8.37842	8.32259	8.41663	8.32522	8.3703	8.35904	8.37741	8.35271	8.36713	8.32345	8.38971	8.37673	-0.0550937	0.780523	-0.0332897
	SLK_HUMAN	STE20-like serine/threonine-protein kinase OS=Homo sapiens GN=SLK PE=1 SV=1	SLK_HUMAN	4	8.38748	8.30731	8.3657	8.34555	8.28559	8.32334	8.37967	8.28116	8.35049	8.33798	8.33962	8.34728	-0.0579998	0.612362	-0.0436922
	SRSF7_HUMAN	Serine/arginine-rich splicing factor 7 OS=Homo sapiens GN=SRSF7 PE=1 SV=1	SRSF7_HUMAN	4	9.3591	9.27388	9.31078	9.2611	9.2996	9.23364	9.3185	9.29085	9.28044	9.29332	9.31283	9.28971	-0.0598381	0.547185	-0.0573239
	IDI1_HUMAN	Isopentenyl-diphosphate Delta-isomerase 1 OS=Homo sapiens GN=IDI1 PE=1 SV=2	IDI1_HUMAN	4	8.38069	8.27214	8.38993	8.20801	8.39929	8.351	8.33095	8.26881	8.38903	8.27578	8.39482	8.32828	-0.0622913	0.778311	-0.0500824
	ARF6_HUMAN	ADP-ribosylation factor 6 OS=Homo sapiens GN=ARF6 PE=1 SV=2	ARF6_HUMAN	4	8.73497	8.64112	8.80278	8.75269	8.7992	8.84282	8.61563	8.66126	8.78794	8.77095	8.66916	8.80826	-0.0626524	0.735084	0.0732482
	TGON2_HUMAN	Trans-Golgi network integral membrane protein 2 OS=Homo sapiens GN=TGOLN2 PE=1 SV=2	TGON2_HUMAN	4	8.02723	8.00929	7.93609	7.95475	7.92601	7.88193	7.87765	7.9203	7.97748	7.91708	8.02244	8.00055	-0.0627981	0.814923	-0.0341509
	KPRB_HUMAN	Phosphoribosyl pyrophosphate synthase-associated protein 2 OS=Homo sapiens GN=PRPSAP2 PE=1 SV=1	KPRB_HUMAN	4	8.45229	8.43601	8.50621	8.45986	8.45492	8.50255	8.49797	8.45431	8.49181	8.42884	8.39692	8.53707	-0.0672936	0.8868	-0.0244977
	PAPOA_HUMAN	Poly(A) polymerase alpha OS=Homo sapiens GN=PAPOLA PE=1 SV=4	PAPOA_HUMAN;PAPOB_HUMAN	4	8.20406	7.94391	8.21071	8.19216	8.10806	8.14245	8.14869	8.02121	8.18817	8.05997	8.05005	8.21731	-0.079002	0.847777	-0.065999
	PDCD6_HUMAN	Programmed cell death protein 6 OS=Homo sapiens GN=PDCD6 PE=1 SV=1	PDCD6_HUMAN	4	8.87937	8.84625	8.86954	8.82514	8.82375	8.8741	8.87824	8.8386	8.83199	8.80107	8.86842	8.89693	-0.081116	0.798594	-0.0264762
	EPS15_HUMAN	Epidermal growth factor receptor substrate 15 OS=Homo sapiens GN=EPS15 PE=1 SV=2	EPS15_HUMAN	4	8.32622	8.22859	8.34183	8.27315	8.2898	8.26349	8.22867	8.31889	8.26849	8.24514	8.31688	8.31029	-0.0836002	0.823247	-0.0323388
	PLCG1_HUMAN	1-phosphatidylinositol 4,5-bisphosphate phosphodiesterase gamma-1 OS=Homo sapiens GN=PLCG1 PE=1 SV=1	PLCG1_HUMAN	4	8.12835	8.05243	8.14807	8.13551	8.02515	8.14532	8.19916	8.08869	7.97729	8.13749	8.07453	8.08569	-0.0850184	0.758294	-0.0379449
	RL34_HUMAN	60S ribosomal protein L34 OS=Homo sapiens GN=RPL34 PE=1 SV=3	RL34_HUMAN	4	9.34221	9.32258	9.35618	9.26374	9.36988	9.30154	9.29759	9.32317	9.33878	9.32825	9.36797	9.29272	-0.0865838	0.699717	-0.0325804
	TOM22_HUMAN	Mitochondrial import receptor subunit TOM22 homolog OS=Homo sapiens GN=TOMM22 PE=1 SV=3	TOM22_HUMAN	4	7.95946	8.72959	8.09522	8.52818	8.73831	8.40182	8.30973	8.59375	8.22334	8.59838	8.17081	7.97962	-0.0905387	0.837721	-0.232407
	ATG3_HUMAN	Ubiquitin-like-conjugating enzyme ATG3 OS=Homo sapiens GN=ATG3 PE=1 SV=1	ATG3_HUMAN	4	8.68623	8.60047	8.70199	8.62605	8.59665	8.64018	8.65819	8.6004	8.66512	8.60862	8.63932	8.68977	-0.0954812	0.668604	-0.0595861
	HEBP2_HUMAN	Heme-binding protein 2 OS=Homo sapiens GN=HEBP2 PE=1 SV=1	HEBP2_HUMAN	4	8.73749	8.65936	8.71811	8.7157	8.63797	8.69835	8.74954	8.71515	8.69213	8.617	8.69233	8.73681	-0.0966248	0.628259	-0.0711415
	UBC9_HUMAN	SUMO-conjugating enzyme UBC9 OS=Homo sapiens GN=UBE2I PE=1 SV=1	UBC9_HUMAN	4	8.80656	8.71399	8.81575	8.80516	8.77445	8.78073	8.81068	8.7846	8.74216	8.76258	8.78619	8.76989	-0.0986916	0.813421	-0.0270331
	SNRPA_HUMAN	U1 small nuclear ribonucleoprotein A OS=Homo sapiens GN=SNRPA PE=1 SV=3	SNRPA_HUMAN	4	8.86585	8.8502	8.74734	8.94788	8.80901	8.75671	8.875	8.7716	8.8285	8.86978	8.74479	8.80488	-0.106661	0.785635	-0.0489571
	MY18A_HUMAN	Unconventional myosin-XVIIIa OS=Homo sapiens GN=MYO18A PE=1 SV=3	MY18A_HUMAN	4	8.08398	8.05881	7.99452	7.95955	8.06323	7.96286	8.03347	8.04159	8.02374	7.98245	8.07569	8.0009	-0.10987	0.544956	-0.0856993
	NEB2_HUMAN	Neurabin-2 OS=Homo sapiens GN=PPP1R9B PE=1 SV=2	NEB2_HUMAN;NEB1_HUMAN	4	8.11328	8.1662	8.08413	8.14879	8.15573	8.09022	8.14257	8.13542	8.15525	8.10237	8.15061	8.066	-0.111515	0.690399	-0.0492616
	I2BPL_HUMAN	Interferon regulatory factor 2-binding protein-like OS=Homo sapiens GN=IRF2BPL PE=1 SV=1	I2BPL_HUMAN	4	8.28701	8.20511	8.18894	8.2516	8.13469	8.24965	8.24996	8.23191	8.20324	8.22124	8.21257	8.19224	-0.114811	0.571595	-0.0675311
	EFTS_HUMAN	Elongation factor Ts, mitochondrial OS=Homo sapiens GN=TSFM PE=1 SV=2	EFTS_HUMAN	4	8.53574	8.52764	8.47303	8.62506	8.58033	8.48694	8.51705	8.54473	8.47199	8.55491	8.50372	8.48363	-0.118332	0.945124	0.00703344
	UBE3A_HUMAN	Ubiquitin-protein ligase E3A OS=Homo sapiens GN=UBE3A PE=1 SV=4	UBE3A_HUMAN	4	8.22691	8.14539	8.15698	8.22356	8.06905	8.1942	8.22674	8.12542	8.18406	8.18746	8.20545	8.06146	-0.118804	0.681355	-0.072866
	SF3B6_HUMAN	Splicing factor 3B subunit 6 OS=Homo sapiens GN=SF3B6 PE=1 SV=1	SF3B6_HUMAN	4	8.58492	8.59285	8.60327	8.60335	8.57458	8.57684	8.59274	8.4858	8.60037	8.58784	8.59832	8.58717	-0.121019	0.706877	-0.00865158
	CHRD1_HUMAN	Cysteine and histidine-rich domain-containing protein 1 OS=Homo sapiens GN=CHORDC1 PE=1 SV=2	CHRD1_HUMAN	4	8.71773	8.63983	8.73082	8.73495	8.60744	8.69797	8.72746	8.61934	8.69211	8.68251	8.65818	8.69809	-0.134052	0.58316	-0.0599331
	WDR36_HUMAN	WD repeat-containing protein 36 OS=Homo sapiens GN=WDR36 PE=1 SV=1	WDR36_HUMAN	4	8.15508	8.1574	8.13049	8.17459	8.12293	8.08466	8.09896	8.10496	8.17	8.12262	8.08574	8.19411	-0.13846	0.749469	-0.0375886
	A16A1_HUMAN	Aldehyde dehydrogenase family 16 member A1 OS=Homo sapiens GN=ALDH16A1 PE=1 SV=2	A16A1_HUMAN	4	8.8849	8.87577	8.88899	8.8905	8.85213	8.90105	8.89157	8.91173	8.84437	8.91096	8.86298	8.8446	-0.144658	0.663268	-0.0315553
	TCP4_HUMAN	Activated RNA polymerase II transcriptional coactivator p15 OS=Homo sapiens GN=SUB1 PE=1 SV=3	TCP4_HUMAN	4	9.43322	9.3357	9.378	9.41693	9.32572	9.37286	9.40967	9.35051	9.37324	9.36652	9.36645	9.3683	-0.145682	0.587516	-0.0566697
	ARPC5_HUMAN	Actin-related protein 2/3 complex subunit 5 OS=Homo sapiens GN=ARPC5 PE=1 SV=3	ARPC5_HUMAN	4	8.69031	8.85817	8.57534	8.87443	8.99313	8.7965	8.84278	8.7674	8.73965	8.87413	8.80308	8.33708	-0.147078	0.982298	0.0122269
	ANR17_HUMAN	Ankyrin repeat domain-containing protein 17 OS=Homo sapiens GN=ANKRD17 PE=1 SV=3	ANR17_HUMAN	4	8.27365	8.09222	8.28972	8.21229	8.19302	8.23954	8.19579	8.18414	8.26159	8.13429	8.17913	8.26762	-0.148408	0.696599	-0.0997242
	GBB1_HUMAN	Guanine nucleotide-binding protein G(I)/G(S)/G(T) subunit beta-1 OS=Homo sapiens GN=GNB1 PE=1 SV=3	GBB1_HUMAN	4	8.96673	8.99335	8.89302	8.88662	8.98123	8.84754	8.86077	8.96939	8.91012	8.89966	9.00067	8.87024	-0.156587	0.630102	-0.0859632
	RBM8A_HUMAN	RNA-binding protein 8A OS=Homo sapiens GN=RBM8A PE=1 SV=1	RBM8A_HUMAN	4	8.88722	8.67958	8.73249	8.85835	8.67708	8.76734	8.84251	8.65735	8.73271	8.74418	8.70358	8.77455	-0.15686	0.654971	-0.112571
	CAP2_HUMAN	Adenylyl cyclase-associated protein 2 OS=Homo sapiens GN=CAP2 PE=1 SV=1	CAP2_HUMAN	4	8.63895	8.59965	8.64478	8.57567	8.63273	8.61337	8.60069	8.61952	8.63133	8.58857	8.63162	8.62243	-0.168046	0.512997	-0.0453515
	SR140_HUMAN	U2 snRNP-associated SURP motif-containing protein OS=Homo sapiens GN=U2SURP PE=1 SV=2	SR140_HUMAN	4	8.17319	8.14528	8.25274	8.0291	8.11616	8.1754	8.13115	8.13039	8.11105	8.15167	8.19773	8.12603	-0.16898	0.450207	-0.110712
	PP1A_HUMAN	Serine/threonine-protein phosphatase PP1-alpha catalytic subunit OS=Homo sapiens GN=PPP1CA PE=1 SV=1	PP1A_HUMAN	4	9.07234	9.07783	9.07943	9.11977	9.05041	9.07037	9.09765	9.04823	9.08386	9.02435	9.07998	9.09258	-0.169582	0.652184	-0.0329289
	CUL2_HUMAN	Cullin-2 OS=Homo sapiens GN=CUL2 PE=1 SV=2	CUL2_HUMAN	4	9.02572	8.9884	9.06938	9.00487	8.97889	9.02047	9.04124	8.99929	9.03776	9.02014	8.97714	9.02154	-0.171316	0.467063	-0.0742034
	GEMI5_HUMAN	Gem-associated protein 5 OS=Homo sapiens GN=GEMIN5 PE=1 SV=3	GEMI5_HUMAN	4	8.08637	8.06456	8.06688	8.07177	8.03554	8.16372	8.09721	7.88627	8.08829	8.09443	8.05929	8.03433	-0.172918	0.644292	-0.030983
	VP37B_HUMAN	Vacuolar protein sorting-associated protein 37B OS=Homo sapiens GN=VPS37B PE=1 SV=1	VP37B_HUMAN	4	8.08005	7.92059	7.9397	8.02001	7.9627	8.02138	8.01961	7.93853	7.99188	7.94761	7.95349	7.98588	-0.17864	0.693319	-0.0779636
	KDEL1_HUMAN	KDEL motif-containing protein 1 OS=Homo sapiens GN=KDELC1 PE=1 SV=1	KDEL1_HUMAN	4	8.34107	8.20049	8.32091	8.30163	8.2324	8.30969	8.3218	8.15128	8.29374	8.21934	8.23547	8.33799	-0.179811	0.691776	-0.0805575
	CAB45_HUMAN	45 kDa calcium-binding protein OS=Homo sapiens GN=SDF4 PE=1 SV=1	CAB45_HUMAN	4	8.58591	8.57609	8.53937	8.58904	8.55324	8.6452	8.53933	8.60338	8.59361	8.50896	8.61004	8.5403	-0.180015	0.727479	-0.0412021
	TMED7_HUMAN	Transmembrane emp24 domain-containing protein 7 OS=Homo sapiens GN=TMED7 PE=1 SV=2	TMED7_HUMAN	4	8.79308	8.66822	8.65303	8.4462	8.77484	8.59554	8.34376	8.49441	8.69459	8.57274	8.7772	8.64226	-0.18179	0.653711	-0.122665
	ABCF3_HUMAN	ATP-binding cassette sub-family F member 3 OS=Homo sapiens GN=ABCF3 PE=1 SV=2	ABCF3_HUMAN	4	8.19389	8.54873	8.1785	8.48353	8.21086	8.32802	8.42389	8.36469	8.26558	8.31771	8.22296	8.16679	-0.188512	0.539005	-0.341062
	CD63_HUMAN	CD63 antigen OS=Homo sapiens GN=CD63 PE=1 SV=2	CD63_HUMAN	4	8.15773	8.80981	8.25814	8.61997	8.8824	8.5216	8.43198	8.71587	8.26395	8.65991	8.22855	8.10467	-0.190821	0.725325	-0.364897
	ERP44_HUMAN	Endoplasmic reticulum resident protein 44 OS=Homo sapiens GN=ERP44 PE=1 SV=1	ERP44_HUMAN	4	8.68902	8.63311	8.64934	8.68107	8.66275	8.62438	8.68407	8.62445	8.62197	8.55812	8.66206	8.69758	-0.196705	0.751413	-0.0485483
	PPGB_HUMAN	Lysosomal protective protein OS=Homo sapiens GN=CTSA PE=1 SV=2	PPGB_HUMAN	4	8.89219	8.92434	8.87768	8.86905	8.94699	8.87854	8.82297	8.91358	8.85399	8.76702	8.97111	8.89168	-0.211915	0.822578	-0.0463678
	ZN326_HUMAN	DBIRD complex subunit ZNF326 OS=Homo sapiens GN=ZNF326 PE=1 SV=2	ZN326_HUMAN	4	8.58588	8.59561	8.46249	8.50431	8.53288	8.45801	8.47838	8.53741	8.48377	8.51117	8.56839	8.47601	-0.212388	0.55544	-0.105886
	ARHL2_HUMAN	Poly(ADP-ribose) glycohydrolase ARH3 OS=Homo sapiens GN=ADPRHL2 PE=1 SV=1	ARHL2_HUMAN	4	8.42787	8.34206	8.39618	8.39592	8.36	8.35746	8.39102	8.36452	8.3652	8.39288	8.35627	8.36979	-0.215953	0.569752	-0.0560988
	LAMP1_HUMAN	Lysosome-associated membrane glycoprotein 1 OS=Homo sapiens GN=LAMP1 PE=1 SV=3	LAMP1_HUMAN	4	9.61807	9.49468	9.60422	9.53936	9.64121	9.56713	9.438	9.42086	9.60002	9.543	9.60088	9.5388	-0.217904	0.762048	-0.0461396
	CTBP1_HUMAN	C-terminal-binding protein 1 OS=Homo sapiens GN=CTBP1 PE=1 SV=2	CTBP1_HUMAN	4	8.54389	8.50923	8.47483	8.57309	8.51841	8.57787	8.54198	8.49281	8.45722	8.53166	8.48351	8.49906	-0.22405	0.848024	-0.0166882
	GPDM_HUMAN	Glycerol-3-phosphate dehydrogenase, mitochondrial OS=Homo sapiens GN=GPD2 PE=1 SV=3	GPDM_HUMAN	4	9.03244	9.33206	9.0769	9.25927	9.23896	9.14864	9.17616	9.24193	9.03698	9.19952	9.14773	8.92573	-0.234869	0.654318	-0.20609
	COX41_HUMAN	Cytochrome c oxidase subunit 4 isoform 1, mitochondrial OS=Homo sapiens GN=COX4I1 PE=1 SV=1	COX41_HUMAN	4	8.68182	9.22116	8.75819	9.0802	9.15275	8.90496	8.94809	9.09174	8.71892	9.07907	8.71017	8.55841	-0.235592	0.66488	-0.389615
	MOGS_HUMAN	Mannosyl-oligosaccharide glucosidase OS=Homo sapiens GN=MOGS PE=1 SV=5	MOGS_HUMAN	4	8.3377	8.30597	8.32941	8.01661	8.33907	8.16984	8.22837	8.27083	8.21924	8.13862	8.35705	8.20317	-0.241581	0.257541	-0.271424
	VATE1_HUMAN	V-type proton ATPase subunit E 1 OS=Homo sapiens GN=ATP6V1E1 PE=1 SV=1	VATE1_HUMAN;VATE2_HUMAN	4	8.43254	8.48004	8.53872	8.49156	8.48928	8.45004	8.47504	8.50606	8.59148	8.42809	8.42365	8.4492	-0.244135	0.195321	-0.173255
	NAT10_HUMAN	N-acetyltransferase 10 OS=Homo sapiens GN=NAT10 PE=1 SV=2	NAT10_HUMAN	4	8.16184	8.15312	8.05814	8.12237	8.14154	8.08654	8.04822	8.09777	8.07475	8.16546	8.11105	8.04683	-0.248672	0.742978	-0.0543802
	ARF3_HUMAN	ADP-ribosylation factor 3 OS=Homo sapiens GN=ARF3 PE=1 SV=2	ARF1_HUMAN;ARF3_HUMAN	4	9.30688	9.31217	9.23349	9.30289	9.419	9.39224	9.23915	9.36107	9.23117	9.37505	9.08886	9.2801	-0.262086	0.798424	-0.0731928
	SON_HUMAN	Protein SON OS=Homo sapiens GN=SON PE=1 SV=4	SON_HUMAN	4	9.1452	9.15006	9.10736	9.0684	9.08075	9.04003	9.07791	9.09383	9.11518	9.07154	9.12128	9.10382	-0.264489	0.146298	-0.117116
	YKT6_HUMAN	Synaptobrevin homolog YKT6 OS=Homo sapiens GN=YKT6 PE=1 SV=1	YKT6_HUMAN	4	8.87371	8.68681	8.93307	8.69819	8.75508	8.92635	8.65978	8.67096	8.78217	8.67779	8.75661	8.90657	-0.266834	0.619929	-0.173901
	AGM1_HUMAN	Phosphoacetylglucosamine mutase OS=Homo sapiens GN=PGM3 PE=1 SV=1	AGM1_HUMAN	4	8.54699	8.55184	8.59455	8.56437	8.58932	8.60095	8.5202	8.61925	8.58342	8.51032	8.47805	8.61329	-0.270725	0.567849	-0.0903301
	PGM2_HUMAN	Phosphoglucomutase-2 OS=Homo sapiens GN=PGM2 PE=1 SV=4	PGM2_HUMAN	4	8.60978	8.52704	8.57265	8.57049	8.56408	8.58456	8.58375	8.55004	8.53788	8.55871	8.55847	8.55602	-0.2748	0.608811	-0.0445134
	RIF1_HUMAN	Telomere-associated protein RIF1 OS=Homo sapiens GN=RIF1 PE=1 SV=2	RIF1_HUMAN	4	8.15584	7.87887	7.92619	8.05281	7.88615	7.91681	8.00194	7.96091	7.97984	7.91312	7.93882	7.88287	-0.283131	0.416907	-0.306947
	ITA6_HUMAN	Integrin alpha-6 OS=Homo sapiens GN=ITGA6 PE=1 SV=5	ITA6_HUMAN	4	7.80066	7.73865	7.81993	7.69783	7.56291	7.79526	7.70204	7.62435	7.77253	7.70278	7.69914	7.75907	-0.28597	0.103479	-0.221131
	UB2D2_HUMAN	Ubiquitin-conjugating enzyme E2 D2 OS=Homo sapiens GN=UBE2D2 PE=1 SV=1	UB2D1_HUMAN;UB2D2_HUMAN;UB2D3_HUMAN;UB2D4_HUMAN	4	9.31941	9.34375	9.32734	9.28926	9.2972	9.21651	9.26997	9.23631	9.27987	9.26858	9.2771	9.34842	-0.294285	0.304824	-0.102158
	BAZ1B_HUMAN	Tyrosine-protein kinase BAZ1B OS=Homo sapiens GN=BAZ1B PE=1 SV=2	BAZ1B_HUMAN;TLL2_HUMAN	4	8.21596	8.25583	8.23886	8.13372	8.24577	7.71551	8.06377	7.92761	8.1139	8.09641	8.17932	8.03664	-0.295002	0.0279102	-0.428868
	B2MG_HUMAN	Beta-2-microglobulin OS=Homo sapiens GN=B2M PE=1 SV=1	B2MG_HUMAN	4	9.16728	9.19309	9.08093	9.2918	9.14343	9.0342	9.19174	9.03581	9.0324	9.09405	9.09985	9.11849	-0.296545	0.266817	-0.150925
	IF16_HUMAN	Gamma-interferon-inducible protein 16 OS=Homo sapiens GN=IFI16 PE=1 SV=3	IF16_HUMAN	4	8.46103	8.36174	8.28645	8.26954	8.29496	8.23479	8.24149	8.31859	8.28485	8.31506	8.38156	8.22077	-0.300354	0.402159	-0.215653
	TBC15_HUMAN	TBC1 domain family member 15 OS=Homo sapiens GN=TBC1D15 PE=1 SV=2	TBC15_HUMAN	4	8.49951	8.48443	8.52076	8.46539	8.44535	8.52142	8.5205	8.48526	8.47256	8.49844	8.44344	8.4729	-0.318111	0.19024	-0.0984914
	SETD3_HUMAN	Histone-lysine N-methyltransferase setd3 OS=Homo sapiens GN=SETD3 PE=1 SV=1	SETD3_HUMAN	4	9.30418	9.26695	9.29186	9.23686	9.28212	9.2775	9.28602	9.25432	9.32726	9.22963	9.24698	9.28044	-0.338649	0.128469	-0.116516
	SNP29_HUMAN	Synaptosomal-associated protein 29 OS=Homo sapiens GN=SNAP29 PE=1 SV=1	SNP29_HUMAN	4	8.17457	8.07162	8.14418	8.1098	7.93029	8.15207	8.19057	7.87674	8.02124	7.94215	8.08506	8.09927	-0.33962	0.191243	-0.280747
	RFA3_HUMAN	Replication protein A 14 kDa subunit OS=Homo sapiens GN=RPA3 PE=1 SV=1	RFA3_HUMAN	4	8.78596	8.57342	8.75184	8.84907	8.66735	8.70715	8.67004	8.64336	8.66282	8.74424	8.48975	8.68294	-0.340804	0.543495	-0.204033
	LC7L3_HUMAN	Luc7-like protein 3 OS=Homo sapiens GN=LUC7L3 PE=1 SV=2	LC7L3_HUMAN	4	8.55975	8.50975	8.54748	8.52542	8.49087	8.53122	8.47851	8.48687	8.53901	8.4912	8.50167	8.55256	-0.354799	0.385873	-0.078151
	NIBAN_HUMAN	Protein Niban OS=Homo sapiens GN=FAM129A PE=1 SV=1	NIBAN_HUMAN	4	8.6002	8.58753	8.54329	8.55663	8.60537	8.51234	8.57528	8.5837	8.5653	8.53826	8.56355	8.51896	-0.36413	0.161714	-0.123047
	PML_HUMAN	Protein PML OS=Homo sapiens GN=PML PE=1 SV=3	PML_HUMAN	4	8.26771	8.30585	8.17957	8.20757	8.20475	8.22168	8.23178	8.32014	8.21833	8.18071	8.21797	8.14593	-0.373842	0.176852	-0.238071
	RBPMS_HUMAN	RNA-binding protein with multiple splicing OS=Homo sapiens GN=RBPMS PE=1 SV=1	RBPMS_HUMAN	4	8.39548	8.39209	8.3994	8.41829	8.34616	8.39726	8.37781	8.39079	8.36314	8.35527	8.38593	8.38827	-0.386083	0.145765	-0.0628574
	PDXD1_HUMAN	Pyridoxal-dependent decarboxylase domain-containing protein 1 OS=Homo sapiens GN=PDXDC1 PE=1 SV=2	PDXD1_HUMAN;PDXD2_HUMAN	4	8.21085	8.27519	8.36922	8.31541	8.343	8.34711	8.26567	8.36247	8.32969	8.23213	8.15132	8.26198	-0.390012	0.283732	-0.240448
	SRSF2_HUMAN	Serine/arginine-rich splicing factor 2 OS=Homo sapiens GN=SRSF2 PE=1 SV=4	SRSF2_HUMAN;SRSF8_HUMAN	4	9.54838	9.49525	9.48403	9.48391	9.47163	9.42673	9.50122	9.48258	9.47511	9.47165	9.46616	9.46938	-0.394611	0.125453	-0.136438
	LIPB1_HUMAN	Liprin-beta-1 OS=Homo sapiens GN=PPFIBP1 PE=1 SV=2	LIPB1_HUMAN	4	8.37359	8.32611	8.36632	8.31081	8.28852	8.34663	8.3662	8.34343	8.31759	8.30879	8.3387	8.29455	-0.395834	0.103324	-0.13764
	TRI25_HUMAN	E3 ubiquitin/ISG15 ligase TRIM25 OS=Homo sapiens GN=TRIM25 PE=1 SV=2	TRI25_HUMAN	4	8.7208	8.66049	8.68692	8.66612	8.67306	8.63612	8.67807	8.63352	8.67117	8.64731	8.67349	8.66305	-0.408487	0.215747	-0.0953153
	MGST1_HUMAN	Microsomal glutathione S-transferase 1 OS=Homo sapiens GN=MGST1 PE=1 SV=1	MGST1_HUMAN	4	9.34498	9.21809	9.20293	9.27053	9.3059	9.13486	9.07031	8.9198	9.19412	9.17933	9.26803	9.07926	-0.410919	0.335194	-0.258504
	CCD47_HUMAN	Coiled-coil domain-containing protein 47 OS=Homo sapiens GN=CCDC47 PE=1 SV=1	CCD47_HUMAN	4	8.47722	8.55684	8.38699	8.30483	8.48227	8.24599	8.29805	8.37544	8.37512	8.33326	8.46925	8.26162	-0.418883	0.210325	-0.384608
	GALT7_HUMAN	N-acetylgalactosaminyltransferase 7 OS=Homo sapiens GN=GALNT7 PE=1 SV=1	GALT7_HUMAN	4	8.43255	8.43943	8.31207	8.29942	8.34244	8.2504	8.21439	8.204	8.31454	8.32489	8.39392	8.23019	-0.420626	0.270999	-0.255908
	DC1L1_HUMAN	Cytoplasmic dynein 1 light intermediate chain 1 OS=Homo sapiens GN=DYNC1LI1 PE=1 SV=3	DC1L1_HUMAN	4	8.45289	8.44432	8.4896	8.45055	8.42989	8.44405	8.45942	8.41049	8.45485	8.44524	8.45182	8.40347	-0.446922	0.233612	-0.0952918
	PGRC1_HUMAN	Membrane-associated progesterone receptor component 1 OS=Homo sapiens GN=PGRMC1 PE=1 SV=3	PGRC1_HUMAN	4	8.81464	8.83187	8.63792	8.73345	8.69763	8.61253	8.68941	8.6177	8.67223	8.60484	8.81161	8.51695	-0.447897	0.356582	-0.356427
	NUCKS_HUMAN	Nuclear ubiquitous casein and cyclin-dependent kinase substrate 1 OS=Homo sapiens GN=NUCKS1 PE=1 SV=1	NUCKS_HUMAN	4	8.71912	8.51464	8.4048	8.67222	8.23447	8.37347	8.55855	8.35293	8.49097	8.41093	8.33533	8.26111	-0.454483	0.147746	-0.750989
	PGRC2_HUMAN	Membrane-associated progesterone receptor component 2 OS=Homo sapiens GN=PGRMC2 PE=1 SV=1	PGRC2_HUMAN	4	8.86309	8.9825	8.76229	8.71007	8.86336	8.6953	8.67443	8.8304	8.72332	8.6371	8.88843	8.67694	-0.455838	0.273895	-0.431357
	GNL3_HUMAN	Guanine nucleotide-binding protein-like 3 OS=Homo sapiens GN=GNL3 PE=1 SV=2	GNL3_HUMAN	4	8.15996	7.98235	8.07393	7.9783	8.00246	8.0553	8.06442	8.01141	8.02073	8.02905	7.96951	7.98294	-0.460412	0.225389	-0.277414
	SNX9_HUMAN	Sorting nexin-9 OS=Homo sapiens GN=SNX9 PE=1 SV=1	SNX9_HUMAN	4	8.03227	8.21342	8.11365	8.07205	8.08243	8.0709	8.05103	8.11497	8.09492	8.04989	8.09751	7.97338	-0.46133	0.278642	-0.275342
	OSBL8_HUMAN	Oxysterol-binding protein-related protein 8 OS=Homo sapiens GN=OSBPL8 PE=1 SV=3	OSBL8_HUMAN	4	8.32391	8.37294	8.27445	8.22907	8.28463	8.15544	8.21246	8.23045	8.2525	8.1744	8.31733	8.21846	-0.46269	0.166485	-0.281405
	AKAP2_HUMAN	A-kinase anchor protein 2 OS=Homo sapiens GN=AKAP2 PE=1 SV=3	AKAP2_HUMAN	4	8.55687	8.40654	8.55989	8.56718	8.41949	8.58989	8.56342	8.41048	8.5342	8.48168	8.14301	8.42486	-0.464418	0.214472	-0.466449
	GORS2_HUMAN	Golgi reassembly-stacking protein 2 OS=Homo sapiens GN=GORASP2 PE=1 SV=3	GORS2_HUMAN	4	8.65263	8.65947	8.64215	8.6769	8.65299	8.68248	8.65303	8.66785	8.65797	8.60787	8.63463	8.64247	-0.473574	0.113657	-0.0760636
	ATP5L_HUMAN	ATP synthase subunit g, mitochondrial OS=Homo sapiens GN=ATP5L PE=1 SV=3	ATP5L_HUMAN	4	8.97778	9.19434	8.99577	8.99408	9.12642	8.87202	8.84812	8.98019	8.98648	8.88222	9.08148	8.77322	-0.475607	0.308831	-0.452022
	MIC19_HUMAN	MICOS complex subunit MIC19 OS=Homo sapiens GN=CHCHD3 PE=1 SV=1	MIC19_HUMAN	4	8.58193	8.63575	8.49382	8.52051	8.57849	8.43065	8.49169	8.49828	8.49635	8.47329	8.55911	8.43915	-0.48503	0.218106	-0.268691
	NFIC_HUMAN	Nuclear factor 1 C-type OS=Homo sapiens GN=NFIC PE=1 SV=2	NFIC_HUMAN;NFIA_HUMAN	4	8.26657	8.29319	8.26251	8.22447	8.2403	8.24788	8.29384	8.24423	8.27256	8.17938	8.23126	8.24834	-0.485687	0.0689222	-0.178271
	AAAT_HUMAN	Neutral amino acid transporter B(0) OS=Homo sapiens GN=SLC1A5 PE=1 SV=2	AAAT_HUMAN	4	8.82437	8.78409	8.77211	8.60306	8.7321	8.66881	8.67699	8.60961	8.70887	8.64632	8.74558	8.69214	-0.505557	0.0355766	-0.323974
	MYO1E_HUMAN	Unconventional myosin-Ie OS=Homo sapiens GN=MYO1E PE=1 SV=2	MYO1E_HUMAN;MYO1F_HUMAN	4	8.05287	8.08542	8.10615	8.0886	8.10755	8.05204	8.03103	8.00103	8.08351	8.01248	8.082	8.03529	-0.517024	0.212614	-0.125577
	UBE4B_HUMAN	Ubiquitin conjugation factor E4 B OS=Homo sapiens GN=UBE4B PE=1 SV=1	UBE4B_HUMAN	4	8.79393	8.63384	8.77947	8.55262	8.57238	8.6933	8.66234	8.59687	8.68974	8.47061	8.65117	8.63022	-0.526249	0.105028	-0.499507
	GNAI3_HUMAN	Guanine nucleotide-binding protein G(k) subunit alpha OS=Homo sapiens GN=GNAI3 PE=1 SV=3	GNAI3_HUMAN	4	8.49721	8.52195	8.484	8.44469	8.4809	8.44501	8.44156	8.43769	8.44454	8.40643	8.42396	8.51804	-0.534149	0.242865	-0.162886
	SCAM3_HUMAN	Secretory carrier-associated membrane protein 3 OS=Homo sapiens GN=SCAMP3 PE=1 SV=3	SCAM3_HUMAN	4	8.63221	8.71885	8.57113	8.50955	8.59537	8.41699	8.52539	8.55939	8.51225	8.51627	8.55696	8.4607	-0.538156	0.0762877	-0.438156
	SC24B_HUMAN	Protein transport protein Sec24B OS=Homo sapiens GN=SEC24B PE=1 SV=2	SC24B_HUMAN	4	7.90857	7.86903	7.8765	7.72764	7.80207	7.78027	7.73568	7.75319	7.81686	7.67847	7.8777	7.76239	-0.54729	0.122334	-0.34698
	K0020_HUMAN	Pumilio domain-containing protein KIAA0020 OS=Homo sapiens GN=KIAA0020 PE=1 SV=3	K0020_HUMAN	4	8.0693	7.99877	8.05926	7.93677	7.99659	7.979	8.00773	7.98776	7.96653	7.99674	8.00022	7.88063	-0.548165	0.122162	-0.26874
	CATL1_HUMAN	Cathepsin L1 OS=Homo sapiens GN=CTSL PE=1 SV=2	CATL1_HUMAN;CATK_HUMAN;CATL2_HUMAN;CATL3_HUMAN	4	8.55868	8.61018	8.47359	8.60202	8.4864	8.47537	8.48872	8.45236	8.38321	8.45914	8.46215	8.48719	-0.563759	0.134546	-0.270425
	CLGN_HUMAN	Calmegin OS=Homo sapiens GN=CLGN PE=1 SV=1	CLGN_HUMAN	4	8.08276	8.29712	7.91819	8.0687	7.95587	7.93536	7.93456	7.77523	7.91209	7.90857	8.043	7.73107	-0.573507	0.237582	-0.713009
	MAVS_HUMAN	Mitochondrial antiviral-signaling protein OS=Homo sapiens GN=MAVS PE=1 SV=2	MAVS_HUMAN	4	8.34495	8.39223	8.21931	8.34199	8.24287	8.18494	8.22546	8.26562	8.23288	8.19552	8.25473	8.16177	-0.59669	0.123254	-0.395476
	FA21C_HUMAN	WASH complex subunit FAM21C OS=Homo sapiens GN=FAM21C PE=1 SV=3	FA21A_HUMAN;FA21B_HUMAN;FA21C_HUMAN;FA21D_HUMAN	4	8.1999	8.12488	8.112	8.18025	8.05774	8.13934	8.18487	8.07716	8.11002	8.09305	7.97545	8.02739	-0.601898	0.0617703	-0.374446
	NOC2L_HUMAN	Nucleolar complex protein 2 homolog OS=Homo sapiens GN=NOC2L PE=1 SV=4	NOC2L_HUMAN	4	8.48308	8.45011	8.44569	8.42977	8.42841	8.45039	8.37648	8.37217	8.44521	8.38904	8.37086	8.45843	-0.608547	0.142784	-0.173322
	HMGA1_HUMAN	High mobility group protein HMG-I/HMG-Y OS=Homo sapiens GN=HMGA1 PE=1 SV=3	HMGA1_HUMAN	4	9.9883	9.94332	9.90266	9.90022	9.98864	9.8241	9.8931	9.91114	9.92472	9.78432	9.86636	9.73276	-0.677163	0.0284143	-0.492214
	CADH2_HUMAN	Cadherin-2 OS=Homo sapiens GN=CDH2 PE=1 SV=4	CADH2_HUMAN	4	8.47177	8.5781	8.44884	8.40459	8.48974	8.30391	8.35861	8.42888	8.44414	8.30625	8.39216	8.23695	-0.68972	0.0399488	-0.620757
	ANKL2_HUMAN	Ankyrin repeat and LEM domain-containing protein 2 OS=Homo sapiens GN=ANKLE2 PE=1 SV=4	ANKL2_HUMAN	4	8.22546	8.33159	8.20594	8.24078	8.25476	8.21425	8.19645	8.19964	8.27773	8.17261	8.12679	8.09465	-0.699566	0.0681878	-0.416557
	PP6R3_HUMAN	Serine/threonine-protein phosphatase 6 regulatory subunit 3 OS=Homo sapiens GN=PPP6R3 PE=1 SV=2	PP6R3_HUMAN	4	8.37817	8.35492	8.37459	8.33793	8.2669	8.31929	8.34573	8.33289	8.32399	8.28382	8.2663	8.22583	-0.75523	0.0029118	-0.365497
	EPHB2_HUMAN	Ephrin type-B receptor 2 OS=Homo sapiens GN=EPHB2 PE=1 SV=5	EPHB2_HUMAN;EPHB1_HUMAN	4	7.44583	7.50428	7.42111	7.46442	7.29398	7.37069	7.40032	7.2506	7.42507	7.21943	7.30616	7.15756	-0.762653	0.00803633	-0.752297
	CD59_HUMAN	CD59 glycoprotein OS=Homo sapiens GN=CD59 PE=1 SV=1	CD59_HUMAN	4	9.50657	9.5435	9.51207	9.44987	9.50152	9.40349	9.3601	9.4023	9.43643	9.38357	9.39356	9.38103	-0.85983	0.000636049	-0.448236
	AURKA_HUMAN	Aurora kinase A OS=Homo sapiens GN=AURKA PE=1 SV=2	AURKA_HUMAN	3	8.14674	8.10244	8.14729	8.25374	8.25298	8.28127	8.36022	8.38366	8.39775	8.46815	8.52265	8.52441	0.989928	0.00019501	1.23969
	HMMR_HUMAN	Hyaluronan mediated motility receptor OS=Homo sapiens GN=HMMR PE=1 SV=2	HMMR_HUMAN	3	7.74726	7.56482	7.60512	7.75489	7.69938	7.70202	7.83642	7.81364	7.89632	7.96208	7.88091	7.90846	0.908885	0.00668325	0.904033
	CCNB1_HUMAN	G2/mitotic-specific cyclin-B1 OS=Homo sapiens GN=CCNB1 PE=1 SV=1	CCNB1_HUMAN	3	8.22194	8.30461	8.2337	8.35147	8.39272	8.35965	8.53559	8.5553	8.48758	8.6033	8.37401	8.56531	0.837618	0.039121	0.897557
	CCNA2_HUMAN	Cyclin-A2 OS=Homo sapiens GN=CCNA2 PE=1 SV=2	CCNA2_HUMAN;CCNA1_HUMAN	3	8.03272	8.02163	8.05586	8.27	8.23175	8.26826	8.25563	8.29423	8.29848	8.34098	8.2137	8.27489	0.781756	0.00751029	0.806106
	ATP5E_HUMAN	ATP synthase subunit epsilon, mitochondrial OS=Homo sapiens GN=ATP5E PE=1 SV=2	AT5EL_HUMAN;ATP5E_HUMAN	3	8.8673	8.85649	8.92357	8.96532	8.91613	8.96596	8.95243	8.94624	8.95331	8.96089	8.96161	9.03185	0.769864	0.0358507	0.340876
	AIDA_HUMAN	Axin interactor, dorsalization-associated protein OS=Homo sapiens GN=AIDA PE=1 SV=1	AIDA_HUMAN	3	7.97182	8.0376	8.01146	8.01105	8.01604	8.0029	8.06523	8.01762	8.0631	8.06801	8.04064	8.07457	0.739669	0.0625986	0.177801
	MMP2_HUMAN	72 kDa type IV collagenase OS=Homo sapiens GN=MMP2 PE=1 SV=2	MMP2_HUMAN	3	8.13471	8.13897	8.13882	8.18246	8.09575	8.17337	8.16434	8.158	8.20626	8.16787	8.28566	8.29876	0.713148	0.0603186	0.389045
	IF4E_HUMAN	Eukaryotic translation initiation factor 4E OS=Homo sapiens GN=EIF4E PE=1 SV=2	IF4E_HUMAN	3	9.07902	9.00219	9.06923	9.10243	9.06816	9.13206	9.15832	9.08653	9.07554	9.13293	9.10576	9.1777	0.675052	0.0487829	0.293487
	PSB6_HUMAN	Proteasome subunit beta type-6 OS=Homo sapiens GN=PSMB6 PE=1 SV=4	PSB6_HUMAN	3	8.67945	8.71066	8.75843	8.81623	8.7142	8.8336	8.84972	8.81679	8.75871	8.84327	8.77846	8.8394	0.661812	0.0279309	0.345394
	SDCB1_HUMAN	Syntenin-1 OS=Homo sapiens GN=SDCBP PE=1 SV=1	SDCB1_HUMAN	3	8.29222	8.35016	8.29423	8.40095	8.39519	8.31365	8.36062	8.35037	8.33589	8.48131	8.37311	8.40312	0.655342	0.0571163	0.360649
	DCTD_HUMAN	Deoxycytidylate deaminase OS=Homo sapiens GN=DCTD PE=1 SV=2	DCTD_HUMAN	3	8.49947	8.55357	8.55187	8.63117	8.55849	8.5875	8.6106	8.60201	8.58843	8.62784	8.58241	8.59045	0.645158	0.0429283	0.215922
	DOPD_HUMAN	D-dopachrome decarboxylase OS=Homo sapiens GN=DDT PE=1 SV=3	DDTL_HUMAN;DOPD_HUMAN	3	8.88202	8.92323	8.95638	8.98186	8.94299	8.94829	8.95621	8.96382	8.99468	8.96201	8.97435	8.97406	0.639965	0.0784603	0.161348
	THTM_HUMAN	3-mercaptopyruvate sulfurtransferase OS=Homo sapiens GN=MPST PE=1 SV=3	THTM_HUMAN	3	8.41014	8.36381	8.42229	8.52193	8.44378	8.49426	8.48678	8.46989	8.4835	8.47393	8.4677	8.50388	0.634532	0.0148371	0.274579
	SNX5_HUMAN	Sorting nexin-5 OS=Homo sapiens GN=SNX5 PE=1 SV=1	SNX5_HUMAN	3	8.19859	8.15502	8.18412	8.20215	8.12021	8.18831	8.19863	8.23289	8.23321	8.2755	8.20625	8.21755	0.632386	0.105508	0.181231
	PSD10_HUMAN	26S proteasome non-ATPase regulatory subunit 10 OS=Homo sapiens GN=PSMD10 PE=1 SV=1	PSD10_HUMAN	3	8.51105	8.4755	8.54099	8.49892	8.52435	8.54699	8.51649	8.4877	8.54702	8.5845	8.55915	8.57383	0.630012	0.0311318	0.207988
	RHG17_HUMAN	Rho GTPase-activating protein 17 OS=Homo sapiens GN=ARHGAP17 PE=1 SV=1	RHG17_HUMAN	3	8.65354	8.59197	8.65149	8.65061	8.59123	8.6547	8.7159	8.6793	8.69766	8.68777	8.65555	8.69679	0.626087	0.107135	0.156591
	TRM7_HUMAN	Putative tRNA (cytidine(32)/guanosine(34)-2'-O)-methyltransferase OS=Homo sapiens GN=FTSJ1 PE=1 SV=2	TRM7_HUMAN	3	7.89676	7.88805	7.98277	7.93137	7.83189	7.97979	7.97077	7.92118	7.98827	8.02127	8.00896	7.99843	0.621739	0.0433993	0.282298
	ENAH_HUMAN	Protein enabled homolog OS=Homo sapiens GN=ENAH PE=1 SV=2	ENAH_HUMAN	3	8.43919	8.25184	8.33991	8.38598	8.35669	8.48452	8.43804	8.55878	8.41685	8.4826	8.44607	8.44584	0.597125	0.0951979	0.35916
	CSN8_HUMAN	COP9 signalosome complex subunit 8 OS=Homo sapiens GN=COPS8 PE=1 SV=1	CSN8_HUMAN	3	8.66885	8.71707	8.71989	8.72524	8.67711	8.77368	8.76671	8.73836	8.74729	8.76471	8.73593	8.74438	0.585327	0.0618208	0.152634
	CPSF2_HUMAN	Cleavage and polyadenylation specificity factor subunit 2 OS=Homo sapiens GN=CPSF2 PE=1 SV=2	CPSF2_HUMAN	3	7.91085	7.74576	7.87658	7.88904	7.76689	7.85781	7.89046	7.84485	7.92264	7.93378	7.97265	7.90343	0.577864	0.144691	0.290759
	PLBL2_HUMAN	Putative phospholipase B-like 2 OS=Homo sapiens GN=PLBD2 PE=1 SV=2	PLBL2_HUMAN	3	7.80852	7.80532	7.72831	7.79687	7.71316	7.83138	7.77056	7.84891	7.72728	7.83148	7.96882	7.89993	0.567205	0.0735154	0.403366
	IMPA1_HUMAN	Inositol monophosphatase 1 OS=Homo sapiens GN=IMPA1 PE=1 SV=1	IMPA1_HUMAN	3	8.59236	8.50796	8.57287	8.54792	8.5293	8.57766	8.56597	8.53708	8.57296	8.59344	8.61658	8.61934	0.558275	0.112259	0.16853
	TIPRL_HUMAN	TIP41-like protein OS=Homo sapiens GN=TIPRL PE=1 SV=2	TIPRL_HUMAN	3	8.36212	8.27688	8.3637	8.28529	8.33208	8.41716	8.43216	8.33425	8.39123	8.40797	8.38842	8.40651	0.556685	0.0704881	0.215842
	TXND9_HUMAN	Thioredoxin domain-containing protein 9 OS=Homo sapiens GN=TXNDC9 PE=1 SV=2	TXND9_HUMAN	3	8.60581	8.45603	8.6251	8.57992	8.45241	8.59142	8.68841	8.54686	8.63886	8.64275	8.62655	8.72348	0.556005	0.157527	0.324764
	RBM42_HUMAN	RNA-binding protein 42 OS=Homo sapiens GN=RBM42 PE=1 SV=1	RBM42_HUMAN	3	8.312	8.25647	8.29394	8.32429	8.25509	8.2712	8.33641	8.29176	8.3483	8.30878	8.31125	8.3613	0.551149	0.171912	0.131925
	DSCR3_HUMAN	Down syndrome critical region protein 3 OS=Homo sapiens GN=DSCR3 PE=2 SV=1	DSCR3_HUMAN	3	7.48203	7.55839	7.56344	7.61479	7.64165	7.53149	7.56945	7.65149	7.61374	7.57669	7.6732	7.58966	0.544721	0.127426	0.262926
	PRP4B_HUMAN	Serine/threonine-protein kinase PRP4 homolog OS=Homo sapiens GN=PRPF4B PE=1 SV=3	PRP4B_HUMAN	3	7.74624	7.84162	7.84708	7.7856	7.95903	7.86168	7.84901	7.93924	7.91729	7.889	7.87704	7.9238	0.540744	0.0630433	0.275781
	CA123_HUMAN	UPF0587 protein C1orf123 OS=Homo sapiens GN=C1orf123 PE=1 SV=1	CA123_HUMAN	3	9.01672	9.00056	9.02276	9.03175	9.01643	9.0343	9.08198	9.03803	9.07485	9.00801	9.03388	9.09859	0.521633	0.296815	0.116507
	U119B_HUMAN	Protein unc-119 homolog B OS=Homo sapiens GN=UNC119B PE=1 SV=1	U119B_HUMAN;U119A_HUMAN	3	8.16601	8.03623	8.05192	8.24316	8.10558	8.14487	8.27448	8.23872	8.0819	8.21808	8.17889	8.1671	0.516991	0.0745391	0.331851
	RAVR1_HUMAN	Ribonucleoprotein PTB-binding 1 OS=Homo sapiens GN=RAVER1 PE=1 SV=1	RAVR1_HUMAN	3	8.20923	8.09206	8.21679	8.20306	8.13322	8.23265	8.25644	8.17527	8.2203	8.22048	8.21633	8.2754	0.514236	0.208454	0.205726
	LIPA1_HUMAN	Liprin-alpha-1 OS=Homo sapiens GN=PPFIA1 PE=1 SV=1	LIPA1_HUMAN	3	7.95528	7.80729	7.81496	7.78089	7.73207	7.82778	7.94513	8.0016	7.87786	7.95632	7.93279	7.89271	0.509177	0.280375	0.210539
	SUMO2_HUMAN	Small ubiquitin-related modifier 2 OS=Homo sapiens GN=SUMO2 PE=1 SV=3	SUMO2_HUMAN;SUMO3_HUMAN;SUMO4_HUMAN	3	9.55975	9.428	9.5489	9.5718	9.48056	9.57836	9.65118	9.55438	9.59408	9.58787	9.51403	9.63762	0.485518	0.278503	0.221201
	CHRC1_HUMAN	Chromatin accessibility complex protein 1 OS=Homo sapiens GN=CHRAC1 PE=1 SV=1	CHRC1_HUMAN	3	8.25165	8.13899	8.22518	8.26542	8.13095	8.25915	8.28851	8.205	8.28224	8.23639	8.24911	8.3304	0.483108	0.212794	0.219666
	AP2S1_HUMAN	AP-2 complex subunit sigma OS=Homo sapiens GN=AP2S1 PE=1 SV=2	AP2S1_HUMAN	3	8.76614	8.64401	8.79024	8.65165	8.69573	8.77572	8.7202	8.69695	8.74122	9.0543	8.86743	8.71506	0.469621	0.254992	0.54171
	CK068_HUMAN	UPF0696 protein C11orf68 OS=Homo sapiens GN=C11orf68 PE=1 SV=2	CK068_HUMAN	3	8.59309	8.5632	8.62068	8.64556	8.56279	8.63301	8.65806	8.6373	8.6036	8.61706	8.66435	8.6091	0.467938	0.192719	0.125923
	FKB15_HUMAN	FK506-binding protein 15 OS=Homo sapiens GN=FKBP15 PE=1 SV=2	FKB15_HUMAN	3	8.11398	8.0306	8.05227	8.07697	8.06087	8.22393	8.15535	8.23197	8.14736	8.09472	8.17938	8.12609	0.464914	0.131397	0.225026
	LOXL2_HUMAN	Lysyl oxidase homolog 2 OS=Homo sapiens GN=LOXL2 PE=1 SV=1	LOXL2_HUMAN	3	8.44807	8.41022	8.37095	8.37486	8.36811	8.3879	8.41319	8.44582	8.40748	8.40794	8.49422	8.42674	0.457726	0.391559	0.111895
	LSM6_HUMAN	U6 snRNA-associated Sm-like protein LSm6 OS=Homo sapiens GN=LSM6 PE=1 SV=1	LSM6_HUMAN	3	8.50305	8.48975	8.57469	8.62272	8.56645	8.59808	8.56274	8.54979	8.6069	8.55403	8.57061	8.63697	0.457438	0.160311	0.214522
	NUP43_HUMAN	Nucleoporin Nup43 OS=Homo sapiens GN=NUP43 PE=1 SV=1	NUP43_HUMAN	3	8.59331	8.31759	8.50229	8.54308	8.54412	8.46791	8.63205	8.54466	8.53816	8.54097	8.54179	8.58415	0.455938	0.381079	0.234311
	MBNL1_HUMAN	Muscleblind-like protein 1 OS=Homo sapiens GN=MBNL1 PE=1 SV=2	MBNL1_HUMAN;MBNL2_HUMAN;MBNL3_HUMAN	3	8.55015	8.4377	8.50297	8.45275	8.50512	8.48667	8.51042	8.47767	8.51504	8.51527	8.5434	8.55433	0.45544	0.307732	0.128264
	YJ005_HUMAN	Uncharacterized protein FLJ45252 OS=Homo sapiens PE=1 SV=2	YJ005_HUMAN	3	8.12363	8.01862	8.14514	8.00776	8.09052	8.06092	8.122	8.13514	8.16029	8.07785	8.14652	8.19745	0.448627	0.43207	0.146598
	GMPPA_HUMAN	Mannose-1-phosphate guanyltransferase alpha OS=Homo sapiens GN=GMPPA PE=1 SV=1	GMPPA_HUMAN	3	8.17515	8.10498	8.27528	8.09759	8.0992	8.28171	8.24857	8.27099	8.25754	8.19924	8.27591	8.2669	0.446437	0.336754	0.192239
	KGUA_HUMAN	Guanylate kinase OS=Homo sapiens GN=GUK1 PE=1 SV=2	KGUA_HUMAN	3	8.3478	8.36391	8.37926	8.41897	8.37878	8.48163	8.40347	8.43082	8.40769	8.40324	8.39313	8.44861	0.446167	0.0629375	0.172174
	PERQ2_HUMAN	PERQ amino acid-rich with GYF domain-containing protein 2 OS=Homo sapiens GN=GIGYF2 PE=1 SV=1	PERQ2_HUMAN	3	8.51877	8.40233	8.46371	8.39773	8.42189	8.52337	8.51116	8.50401	8.52932	8.53123	8.44616	8.5446	0.444833	0.367303	0.150374
	MCA3_HUMAN	Eukaryotic translation elongation factor 1 epsilon-1 OS=Homo sapiens GN=EEF1E1 PE=1 SV=1	MCA3_HUMAN	3	8.60853	8.60295	8.64547	8.63033	8.62502	8.62218	8.62463	8.60891	8.63239	8.62763	8.65659	8.63473	0.442008	0.270183	0.0678635
	T2FB_HUMAN	General transcription factor IIF subunit 2 OS=Homo sapiens GN=GTF2F2 PE=1 SV=2	T2FB_HUMAN	3	8.11059	8.28185	8.33657	8.41532	8.34346	8.35924	8.39959	8.39159	8.42773	8.29972	8.34854	8.36637	0.441649	0.233291	0.285434
	SBDS_HUMAN	Ribosome maturation protein SBDS OS=Homo sapiens GN=SBDS PE=1 SV=4	SBDS_HUMAN	3	8.38886	8.41992	8.43976	8.4164	8.33939	8.40469	8.47696	8.37016	8.42446	8.45207	8.48147	8.43354	0.438956	0.124161	0.131077
	UBS3B_HUMAN	Ubiquitin-associated and SH3 domain-containing protein B OS=Homo sapiens GN=UBASH3B PE=1 SV=2	UBS3B_HUMAN	3	8.24756	7.98676	8.2371	8.17994	8.1368	8.26567	8.1498	8.11574	8.24679	8.27843	8.2529	8.29886	0.437038	0.202393	0.347077
	CASP6_HUMAN	Caspase-6 OS=Homo sapiens GN=CASP6 PE=1 SV=2	CASP6_HUMAN	3	8.58915	8.40782	8.58448	8.57819	8.58209	8.59466	8.53233	8.53146	8.57091	8.60775	8.60356	8.62348	0.43581	0.205663	0.254915
	HNRLL_HUMAN	Heterogeneous nuclear ribonucleoprotein L-like OS=Homo sapiens GN=HNRNPLL PE=1 SV=1	HNRLL_HUMAN	3	8.16326	8.1413	8.14629	8.21258	8.16809	8.19386	8.2148	8.15503	8.18505	8.19915	8.18765	8.15976	0.415394	0.0781007	0.106693
	SDF2L_HUMAN	Stromal cell-derived factor 2-like protein 1 OS=Homo sapiens GN=SDF2L1 PE=1 SV=2	SDF2L_HUMAN	3	8.08993	8.11425	8.06807	8.19077	8.13814	8.19052	8.10409	8.10803	8.14447	8.26008	8.08778	8.17448	0.410452	0.188621	0.294405
	PPP6_HUMAN	Serine/threonine-protein phosphatase 6 catalytic subunit OS=Homo sapiens GN=PPP6C PE=1 SV=1	PPP6_HUMAN	3	8.14375	8.02225	8.19657	8.04199	8.13427	8.20986	8.23432	8.18845	8.13538	8.2095	8.2016	8.11988	0.391713	0.39796	0.172805
	RBM19_HUMAN	Probable RNA-binding protein 19 OS=Homo sapiens GN=RBM19 PE=1 SV=3	RBM19_HUMAN	3	7.49233	7.37099	7.46866	7.52914	7.44482	7.49398	7.46212	7.41202	7.53091	7.42144	7.5353	7.61633	0.386752	0.286293	0.28072
	PBDC1_HUMAN	Protein PBDC1 OS=Homo sapiens GN=PBDC1 PE=1 SV=1	PBDC1_HUMAN	3	8.70575	8.56651	8.6501	8.66196	8.58433	8.66211	8.71574	8.60774	8.6682	8.68437	8.65117	8.71884	0.379807	0.392864	0.13675
	CSRP2_HUMAN	Cysteine and glycine-rich protein 2 OS=Homo sapiens GN=CSRP2 PE=1 SV=3	CSRP2_HUMAN	3	8.33533	8.32886	8.31244	8.39286	8.35516	8.45622	8.34659	8.50361	8.38131	8.44656	8.39542	8.32004	0.37473	0.175631	0.215164
	PRS23_HUMAN	Serine protease 23 OS=Homo sapiens GN=PRSS23 PE=1 SV=1	PRS23_HUMAN	3	8.26294	8.29974	8.31333	8.19242	8.33953	8.1838	8.23149	8.31849	8.32993	8.31396	8.36343	8.33116	0.371466	0.101872	0.146652
	SYAP1_HUMAN	Synapse-associated protein 1 OS=Homo sapiens GN=SYAP1 PE=1 SV=1	SYAP1_HUMAN	3	8.47267	8.33162	8.48322	8.4361	8.31645	8.50144	8.42857	8.38929	8.49541	8.47764	8.46307	8.54175	0.366307	0.291453	0.202867
	BAG2_HUMAN	BAG family molecular chaperone regulator 2 OS=Homo sapiens GN=BAG2 PE=1 SV=1	BAG2_HUMAN	3	8.42652	8.35641	8.40578	8.37205	8.30881	8.37156	8.45123	8.38352	8.43156	8.44444	8.42288	8.37792	0.356925	0.541839	0.0622135
	RUXF_HUMAN	Small nuclear ribonucleoprotein F OS=Homo sapiens GN=SNRPF PE=1 SV=1	RUXF_HUMAN	3	8.57889	8.47745	8.51208	8.75136	8.63944	8.90425	8.6498	8.68131	8.525	8.86822	8.60092	8.64875	0.353235	0.151121	0.655714
	INPP_HUMAN	Inositol polyphosphate 1-phosphatase OS=Homo sapiens GN=INPP1 PE=1 SV=1	INPP_HUMAN	3	7.94373	7.83671	7.8398	7.78052	7.90916	7.9303	7.93692	7.9516	7.91336	7.85197	7.93139	7.94253	0.349074	0.492967	0.113375
	CDK4_HUMAN	Cyclin-dependent kinase 4 OS=Homo sapiens GN=CDK4 PE=1 SV=2	CDK4_HUMAN	3	8.65218	8.33971	8.80673	8.35212	8.4365	8.81349	8.71576	8.70026	8.73708	8.54445	8.81562	8.77929	0.342979	0.554302	0.295652
	RM39_HUMAN	39S ribosomal protein L39, mitochondrial OS=Homo sapiens GN=MRPL39 PE=1 SV=3	RM39_HUMAN	3	8.23784	8.08002	8.21735	8.12171	8.26753	8.16108	8.18248	8.20801	8.30002	8.17574	8.20475	8.301	0.336871	0.482357	0.155121
	DLRB1_HUMAN	Dynein light chain roadblock-type 1 OS=Homo sapiens GN=DYNLRB1 PE=1 SV=3	DLRB1_HUMAN;DLRB2_HUMAN	3	8.96688	8.87082	8.94932	8.97857	8.90119	8.93882	9.01604	8.91268	8.96324	8.9394	8.93038	9.00723	0.317198	0.479521	0.0976797
	PURA_HUMAN	Transcriptional activator protein Pur-alpha OS=Homo sapiens GN=PURA PE=1 SV=2	PURA_HUMAN	3	8.17615	8.30769	8.26685	8.24676	8.25197	8.24438	8.23668	8.32049	8.3004	8.23713	8.31982	8.26961	0.315544	0.628381	0.0771305
	SPAS2_HUMAN	Spermatogenesis-associated serine-rich protein 2 OS=Homo sapiens GN=SPATS2 PE=1 SV=1	SPAS2_HUMAN	3	8.30841	8.34724	8.26562	8.27361	8.20618	8.30426	8.37314	8.28572	8.30697	8.36083	8.32198	8.29952	0.313783	0.538041	0.0658503
	SH24A_HUMAN	SH2 domain-containing protein 4A OS=Homo sapiens GN=SH2D4A PE=1 SV=1	SH24A_HUMAN	3	8.0579	7.96406	8.07882	7.96786	7.99444	8.0829	8.0649	8.05216	8.09225	7.99745	8.05963	8.12877	0.312657	0.602645	0.0959204
	RABE2_HUMAN	Rab GTPase-binding effector protein 2 OS=Homo sapiens GN=RABEP2 PE=1 SV=2	RABE2_HUMAN	3	7.77519	7.64309	7.74692	7.73487	7.62286	7.86615	7.85514	7.89007	7.78358	7.86445	7.71751	7.7121	0.305102	0.531406	0.150389
	CAF1B_HUMAN	Chromatin assembly factor 1 subunit B OS=Homo sapiens GN=CHAF1B PE=1 SV=1	CAF1B_HUMAN	3	7.91558	7.77815	7.91261	7.8962	7.83323	7.90106	7.94985	7.86853	7.9348	7.95796	7.85661	7.88421	0.303915	0.615751	0.0943328
	UBP47_HUMAN	Ubiquitin carboxyl-terminal hydrolase 47 OS=Homo sapiens GN=USP47 PE=1 SV=3	UBP47_HUMAN	3	7.82412	7.79131	7.87933	7.76919	7.78076	7.84411	7.87436	7.82533	7.88594	7.847	7.80749	7.88297	0.301094	0.703929	0.0458161
	EXOS9_HUMAN	Exosome complex component RRP45 OS=Homo sapiens GN=EXOSC9 PE=1 SV=3	EXOS9_HUMAN	3	8.28597	8.13051	8.2751	8.31902	8.18202	8.27392	8.28427	8.17627	8.25147	8.30247	8.26238	8.29303	0.290962	0.33714	0.166848
	PEBB_HUMAN	Core-binding factor subunit beta OS=Homo sapiens GN=CBFB PE=1 SV=2	PEBB_HUMAN	3	8.76044	8.62209	8.71919	8.72625	8.64666	8.75618	8.78196	8.64436	8.74915	8.73123	8.71313	8.77489	0.290062	0.444226	0.120148
	CD2A1_HUMAN	Cyclin-dependent kinase inhibitor 2A, isoforms 1/2/3 OS=Homo sapiens GN=CDKN2A PE=1 SV=2	CD2A1_HUMAN;CDN2B_HUMAN	3	8.87776	8.77857	8.7648	8.78992	8.77186	8.76811	8.8162	8.80963	8.77653	8.8104	8.85808	8.81727	0.28838	0.652085	0.0633432
	SRA1_HUMAN	Steroid receptor RNA activator 1 OS=Homo sapiens GN=SRA1 PE=1 SV=1	SRA1_HUMAN	3	8.06202	7.98913	8.01469	8.10629	7.88126	7.98384	8.06962	7.99209	8.03739	8.04647	8.00618	8.13254	0.288373	0.402995	0.13943
	HSP7E_HUMAN	Heat shock 70 kDa protein 14 OS=Homo sapiens GN=HSPA14 PE=1 SV=1	HSP7E_HUMAN	3	7.98546	7.90864	7.98363	8.03217	7.89814	8.01768	8.04294	7.96589	8.02994	8.03012	7.89971	8.0591	0.284363	0.489792	0.136058
	PSF3_HUMAN	DNA replication complex GINS protein PSF3 OS=Homo sapiens GN=GINS3 PE=1 SV=1	PSF3_HUMAN	3	8.03096	7.74467	8.01196	7.96787	7.82405	7.9674	8.07438	7.88846	7.97928	7.99091	7.95409	7.99861	0.275342	0.687648	0.11398
	RFC5_HUMAN	Replication factor C subunit 5 OS=Homo sapiens GN=RFC5 PE=1 SV=1	RFC5_HUMAN	3	8.01223	7.89927	8.03203	8.04125	8.03425	8.09317	7.97851	7.89857	8.08543	8.07055	7.95316	8.17936	0.271974	0.311246	0.307055
	CPSF3_HUMAN	Cleavage and polyadenylation specificity factor subunit 3 OS=Homo sapiens GN=CPSF3 PE=1 SV=1	CPSF3_HUMAN	3	8.29226	8.19164	8.24502	8.21902	8.21175	8.23893	8.28292	8.22107	8.24263	8.24684	8.24261	8.28594	0.271641	0.682739	0.0464805
	GRWD1_HUMAN	Glutamate-rich WD repeat-containing protein 1 OS=Homo sapiens GN=GRWD1 PE=1 SV=1	GRWD1_HUMAN;TRAF7_HUMAN	3	8.35918	8.30201	8.29799	8.37918	8.29625	8.3481	8.39033	8.24402	8.38505	8.39461	8.31134	8.36623	0.271476	0.295416	0.126603
	RGS10_HUMAN	Regulator of G-protein signaling 10 OS=Homo sapiens GN=RGS10 PE=1 SV=2	RGS10_HUMAN	3	8.57946	8.41921	8.57225	8.5931	8.43017	8.57216	8.61723	8.48085	8.59885	8.55675	8.52506	8.61303	0.269606	0.533328	0.122338
	DX39A_HUMAN	ATP-dependent RNA helicase DDX39A OS=Homo sapiens GN=DDX39A PE=1 SV=2	DX39A_HUMAN	3	8.98993	8.82393	8.97211	8.97132	8.88011	8.99974	8.98393	8.87902	9.03254	8.99272	8.91375	9.01123	0.266103	0.515865	0.132272
	CHP1_HUMAN	Calcineurin B homologous protein 1 OS=Homo sapiens GN=CHP1 PE=1 SV=3	CHP1_HUMAN	3	8.01795	7.93286	8.10479	8.0414	7.87027	8.08048	8.05456	8.05707	8.04931	8.01148	8.09492	8.04619	0.265737	0.631547	0.0931126
	IF4G3_HUMAN	Eukaryotic translation initiation factor 4 gamma 3 OS=Homo sapiens GN=EIF4G3 PE=1 SV=2	IF4G3_HUMAN	3	7.60522	7.1982	7.73533	7.33285	7.82429	7.8423	7.61126	7.93561	7.77605	7.61292	7.67388	7.6201	0.265231	0.601036	0.234142
	SHPK_HUMAN	Sedoheptulokinase OS=Homo sapiens GN=SHPK PE=1 SV=3	SHPK_HUMAN	3	7.90211	7.81877	7.94457	7.98009	7.84776	7.99624	7.9063	7.8787	7.95426	7.93581	7.88887	7.9984	0.263199	0.340866	0.172017
	PP4C_HUMAN	Serine/threonine-protein phosphatase 4 catalytic subunit OS=Homo sapiens GN=PPP4C PE=1 SV=1	PP4C_HUMAN	3	8.33749	8.12722	8.35124	8.13491	8.20542	8.22377	8.2502	8.10284	8.33613	8.30593	8.32197	8.35797	0.262227	0.516267	0.152232
	EIF3K_HUMAN	Eukaryotic translation initiation factor 3 subunit K OS=Homo sapiens GN=EIF3K PE=1 SV=1	EIF3K_HUMAN	3	9.0288	8.97811	9.02289	9.04902	8.99216	9.04995	9.04681	8.99817	9.04223	9.04654	8.97683	9.08068	0.259373	0.487198	0.0873164
	LIMS1_HUMAN	LIM and senescent cell antigen-like-containing domain protein 1 OS=Homo sapiens GN=LIMS1 PE=1 SV=4	LIMS1_HUMAN	3	8.46632	8.42447	8.5194	8.41844	8.44347	8.49594	8.47088	8.49695	8.53068	8.47133	8.50637	8.46414	0.257665	0.777126	0.03058
	NEDD8_HUMAN	NEDD8 OS=Homo sapiens GN=NEDD8 PE=1 SV=1	NEDD8_HUMAN;HERP1_HUMAN	3	9.24859	9.22528	9.27269	9.27493	9.20137	9.24781	9.30954	9.21033	9.25543	9.23304	9.25924	9.3145	0.256947	0.499642	0.0696969
	PPR18_HUMAN	Phostensin OS=Homo sapiens GN=PPP1R18 PE=1 SV=1	PPR18_HUMAN	3	8.82731	8.54924	8.69392	8.71048	8.60466	8.74918	8.74591	8.73373	8.7585	8.71617	8.70282	8.75328	0.255556	0.81339	0.0657963
	PNPT1_HUMAN	Polyribonucleotide nucleotidyltransferase 1, mitochondrial OS=Homo sapiens GN=PNPT1 PE=1 SV=2	PNPT1_HUMAN	3	7.80004	8.04711	7.85871	8.18088	8.09972	8.1286	8.04291	8.07795	8.03499	8.13007	7.93021	7.979	0.253471	0.342218	0.353695
	EZH2_HUMAN	Histone-lysine N-methyltransferase EZH2 OS=Homo sapiens GN=EZH2 PE=1 SV=2	EZH1_HUMAN;EZH2_HUMAN	3	7.76792	7.67014	7.54629	7.65681	7.58798	7.63421	7.53441	7.57014	7.72511	7.77499	7.73485	7.67056	0.250035	0.432918	0.1931
	SRS11_HUMAN	Serine/arginine-rich splicing factor 11 OS=Homo sapiens GN=SRSF11 PE=1 SV=1	SRS11_HUMAN	3	8.86215	8.74181	8.84386	8.82882	8.78111	8.83845	8.88539	8.77265	8.84117	8.80972	8.80883	8.91701	0.249978	0.603736	0.0968559
	TBCE_HUMAN	Tubulin-specific chaperone E OS=Homo sapiens GN=TBCE PE=1 SV=1	TBCE_HUMAN	3	8.14216	7.98111	8.16924	8.11985	8.08088	8.17286	8.13749	8.08145	8.18643	8.07101	8.14533	8.19541	0.247424	0.61317	0.116748
	PSDE_HUMAN	26S proteasome non-ATPase regulatory subunit 14 OS=Homo sapiens GN=PSMD14 PE=1 SV=1	PSDE_HUMAN	3	9.02474	8.93081	9.02633	8.95955	8.95393	9.01325	9.00017	8.9306	9.01529	8.99571	8.99976	9.06635	0.243276	0.537953	0.0851685
	CCD58_HUMAN	Coiled-coil domain-containing protein 58 OS=Homo sapiens GN=CCDC58 PE=1 SV=1	CCD58_HUMAN	3	8.39608	8.27204	8.30596	8.36929	8.24561	8.33245	8.39495	8.31271	8.29556	8.37326	8.33511	8.34577	0.242716	0.572948	0.0789844
	ERH_HUMAN	Enhancer of rudimentary homolog OS=Homo sapiens GN=ERH PE=1 SV=1	ERH_HUMAN	3	8.83947	8.82305	8.83837	8.95881	8.9209	8.87124	8.89512	9.0316	8.88552	8.90144	8.87361	8.83025	0.242361	0.179173	0.118657
	NUP88_HUMAN	Nuclear pore complex protein Nup88 OS=Homo sapiens GN=NUP88 PE=1 SV=2	NUP88_HUMAN	3	7.91129	7.9125	7.89839	7.92338	7.82736	7.85192	7.89757	7.88055	7.92367	7.98213	7.89039	7.89577	0.240737	0.610878	0.0578171
	SSBP_HUMAN	Single-stranded DNA-binding protein, mitochondrial OS=Homo sapiens GN=SSBP1 PE=1 SV=1	SSBP_HUMAN	3	9.08115	9.05153	9.00646	8.86417	8.82028	9.03522	9.06911	9.03504	9.03442	9.02565	9.07811	9.06816	0.239891	0.7149	0.0346636
	HDAC2_HUMAN	Histone deacetylase 2 OS=Homo sapiens GN=HDAC2 PE=1 SV=2	HDAC2_HUMAN	3	8.72238	8.60835	8.72355	8.63544	8.63264	8.64208	8.65647	8.61395	8.72277	8.69748	8.70566	8.71674	0.238293	0.631845	0.0620617
	DCTP1_HUMAN	dCTP pyrophosphatase 1 OS=Homo sapiens GN=DCTPP1 PE=1 SV=1	DCTP1_HUMAN	3	8.33994	8.16607	8.33744	8.38018	8.23757	8.34504	8.431	8.23522	8.35405	8.33137	8.26948	8.37437	0.235451	0.552562	0.128807
	LSM2_HUMAN	U6 snRNA-associated Sm-like protein LSm2 OS=Homo sapiens GN=LSM2 PE=1 SV=1	LSM2_HUMAN	3	8.58954	8.45996	8.57255	8.62335	8.50158	8.5743	8.59987	8.4976	8.54566	8.55506	8.57838	8.60309	0.227651	0.430928	0.115974
	MTDC_HUMAN	Bifunctional methylenetetrahydrofolate dehydrogenase/cyclohydrolase, mitochondrial OS=Homo sapiens GN=MTHFD2 PE=1 SV=2	MTDC_HUMAN	3	9.0548	9.01096	9.08023	9.02692	9.00821	9.05357	9.07045	9.03474	9.07964	9.02874	9.04364	9.09712	0.227026	0.799379	0.0262715
	GLYC_HUMAN	Serine hydroxymethyltransferase, cytosolic OS=Homo sapiens GN=SHMT1 PE=1 SV=1	GLYC_HUMAN	3	7.70801	7.82324	7.60346	7.83954	7.65491	7.76994	7.88695	7.68746	7.76789	7.80636	7.77284	7.68979	0.22459	0.614501	0.126913
	LYPA2_HUMAN	Acyl-protein thioesterase 2 OS=Homo sapiens GN=LYPLA2 PE=1 SV=1	LYPA2_HUMAN	3	8.47305	8.46194	8.51424	8.42605	8.53334	8.59256	8.467	8.51763	8.4739	8.49204	8.54898	8.52657	0.224166	0.162394	0.131204
	MD2L1_HUMAN	Mitotic spindle assembly checkpoint protein MAD2A OS=Homo sapiens GN=MAD2L1 PE=1 SV=1	MD2L1_HUMAN	3	8.74128	8.5679	8.71016	8.69166	8.63178	8.74882	8.70876	8.55997	8.74133	8.70743	8.71251	8.74764	0.223511	0.42994	0.144443
	CDK6_HUMAN	Cyclin-dependent kinase 6 OS=Homo sapiens GN=CDK6 PE=1 SV=1	CDK6_HUMAN	3	7.83199	7.84944	8.00473	7.78398	7.87848	7.95249	7.86774	7.8381	7.99659	7.83098	7.97272	8.00344	0.22015	0.631625	0.130813
	NUBP1_HUMAN	Cytosolic Fe-S cluster assembly factor NUBP1 OS=Homo sapiens GN=NUBP1 PE=1 SV=2	NUBP1_HUMAN	3	8.22642	8.09734	8.25922	8.27382	8.12388	8.22284	8.23916	8.17561	8.20408	8.2483	8.18967	8.24659	0.217663	0.584192	0.0972562
	CHMP5_HUMAN	Charged multivesicular body protein 5 OS=Homo sapiens GN=CHMP5 PE=1 SV=1	CHMP5_HUMAN	3	8.48547	8.32357	8.41758	8.45832	8.30188	8.41263	8.41322	8.36119	8.50577	8.44752	8.40354	8.45445	0.217018	0.670262	0.0726523
	PP1R8_HUMAN	Nuclear inhibitor of protein phosphatase 1 OS=Homo sapiens GN=PPP1R8 PE=1 SV=2	PP1R8_HUMAN	3	8.2856	8.16867	8.25568	8.33221	8.30737	8.19383	8.24005	8.20786	8.27138	8.27651	8.23399	8.33439	0.214649	0.378077	0.14672
	P5CR2_HUMAN	Pyrroline-5-carboxylate reductase 2 OS=Homo sapiens GN=PYCR2 PE=1 SV=1	P5CR2_HUMAN	3	7.955	8.07564	8.02247	8.0192	8.05111	8.01603	7.95539	8.1382	8.17622	8.03424	7.99533	8.08337	0.211546	0.685014	0.0619562
	KPCA_HUMAN	Protein kinase C alpha type OS=Homo sapiens GN=PRKCA PE=1 SV=4	KPCA_HUMAN;KPCG_HUMAN	3	8.20174	8.27059	8.24262	8.25179	8.27263	8.20885	8.27269	8.29151	8.24789	8.24552	8.2389	8.25124	0.211499	0.778709	0.0199863
	SRRM1_HUMAN	Serine/arginine repetitive matrix protein 1 OS=Homo sapiens GN=SRRM1 PE=1 SV=2	SRRM1_HUMAN	3	8.66963	8.55164	8.6259	8.64627	8.59655	8.56597	8.65976	8.62144	8.63076	8.65855	8.60274	8.61698	0.208343	0.835602	0.0276412
	ZC3HE_HUMAN	Zinc finger CCCH domain-containing protein 14 OS=Homo sapiens GN=ZC3H14 PE=1 SV=1	ZC3HE_HUMAN	3	8.20936	8.07786	8.07696	8.16829	8.07222	8.1808	8.15689	8.16296	8.16032	8.17612	8.114	8.13441	0.204525	0.755484	0.0541485
	NFKB2_HUMAN	Nuclear factor NF-kappa-B p100 subunit OS=Homo sapiens GN=NFKB2 PE=1 SV=4	NFKB2_HUMAN	3	7.78037	7.74407	7.82568	7.83264	7.74739	7.76091	7.77762	7.81407	7.90517	7.777	7.86396	7.7462	0.203292	0.764334	0.0464198
	AN13A_HUMAN	Ankyrin repeat domain-containing protein 13A OS=Homo sapiens GN=ANKRD13A PE=1 SV=3	AN13A_HUMAN;AN13D_HUMAN	3	8.17527	8.08257	8.2181	8.10279	8.10566	8.17422	8.16228	8.13214	8.16975	8.14726	8.15572	8.21794	0.197724	0.792888	0.0416564
	GGCT_HUMAN	Gamma-glutamylcyclotransferase OS=Homo sapiens GN=GGCT PE=1 SV=1	GGCT_HUMAN	3	8.60079	8.42962	8.52195	8.61154	8.47966	8.6036	8.54453	8.48342	8.58131	8.52744	8.52604	8.63181	0.196369	0.527005	0.138245
	BLVRB_HUMAN	Flavin reductase (NADPH) OS=Homo sapiens GN=BLVRB PE=1 SV=3	BLVRB_HUMAN	3	8.5754	8.62731	8.35323	8.6483	8.60689	8.63486	8.67356	8.66834	8.5676	8.60426	8.55882	8.5309	0.195981	0.698816	0.105745
	CGBP1_HUMAN	CGG triplet repeat-binding protein 1 OS=Homo sapiens GN=CGGBP1 PE=1 SV=2	CGBP1_HUMAN	3	8.19528	8.1302	8.09553	8.12857	8.01355	8.0495	8.1474	8.12126	8.11384	8.15055	8.18458	8.10675	0.192778	0.876762	0.0203643
	LSM8_HUMAN	U6 snRNA-associated Sm-like protein LSm8 OS=Homo sapiens GN=LSM8 PE=1 SV=3	LSM8_HUMAN	3	8.86719	8.74257	8.73545	8.87445	8.63359	8.79197	8.87494	8.74517	8.78894	8.79406	8.75929	8.87724	0.191549	0.659889	0.0896426
	DCA13_HUMAN	DDB1- and CUL4-associated factor 13 OS=Homo sapiens GN=DCAF13 PE=1 SV=2	DCA13_HUMAN	3	7.34017	7.55794	7.57321	7.46475	7.57205	7.24162	7.39934	7.32431	7.56913	7.56829	7.60511	7.49144	0.190893	0.492377	0.18213
	RT10_HUMAN	28S ribosomal protein S10, mitochondrial OS=Homo sapiens GN=MRPS10 PE=1 SV=2	RT10_HUMAN	3	7.85042	7.70155	7.87334	7.91591	7.86877	7.81136	7.63489	7.75748	7.86097	7.90075	7.88284	7.89871	0.189822	0.162115	0.263549
	KCC1A_HUMAN	Calcium/calmodulin-dependent protein kinase type 1 OS=Homo sapiens GN=CAMK1 PE=1 SV=1	KCC1A_HUMAN;KCC1D_HUMAN	3	7.93236	7.78926	7.77863	7.87462	7.82023	7.86364	7.89778	7.77973	7.83797	7.79857	7.89649	7.9053	0.184493	0.644983	0.100135
	AP1M1_HUMAN	AP-1 complex subunit mu-1 OS=Homo sapiens GN=AP1M1 PE=1 SV=3	AP1M1_HUMAN	3	8.3282	8.27278	8.24743	8.21832	8.10004	8.31302	8.21834	8.16604	8.21922	8.29868	8.35705	8.31911	0.18309	0.229872	0.137851
	RFC2_HUMAN	Replication factor C subunit 2 OS=Homo sapiens GN=RFC2 PE=1 SV=3	RFC2_HUMAN	3	8.48551	8.42228	8.49039	8.50217	8.41368	8.47707	8.50284	8.43779	8.4794	8.47846	8.46596	8.48997	0.176301	0.644014	0.0368461
	PWP1_HUMAN	Periodic tryptophan protein 1 homolog OS=Homo sapiens GN=PWP1 PE=1 SV=1	PWP1_HUMAN	3	8.57872	8.42527	8.46434	8.52531	8.34239	8.46862	8.46179	8.41027	8.49699	8.5413	8.4744	8.53798	0.17262	0.656463	0.0814942
	PITH1_HUMAN	PITH domain-containing protein 1 OS=Homo sapiens GN=PITHD1 PE=1 SV=1	PITH1_HUMAN	3	8.19448	7.94132	8.10898	8.06093	8.07005	8.12634	8.07629	7.94616	8.05565	8.14219	8.1054	8.17153	0.171378	0.538506	0.155101
	UCK2_HUMAN	Uridine-cytidine kinase 2 OS=Homo sapiens GN=UCK2 PE=1 SV=1	UCK2_HUMAN;UCK1_HUMAN	3	8.41791	8.27616	8.50408	8.39238	8.2545	8.50893	8.47278	8.29194	8.49122	8.41241	8.35404	8.54245	0.171259	0.709022	0.113987
	RB_HUMAN	Retinoblastoma-associated protein OS=Homo sapiens GN=RB1 PE=1 SV=2	RB_HUMAN	3	8.12954	8.05956	8.23654	8.21279	8.17878	8.14574	8.11823	8.10711	8.16475	8.23273	8.12126	8.19974	0.168125	0.552325	0.129589
	FIS1_HUMAN	Mitochondrial fission 1 protein OS=Homo sapiens GN=FIS1 PE=1 SV=2	FIS1_HUMAN	3	8.33648	8.39985	8.4068	8.37016	8.44796	8.36344	8.30317	8.44722	8.38584	8.32077	8.51721	8.40292	0.160809	0.573746	0.129509
	OSBL3_HUMAN	Oxysterol-binding protein-related protein 3 OS=Homo sapiens GN=OSBPL3 PE=1 SV=1	OSBL3_HUMAN	3	7.93631	7.90789	7.89415	7.88732	7.9071	7.91358	7.99705	7.97575	7.88498	7.90597	7.99115	7.85322	0.160492	0.871632	0.0245707
	LIN7C_HUMAN	Protein lin-7 homolog C OS=Homo sapiens GN=LIN7C PE=1 SV=1	LIN7C_HUMAN;LIN7A_HUMAN;LIN7B_HUMAN	3	8.4762	8.41657	8.43834	8.46487	8.45688	8.44063	8.43228	8.43226	8.45599	8.43173	8.44849	8.49466	0.158921	0.60159	0.0488648
	AQR_HUMAN	Intron-binding protein aquarius OS=Homo sapiens GN=AQR PE=1 SV=4	AQR_HUMAN	3	7.45892	7.46257	7.5378	7.69117	7.28507	7.43933	7.37255	7.2821	7.48948	7.78565	7.45638	7.50589	0.15872	0.401384	0.399261
	CC124_HUMAN	Coiled-coil domain-containing protein 124 OS=Homo sapiens GN=CCDC124 PE=1 SV=1	CC124_HUMAN	3	8.85808	8.78665	8.76061	8.83613	8.66004	8.79555	8.89419	8.74606	8.79574	8.79763	8.81092	8.82708	0.154515	0.800896	0.0274988
	MGN_HUMAN	Protein mago nashi homolog OS=Homo sapiens GN=MAGOH PE=1 SV=1	MGN2_HUMAN;MGN_HUMAN	3	8.92255	8.85433	8.87592	8.9388	8.90378	8.9794	8.9475	8.9246	8.94376	8.96504	8.85302	8.88868	0.145491	0.648399	0.0650715
	EXOS8_HUMAN	Exosome complex component RRP43 OS=Homo sapiens GN=EXOSC8 PE=1 SV=1	EXOS8_HUMAN	3	8.36655	8.13281	8.29078	8.29697	8.2405	8.31385	8.25129	8.16469	8.3182	8.28906	8.28498	8.33707	0.140828	0.66539	0.101145
	NUCB2_HUMAN	Nucleobindin-2 OS=Homo sapiens GN=NUCB2 PE=1 SV=2	NUCB2_HUMAN	3	8.76077	8.65465	8.67872	8.68979	8.61093	8.68837	8.72999	8.72934	8.72406	8.64902	8.72729	8.7035	0.13871	0.888956	-0.0198466
	HINT2_HUMAN	Histidine triad nucleotide-binding protein 2, mitochondrial OS=Homo sapiens GN=HINT2 PE=1 SV=1	HINT2_HUMAN	3	8.51005	8.39402	8.45414	8.52227	8.3961	8.46773	8.51038	8.42239	8.48268	8.41921	8.47913	8.50444	0.138117	0.756528	0.0456194
	SPRY4_HUMAN	SPRY domain-containing protein 4 OS=Homo sapiens GN=SPRYD4 PE=1 SV=2	SPRY4_HUMAN	3	8.1959	8.02873	8.124	8.0598	8.16724	8.16748	8.0432	7.96262	8.15971	8.16962	8.15168	8.19006	0.133526	0.349001	0.163414
	IF2B1_HUMAN	Insulin-like growth factor 2 mRNA-binding protein 1 OS=Homo sapiens GN=IGF2BP1 PE=1 SV=2	IF2B1_HUMAN	3	7.88433	7.94472	7.98584	7.92493	7.96919	7.88613	7.89226	7.93164	8.0966	7.89167	7.93663	8.00571	0.123993	0.883456	0.0230654
	BID_HUMAN	BH3-interacting domain death agonist OS=Homo sapiens GN=BID PE=1 SV=1	BID_HUMAN	3	8.59506	8.52131	8.573	8.59578	8.51557	8.57326	8.63219	8.54139	8.57548	8.50494	8.5955	8.60555	0.111596	0.866339	0.0224336
	BD1L1_HUMAN	Biorientation of chromosomes in cell division protein 1-like 1 OS=Homo sapiens GN=BOD1L1 PE=1 SV=2	BD1L1_HUMAN	3	7.32931	7.05527	7.35313	7.25872	6.99229	7.2978	7.23337	7.25225	7.04826	7.25833	7.47431	7.13443	0.102653	0.743039	0.155997
	TTC1_HUMAN	Tetratricopeptide repeat protein 1 OS=Homo sapiens GN=TTC1 PE=1 SV=1	TTC1_HUMAN	3	8.33471	8.16172	8.25809	8.29171	8.14496	8.29133	8.35194	8.21271	8.2393	8.23338	8.24742	8.30346	0.101511	0.92633	0.0175391
	BAF_HUMAN	Barrier-to-autointegration factor OS=Homo sapiens GN=BANF1 PE=1 SV=1	BAF_HUMAN	3	8.69513	8.90035	8.44163	8.80514	8.86225	8.65491	8.6434	9.06088	8.82428	9.0176	8.74783	8.37723	0.0985324	0.760107	0.231092
	PHF5A_HUMAN	PHD finger-like domain-containing protein 5A OS=Homo sapiens GN=PHF5A PE=1 SV=1	PHF5A_HUMAN	3	8.52827	8.44834	8.48045	8.48516	8.35535	8.48593	8.53169	8.46239	8.41394	8.50088	8.47386	8.49591	0.0975957	0.896006	0.0114383
	NCOR2_HUMAN	Nuclear receptor corepressor 2 OS=Homo sapiens GN=NCOR2 PE=1 SV=2	NCOR2_HUMAN	3	8.53232	8.39964	8.42141	8.42093	8.38689	8.47022	8.43012	8.35635	8.46877	8.41688	8.50433	8.48143	0.0949429	0.790821	0.0464807
	ADPPT_HUMAN	L-aminoadipate-semialdehyde dehydrogenase-phosphopantetheinyl transferase OS=Homo sapiens GN=AASDHPPT PE=1 SV=2	ADPPT_HUMAN	3	8.2163	8.18116	8.27486	8.26583	8.14726	8.31797	8.28515	8.16963	8.26632	8.21497	8.23474	8.26603	0.0904749	0.692619	0.0440202
	AP3M1_HUMAN	AP-3 complex subunit mu-1 OS=Homo sapiens GN=AP3M1 PE=1 SV=1	AP3M1_HUMAN	3	7.98998	8.1318	8.00543	8.02845	8.08082	8.02925	7.9099	8.05673	8.06738	8.0728	8.08752	8.04532	0.089874	0.670818	0.0721205
	SF3B4_HUMAN	Splicing factor 3B subunit 4 OS=Homo sapiens GN=SF3B4 PE=1 SV=1	SF3B4_HUMAN	3	8.90788	8.80794	8.83178	8.95212	8.73748	8.93051	8.90192	8.78777	8.85829	8.85208	8.84567	8.92288	0.0889979	0.584149	0.0785659
	TIM13_HUMAN	Mitochondrial import inner membrane translocase subunit Tim13 OS=Homo sapiens GN=TIMM13 PE=1 SV=1	TIM13_HUMAN	3	8.67215	8.64847	8.59661	8.814	8.65635	8.70218	8.72586	8.63117	8.64356	8.69245	8.61187	8.71023	0.0791937	0.418388	0.11086
	RPP30_HUMAN	Ribonuclease P protein subunit p30 OS=Homo sapiens GN=RPP30 PE=1 SV=1	RPP30_HUMAN	3	8.17548	8.07027	8.22557	8.15549	8.14018	8.19129	8.11638	8.07923	8.22539	8.16171	8.1527	8.21176	0.0742115	0.777316	0.0476883
	DDX50_HUMAN	ATP-dependent RNA helicase DDX50 OS=Homo sapiens GN=DDX50 PE=1 SV=1	DDX50_HUMAN	3	8.04985	8.08001	8.10349	7.98786	8.06934	8.02942	8.0567	8.05837	8.06552	8.06036	8.10509	8.05566	0.0714147	0.864337	-0.013466
	KAPCA_HUMAN	cAMP-dependent protein kinase catalytic subunit alpha OS=Homo sapiens GN=PRKACA PE=1 SV=2	KAPCA_HUMAN	3	8.13296	7.76698	8.15011	7.98451	8.04847	8.15149	7.86269	7.79837	8.16206	8.00572	8.0343	8.22191	0.0711289	0.70932	0.164941
	TIGAR_HUMAN	Fructose-2,6-bisphosphatase TIGAR OS=Homo sapiens GN=TIGAR PE=1 SV=1	TIGAR_HUMAN	3	8.24831	8.16176	8.31632	8.24691	8.17108	8.27763	8.25965	8.17869	8.26916	8.23711	8.25222	8.25968	0.0667405	0.948138	0.0102141
	PSMG1_HUMAN	Proteasome assembly chaperone 1 OS=Homo sapiens GN=PSMG1 PE=1 SV=1	PSMG1_HUMAN	3	8.54127	8.26052	8.49498	8.48251	8.45487	8.52906	8.4762	8.32259	8.5204	8.4173	8.44917	8.52594	0.0630336	0.83872	0.0601247
	P5CR1_HUMAN	Pyrroline-5-carboxylate reductase 1, mitochondrial OS=Homo sapiens GN=PYCR1 PE=1 SV=2	P5CR1_HUMAN	3	8.27149	8.38463	8.38356	8.28441	8.36653	8.37318	8.25035	8.40819	8.3721	8.29308	8.45441	8.32327	0.0627113	0.846697	0.0432593
	NDUAA_HUMAN	NADH dehydrogenase [ubiquinone] 1 alpha subcomplex subunit 10, mitochondrial OS=Homo sapiens GN=NDUFA10 PE=1 SV=1	NDUAA_HUMAN	3	8.24201	8.41384	8.37187	8.4292	8.37067	8.20021	8.25204	8.34085	8.36587	8.49083	8.40279	8.19867	0.0623412	0.754805	0.10612
	EBP2_HUMAN	Probable rRNA-processing protein EBP2 OS=Homo sapiens GN=EBNA1BP2 PE=1 SV=2	EBP2_HUMAN	3	8.48589	8.34113	8.38223	8.38204	8.34825	8.37064	8.44434	8.34863	8.36179	8.4233	8.41002	8.37991	0.0587521	0.957015	-0.00880369
	STAT6_HUMAN	Signal transducer and activator of transcription 6 OS=Homo sapiens GN=STAT6 PE=1 SV=1	STAT6_HUMAN	3	8.55237	8.38675	8.57677	8.44097	8.44602	8.51485	8.52092	8.40638	8.52494	8.45944	8.50101	8.56615	0.0513615	0.976346	-0.0066801
	POP1_HUMAN	Ribonucleases P/MRP protein subunit POP1 OS=Homo sapiens GN=POP1 PE=1 SV=2	POP1_HUMAN	3	8.17774	8.11394	8.15103	8.18079	8.09055	8.14241	8.19498	8.13609	8.15044	8.16895	8.14711	8.11583	0.0449082	0.880107	-0.012785
	PPCEL_HUMAN	Prolyl endopeptidase-like OS=Homo sapiens GN=PREPL PE=1 SV=1	PPCEL_HUMAN	3	8.4706	8.02145	8.25896	8.09024	8.00269	8.34025	8.33521	7.96266	8.1781	8.17174	8.39723	8.22927	0.043871	0.942843	-0.0363804
	RBBP4_HUMAN	Histone-binding protein RBBP4 OS=Homo sapiens GN=RBBP4 PE=1 SV=3	RBBP4_HUMAN	3	9.02076	8.94983	8.98019	9.04908	9.01301	9.06316	9.0323	9.11862	8.96868	9.03411	8.9785	8.95793	0.0420704	0.836883	0.0226528
	RBM10_HUMAN	RNA-binding protein 10 OS=Homo sapiens GN=RBM10 PE=1 SV=3	RBM10_HUMAN	3	8.24211	8.10712	8.06491	8.22099	8.09138	8.16013	8.20412	8.1287	8.14862	8.15411	8.17256	8.10083	0.0351154	0.984189	-0.00416698
	PPT1_HUMAN	Palmitoyl-protein thioesterase 1 OS=Homo sapiens GN=PPT1 PE=1 SV=1	PPT1_HUMAN	3	8.48775	8.39625	8.48342	8.4944	8.41748	8.52687	8.4813	8.39597	8.48762	8.40545	8.46893	8.53099	0.0320485	0.782527	0.0454261
	AACS_HUMAN	Acetoacetyl-CoA synthetase OS=Homo sapiens GN=AACS PE=1 SV=1	AACS_HUMAN	3	7.91284	7.85401	8.02	7.85878	7.9029	7.96397	7.89066	7.87678	7.93374	7.90446	7.90403	7.99871	0.0272537	0.954476	0.011955
	UBFD1_HUMAN	Ubiquitin domain-containing protein UBFD1 OS=Homo sapiens GN=UBFD1 PE=1 SV=2	UBFD1_HUMAN	3	9.49836	9.33803	9.36089	9.50414	9.43912	9.4439	9.33937	9.3313	9.453	9.4392	9.40634	9.4535	0.0264979	0.618123	0.0943659
	GLYR1_HUMAN	Putative oxidoreductase GLYR1 OS=Homo sapiens GN=GLYR1 PE=1 SV=3	GLYR1_HUMAN	3	7.91652	8.14028	7.97579	8.18809	8.00515	8.1147	8.13975	8.03813	7.9594	8.15735	7.97296	7.97659	0.021789	0.820129	0.0764945
	SNW1_HUMAN	SNW domain-containing protein 1 OS=Homo sapiens GN=SNW1 PE=1 SV=1	SNW1_HUMAN	3	8.04649	7.95243	8.01019	8.03764	7.97575	8.11326	8.0932	8.03034	7.99974	8.03562	8.00031	7.98272	0.0209928	0.95126	0.00674336
	LANC1_HUMAN	LanC-like protein 1 OS=Homo sapiens GN=LANCL1 PE=1 SV=1	LANC1_HUMAN	3	8.64886	8.5986	8.63236	8.58026	8.59946	8.55673	8.65035	8.58211	8.61288	8.53576	8.63853	8.67548	0.0175359	0.884277	-0.0219156
	PFD3_HUMAN	Prefoldin subunit 3 OS=Homo sapiens GN=VBP1 PE=1 SV=3	PFD3_HUMAN	3	8.68355	8.51293	8.6387	8.68777	8.54328	8.62674	8.67841	8.56573	8.61851	8.54999	8.58036	8.71154	0.0148083	0.9763	0.00745136
	ERLN1_HUMAN	Erlin-1 OS=Homo sapiens GN=ERLIN1 PE=1 SV=1	ERLN1_HUMAN	3	8.1332	8.653	8.38968	8.38	8.47974	8.33391	8.36042	8.53091	8.41222	8.46113	8.43468	8.25201	0.00757714	0.772587	-0.167498
	UROK_HUMAN	Urokinase-type plasminogen activator OS=Homo sapiens GN=PLAU PE=1 SV=2	UROK_HUMAN	3	7.81638	7.75292	7.74481	7.89558	7.71283	7.78752	7.89156	7.77603	7.74019	7.82008	7.89366	7.60003	0.00487734	0.863543	0.0516345
	ADDG_HUMAN	Gamma-adducin OS=Homo sapiens GN=ADD3 PE=1 SV=1	ADDG_HUMAN	3	8.2085	8.11982	8.13559	8.17237	8.25653	8.09367	8.0272	8.17683	8.15938	8.21021	8.15198	8.15633	0.00306937	0.634936	0.0573894
	ACBP_HUMAN	Acyl-CoA-binding protein OS=Homo sapiens GN=DBI PE=1 SV=2	ACBP_HUMAN	3	8.74033	9.19087	8.83698	9.23547	9.15265	9.10682	9.12782	9.20099	8.85004	9.22473	8.8226	8.83122	0.00306054	0.874726	0.115039
	GLYG_HUMAN	Glycogenin-1 OS=Homo sapiens GN=GYG1 PE=1 SV=4	GLYG_HUMAN	3	9.03684	9.01721	8.97083	8.96555	8.70612	8.7579	8.88355	8.99798	8.827	9.16857	9.06372	8.69483	-0.00371165	0.94567	0.0296051
	MFAP1_HUMAN	Microfibrillar-associated protein 1 OS=Homo sapiens GN=MFAP1 PE=1 SV=2	MFAP1_HUMAN	3	7.79879	7.49851	7.64315	7.71332	7.50323	7.85577	7.71027	7.73008	7.63387	7.63288	7.58198	7.7182	-0.00729306	0.875833	-0.0531519
	EXOS7_HUMAN	Exosome complex component RRP42 OS=Homo sapiens GN=EXOSC7 PE=1 SV=3	EXOS7_HUMAN	3	8.26002	8.11222	8.19621	8.25985	8.13572	8.19677	8.22542	8.11337	8.1959	8.16006	8.17308	8.25023	-0.00949489	0.96106	0.00881182
	TIM50_HUMAN	Mitochondrial import inner membrane translocase subunit TIM50 OS=Homo sapiens GN=TIMM50 PE=1 SV=2	TIM50_HUMAN	3	8.58749	8.61828	8.49064	8.47993	8.53514	8.54963	8.57081	8.64494	8.54639	8.56121	8.60352	8.45725	-0.0176719	0.69034	-0.0793476
	LUC7L_HUMAN	Putative RNA-binding protein Luc7-like 1 OS=Homo sapiens GN=LUC7L PE=1 SV=1	LUC7L_HUMAN	3	8.19172	8.28843	8.13802	8.25429	8.20272	8.20562	8.24161	8.21723	8.22724	8.2641	8.16942	8.17003	-0.0181681	0.904994	-0.0234523
	TSN_HUMAN	Translin OS=Homo sapiens GN=TSN PE=1 SV=1	TSN_HUMAN	3	8.84827	8.83029	8.86646	8.81143	8.79732	8.87326	8.85977	8.83227	8.83856	8.79125	8.82458	8.90677	-0.0218584	0.898232	-0.0164992
	RCD1_HUMAN	Cell differentiation protein RCD1 homolog OS=Homo sapiens GN=RQCD1 PE=1 SV=1	RCD1_HUMAN	3	8.25899	8.13981	8.2859	8.19631	8.19638	8.26406	8.23911	8.183	8.24669	8.20727	8.23467	8.23064	-0.023324	0.858163	-0.0277889
	UBQL1_HUMAN	Ubiquilin-1 OS=Homo sapiens GN=UBQLN1 PE=1 SV=2	UBQL1_HUMAN	3	8.45546	8.67813	8.5072	8.75607	8.70743	8.6844	8.69074	8.69969	8.53713	8.75577	8.42623	8.50551	-0.02583	0.835154	0.094635
	MTPN_HUMAN	Myotrophin OS=Homo sapiens GN=MTPN PE=1 SV=2	MTPN_HUMAN	3	9.3713	9.257	9.32623	9.35241	9.23155	9.28331	9.37518	9.28154	9.32851	9.2834	9.27037	9.35052	-0.0268349	0.690824	-0.0591987
	SRP14_HUMAN	Signal recognition particle 14 kDa protein OS=Homo sapiens GN=SRP14 PE=1 SV=2	SRP14_HUMAN	3	9.15962	9.09776	9.15568	9.20481	9.122	9.12102	9.16617	9.09835	9.16324	9.12658	9.15478	9.13098	-0.0277519	0.966108	-0.00322036
	NEP1_HUMAN	Ribosomal RNA small subunit methyltransferase NEP1 OS=Homo sapiens GN=EMG1 PE=1 SV=4	NEP1_HUMAN	3	8.38992	8.32144	8.41787	8.44097	8.31078	8.45073	8.33958	8.2879	8.38651	8.4456	8.33357	8.39905	-0.0285199	0.712713	0.0560738
	USP9X_HUMAN	Probable ubiquitin carboxyl-terminal hydrolase FAF-X OS=Homo sapiens GN=USP9X PE=1 SV=3	USP9X_HUMAN	3	8.07808	8.15444	8.08118	8.07277	8.05398	8.12692	8.0987	8.15394	8.09837	8.13491	8.11344	8.02112	-0.0341068	0.765033	-0.044737
	RBM12_HUMAN	RNA-binding protein 12 OS=Homo sapiens GN=RBM12 PE=1 SV=1	RBM12_HUMAN	3	8.554	8.52283	8.4974	8.60295	8.50178	8.60392	8.5981	8.45109	8.53442	8.62985	8.49625	8.4704	-0.0385931	0.829399	0.041852
	HOOK3_HUMAN	Protein Hook homolog 3 OS=Homo sapiens GN=HOOK3 PE=1 SV=2	HOOK3_HUMAN	3	8.29612	8.24338	8.27465	8.27514	8.2005	8.3014	8.26842	8.24427	8.28251	8.24466	8.25975	8.29338	-0.0417972	0.806554	-0.0182972
	NHP2_HUMAN	H/ACA ribonucleoprotein complex subunit 2 OS=Homo sapiens GN=NHP2 PE=1 SV=1	NHP2_HUMAN	3	8.45523	8.41277	8.39427	8.40954	8.37728	8.41001	8.45787	8.41871	8.46167	8.39264	8.38446	8.42646	-0.04704	0.427379	-0.0662561
	FRIH_HUMAN	Ferritin heavy chain OS=Homo sapiens GN=FTH1 PE=1 SV=2	FRIH_HUMAN	3	8.65498	8.50094	8.6382	8.49817	8.61805	8.64503	8.5733	8.67028	8.60124	8.51803	8.56239	8.66008	-0.0475034	0.777798	-0.0631901
	TIAR_HUMAN	Nucleolysin TIAR OS=Homo sapiens GN=TIAL1 PE=1 SV=1	TIAR_HUMAN	3	8.5647	8.44579	8.59878	8.54957	8.53364	8.49303	8.57066	8.55759	8.61356	8.43706	8.54078	8.55379	-0.0480869	0.653272	-0.0917716
	CI142_HUMAN	Uncharacterized protein C9orf142 OS=Homo sapiens GN=C9orf142 PE=1 SV=2	CI142_HUMAN	3	7.92978	7.87522	7.96736	8.0097	7.89643	7.93184	7.95128	7.92201	7.96701	7.91905	7.94483	7.89173	-0.0498277	0.838411	-0.0221755
	GNA1_HUMAN	Glucosamine 6-phosphate N-acetyltransferase OS=Homo sapiens GN=GNPNAT1 PE=1 SV=1	GNA1_HUMAN	3	8.52003	8.50687	8.48674	8.66693	8.63306	8.62735	8.57637	8.64	8.49102	8.61813	8.39281	8.53934	-0.0521174	0.7559	0.0721957
	PDC10_HUMAN	Programmed cell death protein 10 OS=Homo sapiens GN=PDCD10 PE=1 SV=1	PDC10_HUMAN	3	8.75795	8.76942	8.88598	8.89626	8.76128	8.85725	8.81894	8.7935	8.84015	8.79504	8.79992	8.81787	-0.0538916	0.930418	-0.0133776
	CLU_HUMAN	Clustered mitochondria protein homolog OS=Homo sapiens GN=CLUH PE=1 SV=2	CLU_HUMAN	3	8.15145	8.02641	8.17138	8.17169	8.04904	8.1451	8.15459	8.09322	8.15683	8.12092	8.00079	8.18248	-0.0606171	0.852934	-0.0438512
	PP14B_HUMAN	Protein phosphatase 1 regulatory subunit 14B OS=Homo sapiens GN=PPP1R14B PE=1 SV=3	PP14B_HUMAN	3	9.23982	9.1273	9.25517	9.22984	9.02883	9.2071	9.31485	9.12489	9.23055	9.15696	9.1397	9.2175	-0.0610179	0.453344	-0.127472
	PHF6_HUMAN	PHD finger protein 6 OS=Homo sapiens GN=PHF6 PE=1 SV=1	PHF6_HUMAN	3	8.08498	7.99823	7.98596	7.99454	8.04725	7.92415	7.93448	7.97023	8.01553	8.01089	8.02804	8.01929	-0.0681724	0.8662	-0.0195237
	AKT2_HUMAN	RAC-beta serine/threonine-protein kinase OS=Homo sapiens GN=AKT2 PE=1 SV=2	AKT2_HUMAN;AKT3_HUMAN;REVERSED-TYRP1_HUMAN	3	8.27706	8.23702	8.26865	8.14414	8.18779	8.22698	8.22533	8.17301	8.17762	8.20592	8.24804	8.29518	-0.070687	0.741447	-0.0332269
	ENSA_HUMAN	Alpha-endosulfine OS=Homo sapiens GN=ENSA PE=1 SV=1	ENSA_HUMAN;ARP19_HUMAN	3	8.68943	8.48544	8.42987	8.68026	8.49389	8.76096	8.69839	8.63599	8.49374	8.64944	8.46426	8.44926	-0.07656	0.869858	-0.0627738
	RM21_HUMAN	39S ribosomal protein L21, mitochondrial OS=Homo sapiens GN=MRPL21 PE=1 SV=2	RM21_HUMAN	3	7.46782		7.35907		7.45239	7.24548	7.07543	7.37636	7.46318		7.42752	7.38853	-0.0742395	#VALUE!	#VALUE!
	COCA1_HUMAN	Collagen alpha-1(XII) chain OS=Homo sapiens GN=COL12A1 PE=1 SV=2	COCA1_HUMAN	3	7.59248	7.59168	7.55794	7.58828	7.67439	7.41218	7.48077	7.61102	7.54448	7.50069	7.69433	7.50639	-0.0776942	0.954394	-0.0137636
	CSN7A_HUMAN	COP9 signalosome complex subunit 7a OS=Homo sapiens GN=COPS7A PE=1 SV=1	CSN7A_HUMAN	3	8.52059	8.52859	8.599	8.55247	8.52896	8.58653	8.52602	8.49124	8.59164	8.50313	8.55771	8.58145	-0.0824822	0.951978	-0.00728933
	ECH1_HUMAN	Delta(3,5)-Delta(2,4)-dienoyl-CoA isomerase, mitochondrial OS=Homo sapiens GN=ECH1 PE=1 SV=2	ECH1_HUMAN	3	8.52862	8.54664	8.43559	8.43526	8.51364	8.47103	8.45268	8.52458	8.49659	8.37274	8.54269	8.53807	-0.0839382	0.819299	-0.0495377
	SODM_HUMAN	Superoxide dismutase [Mn], mitochondrial OS=Homo sapiens GN=SOD2 PE=1 SV=2	SODM_HUMAN	3	8.71906	8.61603	8.68349	8.74999	8.75046	8.69189	8.65137	8.71123	8.7204	8.61654	8.68028	8.72495	-0.0847652	0.97821	0.00414316
	CSTF1_HUMAN	Cleavage stimulation factor subunit 1 OS=Homo sapiens GN=CSTF1 PE=1 SV=1	CSTF1_HUMAN	3	8.40674	8.09937	8.48499	8.17663	8.24489	8.34706	8.12704	8.40731	8.01049	8.34376	8.46416	8.139	-0.0875094	0.868761	-0.0793579
	ELP2_HUMAN	Elongator complex protein 2 OS=Homo sapiens GN=ELP2 PE=1 SV=2	ELP2_HUMAN	3	8.03154	7.91782	8.07182	7.9345	7.98306	8.09057	7.9626	7.79727	8.02744	7.94025	8.02553	8.06006	-0.0976953	0.995432	-0.00113424
	PTPA_HUMAN	Serine/threonine-protein phosphatase 2A activator OS=Homo sapiens GN=PPP2R4 PE=1 SV=3	PTPA_HUMAN	3	8.69795	8.60098	8.6856	8.65558	8.6666	8.67377	8.72729	8.64291	8.68337	8.61342	8.59048	8.72385	-0.0977954	0.757727	-0.0565137
	PTN23_HUMAN	Tyrosine-protein phosphatase non-receptor type 23 OS=Homo sapiens GN=PTPN23 PE=1 SV=1	PTN23_HUMAN	3	7.76213	7.87557	7.90032	7.8293	7.76982	7.81294	7.85446	7.86856	7.83781	7.81256	7.8038	7.83571	-0.102952	0.492906	-0.107894
	RNZ2_HUMAN	Zinc phosphodiesterase ELAC protein 2 OS=Homo sapiens GN=ELAC2 PE=1 SV=2	RNZ2_HUMAN	3	8.19764	8.10682	8.22992	8.20494	8.12395	8.19547	8.2077	8.11331	8.1764	8.20917	8.12556	8.17005	-0.104416	0.801789	-0.0384912
	FIP1_HUMAN	Pre-mRNA 3'-end-processing factor FIP1 OS=Homo sapiens GN=FIP1L1 PE=1 SV=1	FIP1_HUMAN	3	8.41072	8.36054	8.33803	8.34797	8.31343	8.29854	8.37186	8.2882	8.32838	8.32546	8.39244	8.34773	-0.109413	0.644682	-0.048907
	CCD22_HUMAN	Coiled-coil domain-containing protein 22 OS=Homo sapiens GN=CCDC22 PE=1 SV=1	CCD22_HUMAN	3	7.71713	8.42241	7.61189	8.48479	7.56377	7.54051	7.77515	7.73822	7.57856	8.33173	7.72991	7.50955	-0.111904	0.848005	-0.249942
	PMM2_HUMAN	Phosphomannomutase 2 OS=Homo sapiens GN=PMM2 PE=1 SV=1	PMM1_HUMAN;PMM2_HUMAN	3	8.50816	8.47339	8.55562	8.49227	8.45855	8.49689	8.53917	8.49943	8.5551	8.41665	8.48992	8.54108	-0.115086	0.542631	-0.0936188
	WDHD1_HUMAN	WD repeat and HMG-box DNA-binding protein 1 OS=Homo sapiens GN=WDHD1 PE=1 SV=1	WDHD1_HUMAN	3	7.54652	7.39009	7.50448	7.57045	7.42173	7.56163	7.5048	7.35979	7.41681	7.57254	7.49183	7.38963	-0.116382	0.936904	0.0192195
	SMAP_HUMAN	Small acidic protein OS=Homo sapiens GN=SMAP PE=1 SV=1	SMAP_HUMAN	3	8.28032	8.65855	8.14943	8.72158	8.50312	8.54516	8.56979	8.60648	8.22026	8.72663	8.06296	8.17982	-0.118115	0.981183	0.022639
	DECR_HUMAN	2,4-dienoyl-CoA reductase, mitochondrial OS=Homo sapiens GN=DECR1 PE=1 SV=1	DECR_HUMAN	3	8.62584	8.63079	8.59082	8.62093	8.60807	8.58126	8.55619	8.60067	8.59869	8.49451	8.70938	8.61109	-0.118168	0.970865	-0.00801425
	KNTC1_HUMAN	Kinetochore-associated protein 1 OS=Homo sapiens GN=KNTC1 PE=1 SV=1	KNTC1_HUMAN	3	7.87398	7.86616	7.9358	7.77864	7.85228	7.83467	7.88691	7.79991	7.97662	7.78486	7.80245	7.95388	-0.120441	0.541525	-0.130184
	CIRBP_HUMAN	Cold-inducible RNA-binding protein OS=Homo sapiens GN=CIRBP PE=1 SV=1	CIRBP_HUMAN	3	8.95438	8.90755	8.8484	8.90912	8.88322	8.8594	8.92881	8.91703	8.90815	8.8764	8.90217	8.86579	-0.120705	0.50916	-0.0793184
	CN37_HUMAN	2',3'-cyclic-nucleotide 3'-phosphodiesterase OS=Homo sapiens GN=CNP PE=1 SV=2	CN37_HUMAN	3	8.15655	8.57289	8.23906	8.57418	8.58403	8.4833	8.42173	8.60149	8.29548	8.53635	8.17108	8.18105	-0.121596	0.879611	-0.101612
	TPPC3_HUMAN	Trafficking protein particle complex subunit 3 OS=Homo sapiens GN=TRAPPC3 PE=1 SV=1	TPPC3_HUMAN	3	8.11187	8.16565	7.95029	8.18429	8.1729	8.20534	8.11092	8.22141	8.00434	8.22977	7.91901	8.0423	-0.122139	0.983325	-0.00812392
[truncated: 2,070 more rows]
